# Supplementary material for: scDR: Predicting Drug Response at Single-Cell Resolution
Source: Genes (Basel). 2023 Jan 19;14(2):268. doi: 10.3390/genes14020268 (PMC9957092; doi:10.3390/genes14020268)
Supplement: Supplementary file 1 [file genes-14-00268-s001.zip]

Archive with 3 entries (3 files):
- genes-2076205-supplementary.pdf
- Table S1.xlsx
- Table S2.xlsx
