# Supplementary material for: scDR: Predicting Drug Response at Single-Cell Resolution
Source: Genes (Basel). 2023 Jan 19;14(2):268. doi: 10.3390/genes14020268 (PMC9957092; doi:10.3390/genes14020268)
Supplement: Supplementary file 1 [file genes-14-00268-s001.zip › Table S1.xlsx]

## Sheet: up-regulated DRGs
drug	up-regulated DRGs
zebularine	COL1A1,TAGLN,MXRA8,LOX,GAS6,CAPS,OASL,SERPINE2,CPA4,EFEMP1,ANKRD1,IGFBP6,APOE,PPAP2B,DAB2,DKK3,LXN,FN1,LOXL1,C1S,CYBRD1,VASN,SLPI,CPVL,SEMA3B,FSTL1,FBN1,CCDC80,SLC2A12,EFEMP2,MATN2,MYLK,TIMP2,FBXO32,COPZ2,NPTXR,LRP1,SCARF2,ERBB2,LTBP2,MIEN1,QPCT,RARRES3,RECK,HEG1,SULF2,NT5E,HTRA1,SDC3,SDR42E1,L1CAM,COL12A1,ECM1,LIFR,SEC11C,NID1,GPR137B,C1R,ERO1LB,RHOU,LOXL3,ALDH1A3,THBS1,SPARC,LZTS3,RAB3B,PTP4A3,…
azacitidine	MMP1,GPX3,GPNMB,FBXO2,PPAP2B,MXRA8,CLEC11A,RCN3,BCAT1,CTSK,MMP2,TIMP3,CPA4,FN1,SLPI,QPCT,APOE,IGFBP2,L1CAM,CDKN1C,LTBP2,DKK3,APOLD1,TAGLN,NOTCH3,GMPR,INHBA,SDC3,RASSF8,ITGA1,SNAI2,BHLHE41,S100A2,IL1R1,SERPINE2,CTHRC1,HEY1,C1S,MAOA,CFB,COL16A1,DLC1,LRP1,COL12A1,MGAT5B,LPCAT2,COL1A1,MFGE8,THBS1,OLFML2A,LTBP1,KREMEN1,SASH1,PLTP,MME,UST,TGFBR3,COPZ2,CDC42EP5,C1orf233,CDA,PTX3,CRIP1,CTSB,PLEKHA4,EFEMP…
nelarabine	NNAT,DHRS2,TAGLN,S100A2,AQP3,ICAM5,DDX1,LYPD3,GJB2,G0S2,OASL,GJA1,GLIPR1,PTP4A3,IL8,CPE,IGFBP6,CPVL,MYL9,GABRE,CXCL1,SESN3,CPA4,SEC11C,PTPN13,FAM174B,FAM171B,SLC2A12,TSPAN1,TYMP,DKK3,WNT5A,TENM3,HPDL,HDAC9,ABCA1,COL1A1,LRP6,COL7A1,HES6,IL6R,MFSD2A,LOXL1,GYLTL1B,NFIB,B4GALNT1,CDH3,C6orf141,SLPI,IGFBP7,CHST7,SLC39A6,PLTP,CITED4,TFPI,ZNF385A,CLDN1,PRRG4,ID4,MANSC1,TM7SF2,NTN4,NBAS,DNAJC6,EFEMP1,STON…
myricetin	QPCT,GJB2,SCG2,DHRS2,MITF,ICAM1,CTSK,STAT5A,TMEM158,ICAM5,GMPR,APOLD1,RASL11A,LYPD3,TYMP,GATA2,GOLGA7B,CRISPLD2,NRIP3,C1S,TNFRSF14,ABCA1,G0S2,APOC1,FAM174B,SYTL3,PPP1R14C,IL27RA,SGK1,SCN1B,DDX60L,APOE,CISH,SHOX2,LXN,DDX60,HMOX1,GEM,COL7A1,CDH3,OTUD1,C3orf14,IFI27,GSDMB,MMP14,CPA4,LONRF3,FMN1,CTSH,HRH1,PRR15,NDRG1,MCTP2,GLIPR1,LGALS3,KIAA1199,PLIN2,NKX3-1,EDIL3,HERC5,B4GALNT1,HERC6,IL1RAP,MMP1,SLC…
BRD_K64610608	NNAT,CXCL1,MMP1,NOV,G0S2,COL1A1,IL8,SEC31B,PRSS12,MITF,MFGE8,CTSK,KIAA1462,SERPINE1,POPDC3,COL6A2,FN1,ITGA1,TAGLN,SRPX,ICAM1,NRP2,PMP22,RECK,NES,MXRA8,ST3GAL5,EFEMP1,SERPINE2,MCAM,MYRF,CDK4,SRPX2,FLNC,APBA2,FMN1,PRAME,GSDMB,CDC42EP5,CTSS,HMOX1,CCDC71L,ARNT2,C1QL1,MMP2,ADARB1,DDX1,CYP1B1,FAM109B,DNAJC6,CTHRC1,BRSK1,AFAP1,IQSEC2,CPA4,PDLIM4,CTGF,ARHGAP42,FSD1,CISH,KLHL5,THBS1,DOK4,LTBP2,SPOCK1,UCHL…
ML334 diastereomer	NNAT,BMP8B,NKX3-1,DDX1,CXCL1,LYPD1,HES6,TRIT1,DAPK1,AKR1B10,RAMP1,CPE,SLC7A2,RARRES3,PRSS12,NMU,RNF157,SLC26A2,GOLGA7B,CPS1,ALDH1A1,MYRF,TYMP,CCDC71L,ZFP69B,TSPAN1,SIM2,CTSS,TRIM2,PMEPA1,ISG20,IL8,PLAT,RHOU,KCNS3,MFSD2A,FADS2,QPCT,IRS2,COL7A1,PRICKLE1,SBK1,AKR1C3,WNT5A,NAMPT,TFPI,KYNU,AGPAT9,RHOF,CDKN1C,CYP2S1,NOV,NBAS,TGFA,BCL3,CMBL,EEF1A2,RAB3IP,DMTN,C1QL1,CLDN7,C15orf48,CXCL16,STEAP2,SIK1,SULF…
BRD_K09344309	LCN2,SAA1,C1S,TYMP,IGFBP3,NOTCH3,IFI6,MX1,SERPINE1,DDX60,RAB27B,IL8,SECTM1,SAMD9,IL20RB,TFPI2,GMPR,UBA7,ICAM1,DKK3,NDRG1,LCP1,FBXO32,VEGFC,IFIT1,CXCL1,LYPD3,C1R,GJB2,NUPR1,COL16A1,TMEM45A,TRIM6,GBP1,UBE2L6,CD40,BCL3,IFI16,IFI44,DDX60L,CSF1,ERBB2,GBP3,DSE,HLA-B,CYBRD1,CTSK,CFB,COL7A1,LAMA3,NRP1,PGAP3,PDLIM4,HLA-F,PLSCR4,TACSTD2,IFIT3,SLFN5,OSGIN1,DFNA5,EFEMP1,ITGA1,COL6A2,CXCL2,HERC6,COL1A1,CCDC80…
isonicotinohydroxamic acid	TYMP,CXCL1,EDN1,IL8,RARRES3,LYPD3,PCOLCE,LAMA3,CXCL2,CPE,DHRS2,RHOV,DDX60,TFAP2C,GRHL1,AQP3,DDX60L,SECTM1,IFIT3,PTGES,SAMD9,TACSTD2,RAB27B,SEC11C,CAPS,NOTCH3,IFIT2,TMEM184A,BCL3,MTSS1,IFIT1,HERC6,TFPI2,CCDC64,FBXO32,ZNF165,MDM2,SCNN1A,DKK3,ITGA2,CISH,FOXA1,ITGA1,TINAGL1,TSPAN1,RAMP1,IFITM1,EPS8L1,IRF6,GRAMD1B,MX1,SOCS3,KRT7,SPINT1,SYT7,HID1,SEC61G,CXCL16,FAM174B,OAS1,ELF3,SRPX2,MUC1,EFEMP1,GSDMB,…
QS_11	KRT15,CRABP2,SNCG,PTHLH,FGFBP1,SESN3,IFIT1,CPA4,IQSEC2,PLTP,HSPA2,NOV,TMEM173,GABRE,COL1A1,TAGLN,EFNA3,ERBB2,GPNMB,CTSK,ICAM5,ZBTB10,GOLGA7B,PPAP2B,SCPEP1,COPZ2,PVRL1,NRP2,CDH3,SELENBP1,MYL9,GJB2,IFI27,BST2,IGFBP6,FBXO27,ADSSL1,KCNS3,FBXO32,NFIX,DDX60,OTUD1,CD83,IFI6,RHBDL2,FXYD3,COL5A1,SCNN1A,WASF3,STARD5,PROM2,FBXO2,SLPI,RAPGEFL1,SULF2,MEGF6,KRT17,GAS6,CLIC3,KCTD12,PITPNM3,NKX3-1,JAG2,IFI44,CCD…
brivanib	NOV,DDX1,NKX3-1,ERBB2,TAGLN,CXCL1,GLIPR1,CTGF,IFIT1,IFI27,OASL,SRPX2,IFIT2,EDN1,ANGPTL4,HERC6,VEGFC,LOX,COPZ2,EFEMP1,GABRE,IGFBP6,FHL1,WNT9A,GAS6,IFIT3,THSD4,COL1A1,LAMB3,IGFBP4,CRABP2,MMP2,SAMD9,ACTA2,COL5A1,GPX3,IGFBP7,LAMA3,CALD1,DKK3,FBXO32,DDX60,NRP1,GRB7,SERPINE1,CDCP1,MXRA8,NDRG1,C1orf116,PTX3,STS,SYTL2,PGAP3,P2RY2,PLOD2,TACSTD2,EFNB2,RAB27B,TGFB2,IL6R,KCNS3,TFPI2,ARSJ,MT1E,FN1,CDH3,CXCL2,…
BRD8958	NOV,NKX3-1,CXCL1,TAGLN,CTSK,TRIT1,IL8,FN1,NNMT,HES6,GMPR,QPCT,CTGF,GPX3,MGAT5B,TFPI2,MITF,ZFP69B,SHOX2,MDM2,STC1,MYL9,FGF2,KYNU,CLIC3,CPE,PCOLCE,HTRA1,SLC7A2,CXCL2,SESN3,CYP27B1,IRX3,ZFP69,TGFBI,BMP8B,DAB2,C7orf41,DDX1,ZNF331,DPYSL3,CTSF,METTL21B,CLMP,CAB39L,ECM1,PIM1,IGFBP4,PDGFA,EPAS1,BEX2,APOC1,CCND3,CLDN1,OSBPL6,WASF3,KSR1,RHOB,PSTPIP2,CPA4,GJB2,MTRNR2L12,ANKRD37,FAM105A,GNAZ,JAG1,GAS6,SLC26A…
BRD_K34099515	KRT17,ERBB2,TAGLN,COL1A1,CDC42EP5,CPA4,STAT5A,ANKRD1,IFI6,KRT7,CD83,LYPD3,FBXO32,TACSTD2,IFIT1,CRABP2,PGAP3,FGFBP1,S100A2,HERC6,KIAA1199,CTSS,GRB7,SRPX2,ULBP2,TMEM173,DHRS2,PPL,MIEN1,MX1,GRHL1,STS,KCNN4,VASN,C1orf116,SCARF2,EFEMP1,EFNB1,SLPI,LAMA3,FHL1,RAPGEFL1,STARD3,C15orf48,TMEM238,GJB3,TNFAIP3,IRF6,PCDH1,SLC43A3,NOTCH3,ERV3-1,GATA2,FBXO27,IFI27,GPC4,ICAM1,JUP,ST14,TRAF1,RAB38,CD74,PPP1R14C,AQ…
A_804598	MX1,SERPINE2,APOLD1,OAS1,IFIT1,IFIT3,IFI6,IFI27,ITGB8,HERC6,LAMA3,ITGB3,IFI44,CD74,SNX10,FMN1,LPXN,GPR137B,TMEM158,MITF,OAS3,IFIT2,SRPX,HLA-DMA,QPCT,BST2,MFSD12,SH2B3,SAMD9L,PLXNB3,PRAME,LOXL3,SDC3,TGFA,IL6R,PREX1,PTP4A3,TNFRSF14,INPP5F,FZD8,GPNMB,LRP4,ERO1LB,ISG15,GNG11,EPHB3,EDN1,TRAF1,KAT2B,ASB9,DHRS2,RRAGD,ISG20,ITPKB,PFKFB4,CADM4,RUNX3,ITGA1,CHST11,SGK1,LYST,TNFSF10,SLC1A4,SAMD9,ANGPTL4,DDX5…
erismodegib	ACTA2,TAGLN,TNFSF10,PTPRCAP,NNAT,COL1A1,CISH,SEC31B,GATA2,AQP3,C15orf48,ADRBK2,STC1,UNC5B,KRT15,PTP4A3,IL6R,ADA,PTX3,MYL9,BCAT1,CPA4,LOX,PREX1,C1R,SEPT6,SELENBP1,DOK4,C1orf51,NRGN,CORO1A,FAS,DDX1,NNMT,MAGEH1,IGFBP3,RARRES3,KLF7,MFGE8,IFI27,SERPINE1,ATP8B2,GBP1,L1CAM,PRKAR2B,MOK,CCND3,SCARF2,RASSF8,NEURL1B,COL6A2,PLIN2,VEGFC,NPTXR,DIRAS1,NUPR1,EFEMP2,FHL1,IL17RE,ORMDL3,ADAMTS1,CDK4,C1S,PCOLCE,MR1,…
abiraterone	CPA4,IFI27,SAMD9L,NUPR1,ACTA2,G0S2,FGFR3,SERPINE1,SAMD9,CD74,NOV,MMP1,CLMP,MX1,NDRG1,PIM2,IFIT3,ADAMTS1,S100A2,IFIT1,IFI44,MTSS1,RASSF4,HLA-DMA,VEGFC,IFI16,TWIST1,LXN,HERC6,C1QL1,LYPD1,EDIL3,C1S,IFI6,NNMT,SNAI2,FAM20C,ABCA1,CA12,LOXL2,IGFBP3,GPR176,LOXL3,ITGA1,PLIN2,ERAP2,CD70,BCL3,DDX60,IFIT2,SECTM1,DHRS2,ELOVL4,EVC,DFNA5,TLE4,THBS1,MATN2,GLIPR1,STAC,DDX58,CTSO,FN1,PLOD2,RARRES3,SYNPO,ADA,UNC5B,…
ifosfamide	LCN2,CORO1A,PTPRCAP,IFI27,PLAT,GAB2,CISH,CD74,PTGER4,SEC31B,STAT5A,ARHGDIB,CYB5R2,IFI6,SEPT6,C15orf48,TACSTD2,OTUD1,HLA-DMA,MX1,FGFBP1,LAT,CCDC71L,C1QL1,HLA-F,ST6GALNAC2,IL20RB,ADA,ADRBK2,PYCARD,CD83,ATF5,SERPINE2,SYNM,TCF7,RNF144A,CLDN4,ECM1,RAB11FIP4,NOV,ERO1LB,PRKAR2B,GATA2,TUBB2B,IFITM1,PTHLH,EVL,TNFRSF14,CAPS,LIMD2,DEF6,TRAF1,IFIT3,KRT17,TCF7L1,SEMA3B,STARD5,ACSS1,SLC2A12,ATHL1,ACTA2,LYPD3,B…
temozolomide	NKX3-1,KRT15,C1QL1,CLIC3,GAL,RARRES3,SNTB1,C15orf48,OASL,GPX3,EEF1A2,NNAT,GDPD3,C1S,FGFR2,B4GALNT1,AKR1B10,LRP6,IFIT3,GJB2,MT1F,DHRS2,SYNPO,REC8,MANSC1,SLC7A2,GLI2,DOK4,EPHB3,CCL28,ICAM1,SAMD11,EFEMP1,HOXC13,DDX60,CYP1B1,PPP1R14C,NMU,SLC12A2,ZBTB10,LBH,DAPK1,NPTXR,ST3GAL5,FAM102B,SPP1,VLDLR,TNFSF10,CLU,TCN2,RASL11A,PRKAR2B,SMAD6,PNMA2,EPAS1,HMOX1,SYNM,PCOLCE2,RHOU,ASS1,BCAM,APOL1,IFIT1,COL7A1,MT1…
BRD_A05715709	SPP1,ACTA2,SNTB1,GPC4,HIC2,LPHN2,APOC1,FAM105A,ZNF74,CYP26B1,SAMD11,HES6,PRKAR2B,AKR1C3,SNAP29,SULT1A1,APLP1,CCND3,STEAP2,CTSK,PRAME,FAM132B,ZNF354C,SIPA1L2,PREX1,HIST1H1C,ARHGEF26,CHN1,IGFBP2,DAPK1,KYNU,QPCT,CADM4,RARRES3,TEAD2,COL18A1,BRSK1,PCTP,EPHB3,CGREF1,BYSL,PDE9A,AIF1L,SEMA6B,TUB,HCN2,MEX3A,IRS2,MDM2,HIST1H2BJ,TMEFF1,SNX10,AKAP12,DGCR6,RNF144A,NKX3-1,ALDH1A1,PCSK1N,COCH,DFNB31,EEF1A2,BEX4…
BRD_K48477130	AKR1B10,SPP1,TFPI2,CXCL1,IL8,PRSS12,SLC7A2,FZD8,AKR1C3,PTP4A3,ALDH1A1,HIC2,MYRF,APOE,SLPI,SRGN,FCGRT,CXCL2,RAB3IP,LPHN2,MYEOV,KYNU,STMN3,ZNF74,ETV4,PTGR1,TFPI,PRKAR2B,APLP1,AKR1B1,SNAP29,MAN1A1,IGFBP5,SLC39A8,AGPAT9,EGFL8,CLDN1,ICAM1,C3,PRAME,COL4A5,FTL,KHDRBS3,SEMA6B,ETV1,HENMT1,SIK1,EGFL7,PTPN13,CPNE8,FKBP1B,IL6R,CACHD1,SALL2,SMOX,LRRC61,LAMA3,IRS2,TNFSF9,PCOLCE2,HOXA3,JPH1,CA11,FZD4,FAM171B,ZD…
CAY10594	GATA2,DUSP2,PSTPIP2,SNTB1,REC8,DHRS2,PIM2,BEX4,STAT5A,PRSS12,PKDCC,SRGN,APOC1,FST,MMP2,PCOLCE,SULF2,TNFSF10,CRMP1,NNMT,KSR1,PIM1,GRB7,CRIP1,LAT,PAQR8,SLC7A2,COCH,FAM105A,DNAJB5,DPF1,ARHGEF25,COL5A1,BASP1,PPAP2B,ERBB2,C1QL1,GPX3,RAB36,NRGN,ERV3-1,DOK4,TCF7,EML1,MT1F,CAPS,NR2F1,MEX3B,DEPTOR,FAM102B,B4GALNT1,CFB,ARRDC4,MT1E,ZIC2,EFEMP2,COL12A1,SLC22A17,TMEFF1,IGFBP3,CDK4,RILPL2,CITED4,FAS,MAN1A1,TUB…
WP1130	AKR1B10,SNTB1,SPP1,AKR1C3,CA12,ABCC3,IGFBP5,CABYR,OSGIN1,NQO1,CLU,SNCG,SLC7A11,TNFRSF6B,CXCL1,CLIC3,CFB,COPZ2,LGALS3,IGFBP3,MLPH,EVA1C,C1S,CTSK,IL8,AKR1B1,HLA-DMA,GNG11,SLC16A5,PLCD3,TNFRSF14,TAGLN,PGAP3,ECM1,FTL,PCDH1,NNMT,TIMP3,P2RY2,S100A4,RHOV,STC1,NRG1,SLC1A1,DUSP4,FAM20C,PPAP2B,GRB7,MIEN1,CTSL,PPP1R3C,C1R,TNFSF12,NR1H3,RAB38,HAS3,WNT5A,MUC1,SRGN,S100A6,CD74,HTRA1,C10orf54,SERPINE2,SULT1A1,S…
tamoxifen	SERPINE2,CD74,GATA2,S100A4,FST,HLA-DMA,APOC1,CD83,SPP1,SEMA3B,ASB9,TMEM158,GPSM3,F3,INPP5F,VCAN,STAT5A,SYNM,TNFRSF6B,NES,TNC,TIMP3,SNX10,MMP2,MT2A,SDC3,SNCG,LOXL3,ZCCHC24,LRP4,PRKCDBP,MMP14,LCP1,TNFRSF14,SRPX,TRAF1,LAMA4,FOSL1,RNF144A,ECM1,GNG11,DOK4,PAG1,PLIN2,GLIPR1,MFSD12,MCAM,MT1E,CYB5R2,MECOM,TGFA,LAT,MET,SH2D5,IFI16,CFB,PHLDA1,HTRA1,TGFBR3,PLAU,PLXNB3,FRMD5,MMP17,SLC43A3,CADM4,SLC26A2,FOXF2…
importazole	MMP1,CXCL1,NKX3-1,SPP1,IL8,CD74,SRGN,ICAM1,TNFRSF14,HLA-DMA,APOLD1,APOL1,RASSF8,MITF,GDF15,HKDC1,MFSD12,CXCL2,GPX3,BICC1,HSPA12A,C12orf75,RFTN1,CPA4,COL18A1,TRAF1,MAFF,HOXB2,RARRES3,IRS2,QPCT,NRP2,LCP1,MOK,LAT,NEDD9,GPSM3,MGAT5B,C19orf71,GPNMB,SYTL2,AGPAT9,LPXN,GLIPR1,FAM105A,SLC7A2,GPR137B,MEF2B,SGK1,C3,ALDH1A1,SLC16A4,VLDLR,SLC26A2,CPS1,LIF,ALDOC,LYST,SNX10,APOE,CLDN1,SERPINE2,RP11-122A3.2,ASB9…
ML006	MMP1,FN1,VCAN,GPC4,SPP1,MFGE8,TNFSF10,CPM,APOL1,TSPAN12,HOXB2,IGFBP7,SLC1A1,PLAT,SELENBP1,PPAP2B,GPX3,GPRC5C,IRX3,MAOA,COL4A1,PLCB4,RARRES3,SIRPA,SYTL3,LOXL1,CA12,GLIPR1,LAT,GAS6,SLC12A8,EPS8L1,SEMA7A,HSPA12A,SERPINE1,SYTL2,CD40,TGFBI,FSTL1,HOXB5,SEMA3B,SH3BP5,CTGF,ICAM1,PLIN2,GBP1,ITGA3,FUCA1,HOXB9,LMCD1,EFNB2,RNF43,RNASET2,C10orf10,BHLHE41,DKK3,CLDN3,BICC1,FGFR4,LIF,UBA7,TINAGL1,FBXO32,CPA4,EFE…
AM_580	RNF43,KIAA1199,QPCT,NKX3-1,ACTA2,CLDN3,EPCAM,TAGLN,SERPINB1,MUC1,ANO9,S100A4,RARRES3,LGALS3,SLC12A2,SAP25,HOXB6,SLC16A5,GDF15,LIPH,HOXB9,MST1R,APOLD1,TNFRSF14,CTH,FUT4,SIM2,SPP1,SLCO4A1,ADAP1,GRB7,ANXA3,UGT8,EHF,RAB11FIP4,CLDN7,MECOM,MISP,CAB39L,ERBB3,MYO5B,CDA,AGPAT9,EPS8L1,LIPG,EFNB2,SLC39A4,ZNF703,LLGL2,GLYCTK,HNMT,HOXB5,PLA2G16,EVPL,TMC4,SERINC5,SH3BGRL2,PLA2G4A,CYBA,STEAP2,MITF,ST14,STAT5A,I…
CD_1530	SNTB1,CXCL1,STAT5A,CISH,IL8,CLDN3,ATP2A3,CA2,CORO1A,MUC1,RNF43,LAT,GATA6,BMP4,SLC12A2,FN1,SAP25,SERPINB1,APOE,FGFR4,CA12,PTPRH,IL32,MYRF,PLCB4,IL17RE,FUT4,SMPDL3A,REC8,ICAM3,SERPINE1,C12orf75,PLIN2,SEMA4G,GAS6,FSBP,RDH5,MBNL3,CABLES1,GLYCTK,CCND3,EPHX2,RAB17,GPRC5C,APOL1,TNFRSF14,CXCL2,PAQR8,TNFRSF6B,LCP1,BIK,ICAM1,BIRC3,MYO1D,GPRC5B,PPFIBP2,EFCAB4A,BICC1,MFI2,ANXA4,ANO9,FAM109A,PKDCC,SLC1A1,LIF,…
silmitasertib	CISH,SNTB1,PTPRCAP,LAT,APOLD1,QPCT,CXCL1,CCND3,REC8,SEC31B,CLDN3,STAT5A,ANXA4,SULF2,ICAM3,MAOA,TCF7,S100A4,ZNF703,TNFRSF14,LCP1,BCAS3,SRGN,CFB,EPHX2,SLC7A2,GATA6,ACSL5,C12orf75,SLC43A1,IL32,HNMT,SLCO4A1,PLCB4,GPSM3,GLYCTK,PAQR8,CPA4,STARD10,ATP2A3,SELENBP1,RNF43,PPFIBP2,CD74,CYP2S1,SLC12A2,ADAP1,NMU,TRNP1,SLC16A4,TNFRSF6B,TMEM158,DAPK1,BMP4,ATP7B,SLC16A5,NPAS2,ABCC3,EPB41L4B,IRX3,PTPRH,HSPB8,HIC2…
PRL_3 inhibitor I	NOV,CXCL1,SPP1,CFB,IL8,LAMA3,CA2,CPS1,CDH3,DHRS2,F3,ICAM1,GMPR,TGFA,TNFAIP2,STAT5A,NKX3-1,DMKN,PSTPIP2,APOL1,SERPINB1,MYEOV,S100A2,LIPG,TINAGL1,BICC1,VCAN,GDF15,MET,GPRC5C,DMTN,TNFSF10,CDH1,IGFBP3,LIF,ADAM8,MST1R,NFKBIZ,MYRF,CLDN1,COL18A1,ALDH1A3,AKR1B10,SPINT2,SYTL3,LAT,GSDMB,NIPAL1,DDX60,LAMB3,SIRPA,CXCL2,ITGB4,GATA2,PTGES,ITGA3,LAMC2,TRIB3,C1QL1,SLC37A1,IL32,HES6,RBP5,LSR,FUT4,SPINT1,MOCOS,SH2…
NPC_26	NOV,NNAT,FN1,NKX3-1,ECM1,RARRES3,TAGLN,CPS1,SNTB1,QPCT,CXCL1,PPAP2B,ADAMTSL4,AKR1C3,COPZ2,FST,SLC7A2,MMP1,CCDC80,SULT1A1,SRGN,CAB39L,IL8,GOLGA7B,GAS6,ITGB4,FBN1,APOLD1,LOXL2,TSPAN1,CFB,ADAMTS1,GLIPR1,LPAR1,CPA4,NFIX,GATA2,SEMA3B,STC2,CCND3,SPP1,MMP2,TWIST1,PREX1,TSC22D3,ZNF703,CPE,EFNA1,C3,GPRC5C,CTSL,TMEM198,PTX3,SPARC,SLC2A1,PLA2G16,C1S,OSGIN1,KCNK6,NUPR1,SPOCK1,CMBL,SNCG,TMC4,CTSK,HTRA1,S100A4…
betulinic acid	NOV,NNAT,CTSK,HOXB2,CPS1,COL6A2,COL6A1,BMP8B,TFPI2,MMP2,G0S2,EDN1,MMP1,PRSS12,TRIT1,QPCT,CAB39L,MYL9,SEMA3B,ACTA2,CTGF,FAM105A,OSBP2,RFTN1,PREX1,TAGLN,COL1A1,GPX3,PCOLCE,FAM167A,ECM1,CRABP2,CDKN2A,CCDC80,COPZ2,CCND3,CXCL1,DDX1,LRIG1,HBEGF,CAPG,FAM174B,CPM,CHN1,C3orf14,GFPT2,SCARA3,RCN3,CLU,ZFP69B,DKK3,ZFP69,PXDN,THBS1,RP11-122A3.2,FAM171A2,CHST11,RIBC2,DAB2,MEST,ARHGEF25,HNMT,C14orf132,HOXB3,PPP1…
salermide	TAGLN,SNTB1,ACTA2,GRB7,LOX,FSTL1,CTGF,CPS1,MYL9,NMU,MT1F,MEST,BMP4,ADAMTSL4,CCDC80,CALD1,CAB39L,PAQR8,ERBB2,QPCT,HIC2,COL4A1,GAS6,PGAP3,IGFBP7,CABLES1,PLCB4,SPARC,GATA6,L1CAM,CCND3,SLC12A8,TCF7L1,EFEMP2,FHL1,ADAP1,GSDMB,HSPA12A,SLC39A4,COL1A1,VSIG10L,MFSD12,ARRDC4,LOXL1,MDM2,IFIT2,CYR61,DMKN,CDK6,EPS8L1,NOV,ANXA3,ZNF74,SNAP29,EPCAM,HOXA11,FUT4,PTX3,SRGN,FBN1,RNF43,FLNC,BYSL,MIEN1,KAZN,APOE,RFTN1,…
BRD_M00053801	NOV,RARRES3,CPS1,IL32,HBEGF,IL8,CXCL1,F3,ADAM8,CXCL2,IGFBP3,ITGB4,APOL1,BIRC3,TGM2,TGFA,TNFAIP2,TNFSF10,ALDH1A3,MYEOV,MROH6,AFAP1L2,KRT19,C6orf132,EFNB2,TINAGL1,LAMA3,LAMB3,EPS8L1,ICAM1,GPRC5A,MET,MUC1,EDN1,SULF2,IRAK2,HLA-F,TNFRSF21,DDX60L,PLA2G16,MT1F,L1CAM,SAMD9,PTGES,NCEH1,PMEPA1,TNFRSF6B,ADAP1,HERC6,DHRS2,MT1E,NKX3-1,EPS8L2,S100A2,TACSTD2,DTX4,F2RL1,SH2D3A,CHRNB1,FOSL1,IL18,MAL2,ANXA3,KRT80,…
AA_COCF3	NOV,KIAA1199,SERPINE1,C3,CFB,CCDC80,C1S,APOL1,TAGLN,ACTA2,TGFBI,FHL1,C1QL1,MYL9,CXCL1,RCN3,MYLK,SNTB1,GAS6,IL8,SNCG,PPP1R3C,LOX,CPA4,APOLD1,C1R,DFNA5,MATN3,C15orf48,NMU,MYRF,CDKN2B,ABCA1,LOXL1,DMKN,ADAMTSL4,L1CAM,FSTL3,GBP1,IGFBP4,STC2,PLIN2,FLNC,CRIM1,COL5A1,COL6A1,IGFBP7,APOL2,HLA-C,HEG1,HLA-F,MAFF,TYMP,QPCT,ADARB1,SLC7A2,C10orf10,TNFSF10,HLA-B,NPR2,P4HA2,ECM1,SELM,VAMP5,SYNPO,PALLD,ZNF74,COPZ2…
CI_976	BMP4,LAT,FGFR3,TNFSF10,RARRES3,LAMC2,ARHGDIB,C6orf132,PIM2,RCN3,TACSTD2,F3,TC2N,RHOV,TSPAN1,GJB3,ITGB4,PTX3,KRT19,CFB,MST1R,EPS8L1,MMP1,CAB39L,TSPAN12,MROH6,GATA2,BHLHE41,PIK3IP1,STARD10,ADAMTSL4,CYP27B1,LLGL2,DTX4,ACSL5,EVPL,GSDMB,GRHL1,PCDH1,XBP1,PTGES,CXCL1,ORMDL3,MYEOV,NKX3-1,CITED4,KCNK6,ST14,B3GNT3,HID1,AGR2,VWA1,KCNK5,ADAM8,FERMT1,PSD4,KIAA0040,CPM,RNF43,PSTPIP2,SYTL1,CREB3L4,CLDN1,CHRNB1,…
pifithrin_alpha	TAGLN,KRT15,CAPS,GRB7,SLC12A2,ERBB2,EPHB3,SLPI,IRF6,SERPINE2,EPS8L1,COL1A1,RNF43,TMC4,SNCG,CDC42EP5,C6orf132,LOXL3,ST6GAL1,PGAP3,CADM4,MANSC1,IGFBP2,TJP3,MYH14,TSPAN1,MAOA,JUP,ST6GALNAC2,PRSS22,PCOLCE,TACSTD2,C15orf48,CLIC3,C3,RAPGEFL1,PREX1,B3GNT3,ETS2,IL17RE,LOX,FXYD3,HR,TBX3,MARVELD3,ACTA2,MISP,DDX1,PTK6,PCDH1,ADAP1,DOK4,MIEN1,S100A14,MUC1,PRSS8,SDCBP2,SAT1,VWA1,BMP4,CLDN7,ARHGEF37,LTBP2,PIK3I…
purmorphamine	NOV,CLEC11A,RCN3,CXCL1,LTBP2,SNTB1,GAS6,FN1,ECM1,IL8,COL6A2,C3,MUC1,IGFBP3,CTSK,KCNK6,CCDC80,PTX3,DKK3,DDX1,HLA-F,TFPI2,EPS8L1,SEMA7A,MMP2,GPX3,FBN1,F3,TMEM158,LOXL3,TSPAN1,S100A4,CDA,TCF7,PSTPIP2,THSD4,PPAP2B,C6orf132,ENG,NR4A2,RPS6KA2,COPZ2,CYB5R2,PREX1,ITGA5,CLMP,COL1A1,GAD1,EFEMP1,SCN1B,OSBP2,FST,CCDC71L,RECK,SERPINE1,MT1E,SLC7A2,LAT,LXN,CDH3,MXRA8,COL6A1,RARRES3,THBS1,LHFP,SLC39A6,IGFBP6,RGM…
BIBR_1532	SERPINE2,CTSK,SNTB1,KIAA1199,TAGLN,SEMA3B,CXCL1,PTX3,TIMP3,GRB7,FBN1,ACTA2,PYCARD,COPZ2,ERBB2,ADAP1,IGFBP5,ECM1,MT1F,PMP22,TMEM158,LOXL2,COL6A2,G0S2,FST,IGFBP7,COL6A1,SLC2A3,COL4A1,APOM,PLXNB3,COL12A1,COL5A2,PCOLCE,PLIN2,LOX,COL1A1,L1CAM,RNASET2,MMP2,CALD1,C15orf48,COL18A1,S100A4,MCAM,MITF,MGLL,PHLDA3,LOXL3,CLDN3,RARRES3,MET,IGFBP3,MT2A,COL4A2,MYL9,KDELR3,TRAF1,LGALS3,SPP1,IRX3,APOL1,SYTL2,TPM1,C…
niclosamide	ACSL5,CLDN3,ADAP1,MUC1,ELF3,BMP4,RARRES3,ACTA2,CLDN4,TSPAN1,GRB7,MISP,CFB,GATA6,C6orf132,SCNN1A,EPCAM,MST1R,KLF5,MYO5B,RNF43,CLDN7,MYH14,C1orf106,KRT19,CYP2S1,PPARG,SLC16A5,LLGL2,ABCC3,DTX4,KRT7,PCDH1,GABRE,JUP,HNMT,GSDMB,SLC12A2,ALDH2,SLPI,OAS1,AQP3,SERPINB1,BIK,MAL2,COL1A1,MROH6,MEGF6,GDPD3,CDH1,AKR1C3,LAD1,PLA2G16,SH3BGRL2,SELENBP1,GPR160,EPS8L1,STARD10,RBM47,PTX3,PLEKHA7,EFCAB4A,ERBB2,PLEKHA6…
bardoxolone methyl	SERPINE2,COPZ2,SRPX,TMEM158,MMP2,COL6A2,IGFBP3,FAM20C,FN1,TNFSF10,GLIPR1,PLXNB3,C19orf71,HTRA1,THBS1,SERPINE1,RARRES3,MT1E,LOX,COL6A1,PMP22,S100A4,SPARC,PPAP2B,PRKCDBP,APOL1,TIMP3,CFB,PLAT,VAMP5,TGFA,TGFBI,ECM1,GPX3,MFSD12,GPNMB,GAS6,TIMP1,TGM2,IGFBP7,DKK3,MFI2,CTSK,ENG,SPOCK1,NRP2,MXRA8,TIMP2,SYNPO,ZCCHC24,C10orf10,ACTA2,TAGLN,ANGPTL4,PDLIM4,COL12A1,FBN1,LTBP2,BACE2,MYLK,EVA1A,LGALS1,IL8,IGFBP6,…
hyperforin	CXCL1,IL8,NKX3-1,MMP2,TMEM158,DDX1,FZD8,IGFBP3,APOLD1,COL6A2,TAGLN,HMOX1,GLIPR1,TMSB15A,FBXO32,CPA4,FAM20C,CA12,COPZ2,VCAN,SYNPO,THBS1,LOXL2,PREX1,MYLK,IGFBP7,NFIX,COL6A1,STAT5A,CHST2,WNT5A,PAG1,IQSEC2,MDM2,SERPINE1,MITF,COL1A1,HOXB9,ANTXR2,SIRPA,CALD1,SULF2,GAD1,C1orf51,RASL11A,LOX,C1R,TPM1,PLIN2,TCF7L1,VLDLR,TCF7,CCND3,NPR2,HOXC13,TTYH3,C14orf132,MXRA8,GLIPR2,RIMS3,RNF144A,SYTL2,IFIT3,GEM,COL4A…
BRD4132	RARRES3,SNTB1,GRB7,CPA4,ERBB2,APOLD1,F3,MFGE8,TSPAN1,L1CAM,COPZ2,BMP4,SYTL2,LOX,GPX3,IQSEC2,COL5A1,RECK,JUP,CDA,SELENBP1,MIEN1,ECM1,FSTL1,LMCD1,EPS8L1,THBS1,STC1,LOXL1,MXRA8,FBXO32,LGALS3,VASN,COL12A1,TNFRSF14,HSPB8,SCARA3,FBN1,ITGA5,GAS6,ALDH1A3,TGFBI,SRPX2,SNCG,SLC7A2,DAB2,WNT5A,TAGLN,FLNC,IL8,MEGF6,PDLIM4,INPP4B,ADAP1,MITF,SEMA3B,CD82,PXDN,CAPG,ERBB3,KRT19,MMP2,GLIPR1,GALNT3,PGAP3,FHL1,BCAS3,N…
regorafenib	APOL1,RARRES3,IGFBP3,TNFSF10,LAMA3,CA2,F3,EPS8L1,IGFBP7,HAS3,LAMC2,CPA4,TYMP,ADAM8,GRB7,GSDMB,TACSTD2,TNFAIP2,S100A2,C3,WNT7B,CXCL1,KCNK6,CPM,CDA,C10orf54,KRT7,A4GALT,MUC1,KRT19,ALDH1A3,TSPAN1,PSTPIP2,SDR42E1,TSC22D3,STON2,TINAGL1,BCAM,BIRC3,CDH3,DMKN,C6orf132,ERBB2,NOTCH3,PRRG4,RHOD,LYPD3,EPS8L2,GJB3,LAMB3,GALNT3,TC2N,AFAP1L2,CD82,SLPI,MECOM,IL17RE,AQP3,S100A14,OTUD1,SLC16A5,MAL2,SPINT1,RHOV,MYE…
sorafenib	RARRES3,GRB7,MUC1,KRT19,KRT7,CXCL1,C6orf132,TSPAN1,GPRC5A,EPS8L1,ERBB2,JUP,ADAP1,TNFSF10,ITGB4,GPX3,ELF3,CPA4,MMP1,KCNK5,SNTB1,SLC16A5,IGFBP3,MIEN1,CLDN4,WNT7B,C10orf54,F3,GSDMB,PGAP3,MPZL2,MAL2,BMP4,CRABP2,IL8,MYEOV,EVPL,GALNT3,TNFAIP2,ALDH1A3,PPARG,SERPINB1,KIAA0040,MROH6,KLF5,APOL1,SPINT1,S100A2,TC2N,RHOD,PPL,ZNF185,NFKBIZ,LAMC2,TSPAN15,MISP,LLGL2,ELMO3,CDA,CLDN7,AP1M2,SFN,C19orf33,CNKSR1,PCDH…
BRD_K51490254	TNFRSF6B,CDA,AFAP1L2,GMPR,CALB2,SLC2A12,DMKN,STC1,LAMA3,STAT5A,LAT,GPX3,HMOX1,CTSK,ITGB4,ICAM1,IRX3,NRG1,SCN1B,CA2,IFITM1,F3,TSPAN1,LXN,FBXO2,FBXO32,GPRC5B,CD274,GCLC,PSTPIP2,FOSL1,HHEX,CTSS,AQP3,GJB3,G0S2,SEMA4B,TINAGL1,PLIN2,SNX10,MYEOV,PDE9A,MATN2,TYMP,IL1RAP,AHNAK2,TMEM158,CPA4,CAV2,SLCO4A1,GFPT2,BCAM,ANXA4,IL1R1,CTSD,CAV1,AGPAT9,MT1E,ALDH1A3,CISH,ADAM8,LAMB3,BCL3,NUAK2,SULF2,MTL5,C10orf54,CD…
EX_527	IL8,ICAM1,CORO1A,CXCL1,OASL,C1QL1,GPSM3,SEC31B,CFB,MMP1,G0S2,CAPS,C3,IGFBP3,GPX3,CPA4,CLEC11A,CTSS,CISH,ICAM5,MX1,PREX1,LCP1,APOL1,ARHGDIB,CD74,SCN1B,PLIN2,RAC2,SNX10,LPXN,MIEN1,ABCA1,TSPAN1,CD40,LOXL3,ATF5,SHOX2,GALNT6,MYLK,RCN3,FST,IFIT3,HHEX,GSDMB,SRGN,CHST11,OAS1,SEMA7A,EFEMP1,ALDH1A3,STAT5A,MT1E,CDCP1,CD83,FOSL1,ZNF117,DHX58,CAV2,HERC6,ERV3-1,PLEKHF1,VEGFC,DKK3,EFNB1,BCL3,CDKN1C,TCF7,B3GNT3,…
bendamustine	GPX3,CFB,TSPAN1,AKR1C3,BCAM,BMP4,TRNP1,GPRC5C,QPRT,ANXA4,SLPI,AMACR,SCNN1A,SNCG,PDE9A,SLC1A1,TMEM238,MIEN1,PGAP3,GRB7,NUAK2,NUPR1,SPINT2,CRB3,CPM,SLC12A2,KRT19,IQCD,OCLN,RASEF,ICAM1,GPRC5A,STARD10,FUCA1,DMKN,ALDH3B1,CHMP4C,SYTL2,WWC1,RAP1GAP,TGFBR3,ARHGEF5,BHLHE41,RBM47,ANXA9,MARVELD2,FAM83H-AS1,PDGFB,PARD6B,MLPH,ABCC3,ELOVL7,SLC16A5,KRT8,CAMSAP3,RNF43,EPCAM,EPS8L1,COBL,GGT1,LLGL2,MGST1,LAD1,CITE…
PYR_41	CFB,C3,TNFAIP2,MSX1,F3,DDX1,CXCL1,SLPI,MAOA,APOL1,BCAT1,GRB7,C1QL1,B3GNT3,SYTL3,ITGB4,APOE,LAMB3,BHLHE41,MANSC1,RNF43,ANXA3,AFAP1L2,CFH,APOC1,MDFI,SYNPO,C1orf116,LAMC2,SERPINB1,NPIPB15,LAMA3,HKDC1,SLC16A5,TNFSF10,TMEM171,CD47,COL4A5,C6orf132,SULF2,SLC26A2,TNFRSF6B,CDH3,ALDH1A3,TGFA,EHF,MYRF,CDC42EP5,ALS2CL,FCGRT,HOXB9,LRP6,ADAM8,C1QTNF6,SAP25,RAB11FIP4,MT1F,SMOX,SH2D3A,CDA,IL1R1,PTGES,AGMAT,TMC4,…
B02	MUC1,GPX3,SNTB1,QPCT,KIAA1199,KRT7,ALDH1A3,MITF,GRB7,GPRC5A,RARRES3,APOLD1,EPS8L1,EVA1C,LGALS3,SLPI,ADAP1,SLC16A5,TNFRSF14,ANXA3,SNCG,TNFRSF6B,TSPAN1,EFEMP1,KRT81,MANSC1,IL18,MISP,KRT19,CXCL2,PMEPA1,C3,CXCL1,GFPT2,SEMA3B,MROH6,TGM2,MIEN1,ERBB3,PLAT,ALDH3B1,CLDN4,CPA4,PGAP3,ITGB4,SH2D3A,HOXB9,KRT8,SLC12A2,CD55,ERBB2,NNMT,MYO5C,MYH14,EPS8L2,SPINT1,KRT18,GATA6,PCDH1,LLGL2,C10orf54,TOR4A,SAMD12,CLDN7…
ML031	ACTA2,KIAA1199,CFB,TNFRSF6B,RARRES3,IL8,SNCG,SRPX2,ALDH1A3,ALDH3B1,LAMC2,MROH6,KRT81,SYTL2,EFEMP1,RAB27B,CXCL1,GSDMB,KRT19,F3,TGFBI,TSPAN1,GPRC5A,PMEPA1,THBS1,DKK3,ITGB4,DHRS3,CDA,ELFN2,APOL1,WNT7B,MLPH,MET,MST1R,BHLHE41,SULF2,KRT7,C1S,CFH,CLU,GALNT3,IGFBP3,ABCC3,PTGES,TGFA,CTSD,COL6A2,GATA6,ASPH,KCNK5,PSTPIP2,SLC16A3,OSMR,CPA4,CLDN4,TRIM6,SEMA4B,SYNPO,C10orf54,GRB7,SLC12A2,GAS6,AKR1C3,DAB2,MMP1,…
tipifarnib_P1	SNTB1,ACTA2,RARRES3,MYRF,C1QL1,CPA4,CDA,F3,PLAT,KRT7,GPX3,ADAM8,NRP2,LOXL1,SRPX2,PLOD2,MUC1,L1CAM,MITF,APOL1,CTSS,FLNC,SULF2,FSTL1,TGFB2,OSBP2,SLC16A3,CPE,IQCD,CD55,HTRA1,PAQR8,TGFBI,DKK3,MYLK,FAM102B,MET,PITPNM3,SLC7A2,CSF1,BHLHE41,S100A4,BACE2,TNFRSF14,BASP1,PPP1R3C,CPS1,PORCN,RAB3IP,LMCD1,PPARG,APOLD1,HRH1,PTPRM,HLA-A,IL32,QPCT,GEM,CRIP1,GPRC5A,FBXO32,ICAM1,HMOX1,TNFRSF6B,COL18A1,LIF,S100A6,AB…
BRD9876	MMP1,CD74,PTX3,TAGLN,TGM2,F3,LOXL3,DAB2,CXCL1,TGFBI,ALDH1A3,FOSL1,LAT,MET,ACSL5,PRKCDBP,TNFRSF6B,LOXL2,PLIN2,FN1,IGFBP3,NABP1,THBS1,FLNC,SYTL2,IGFBP7,PMP22,RARRES3,COL6A2,UNC13D,HLA-DMA,IL8,TMEM171,HSPG2,COL6A1,SEMA7A,ITGA1,OLFML2A,CPA4,KCNK5,BCAT1,CDA,ADAM8,NHS,ELFN2,SEMA3B,GPSM3,SAP25,C6orf132,C15orf52,MAOA,COL12A1,MGAT5B,GATA6,HTRA1,ANXA3,KRT7,GPRC5A,ABLIM3,F2RL1,ITGA3,PAPSS2,SNAI2,MOK,AXL,CAD…
parthenolide	GPX3,TNFSF10,CPA4,AQP3,S100A2,IRAK2,SLC7A11,ADAM8,ITGB8,NMU,IL8,ALDH1A3,ITGB4,TINAGL1,CD55,LAT,BCAS3,ICAM1,ANKRD1,MYEOV,SULF2,RAC2,AGPAT9,C1orf106,UNC13D,JAG1,BHLHE41,EFNB1,PLA2G4A,CYB5R2,IL18,SERPINB1,GXYLT2,MYRF,SLC16A5,UPP1,IQSEC2,SEMA3B,SNX10,NABP1,AHNAK2,PMEPA1,TYMP,PTGES,FERMT1,CD83,SLC45A4,FURIN,SLC26A2,NIPAL1,APOC1,EFNB2,MFGE8,RASL11A,ARNT2,DDIT3,CTSK,PDGFA,MOCOS,PDP1,CYP2S1,PLTP,KLF5,CFB…
tandutinib	KRT7,AFAP1L2,MUC1,CA2,BCAM,C19orf33,EPS8L1,TSPAN1,CDA,CRIP1,RHOV,ANXA3,RGL3,LAMA3,SPINT2,RHOF,SLPI,CPA4,SPP1,GPX3,GPRC5C,TNFAIP2,OSBP2,IL18,KCNK5,SNCG,PTGES,MT1F,CLDN1,GRB7,LAT,ADAMTSL4,PMEPA1,L1CAM,PCED1B,SH2D3A,NUAK2,RHOD,CITED4,SLC39A4,CPE,WWC1,KRT8,AGPAT9,KRT80,ALS2CL,PRSS16,ITGB4,CNKSR1,SH2D5,WNT7B,TMEM56,C6orf132,SLC16A5,CDCP1,F3,MYEOV,F2RL1,KRT19,LAMC2,MAP7,EFNB2,ARHGEF5,RARRES3,MYO5C,LRRC…
CID_5951923	MMP1,CTSK,CORO1A,ADAMTSL4,CFB,NMU,L1CAM,RASSF4,QPCT,CPA4,LCP1,CD74,APOLD1,SNX10,CD83,PIK3CD,GAB2,TTYH2,CD70,MEF2B,CXCL1,GPSM3,CA2,TNFRSF14,STAT5A,NT5M,KCNAB2,DHRS2,PCSK1N,CYFIP2,SLC26A2,MGAT5B,RIMS3,PTP4A3,BHLHE41,LAMA3,OLFML2A,APOL1,VANGL2,PIM1,MITF,DAPK1,FAM102B,ITPKB,SOCS2,GNAZ,GMPR,PIM2,ITGB8,FBXO32,C1QL1,CISH,ASRGL1,CHRNB1,GSDMB,CHST11,ADA,ICAM5,F3,PARD6G,SGK1,RNF144A,C1R,HOXC13,CDK5R1,ZBTB1…
DBeQ	CXCL1,IL8,CXCL2,GDF15,LAMA3,TSPAN1,TNFSF10,CLDN1,RAB38,MUC1,CDA,SERPINE2,ALDH1A3,LAMC2,PTX3,CITED4,KRT7,IFI27,CFB,MITF,SLPI,CPA4,TGFA,GPX3,IRAK2,TNFRSF14,BHLHE41,EPS8L1,MYEOV,ICAM1,ABLIM3,RARRES3,EDN1,NT5E,ALS2CL,MT1E,IL18,TYMP,MX1,IFI6,TNFAIP3,MT2A,DKK3,UPP1,MAOA,APOLD1,BIRC3,C19orf33,PLLP,MYOF,FOSL1,C3,DKK1,LAMB3,ITGB4,MLPH,SNAPC1,F2RL1,SRPX2,PPARG,LYST,F3,LGALS3,SLC16A5,AVPI1,ABCC3,TBC1D2,MAFF…
LE_135	IGFBP2,SERPINE2,PTX3,PMP22,OLFML2A,LGALS3,MUC1,SYNM,LIPH,FGFR4,TNFRSF6B,SLC16A5,PPP1R3C,SEMA3B,NES,PLXNB3,SYTL2,SAP25,AKR1C3,ECM1,ERBB3,CADM4,GMPR,APOE,GPNMB,MDM2,SELENBP1,ST3GAL5,BCAS3,GPRC5B,SNX10,HID1,SDC3,ITGA1,TIMP3,ICAM1,S100A4,ACSL5,HTRA1,DAB2,ITGB4,SRPX2,CSRP2,SERINC5,GLIPR1,ERV3-1,EVA1A,MITF,AIF1L,APOLD1,COPZ2,CPQ,RCAN1,BCAM,TMTC2,B4GALNT3,SPARC,ABHD2,QPCT,IGFBP7,KCNS3,PLXND1,SNCG,ANXA4,…
BRD_K24690302	S100A2,KRT15,F3,PTX3,C15orf48,SFN,SH2D5,ITGB4,CLDN1,CDH3,ITGB6,C19orf33,FBXO27,SLC16A5,ANKRD1,LEPREL1,GPRC5A,PLAU,WNT7B,TSPAN1,IGFBP3,MT1E,KRT80,HAS3,TRIM6,SPP1,LIF,RHOD,FGFR2,TINAGL1,FJX1,GJB2,SYTL1,ADAM8,HOXA1,CLCF1,TGM2,NGEF,SEMA4B,GJB3,HMGA2,TGFA,ITGA3,EGFR,EDN1,ACTA2,CA2,AHNAK2,ADAMTS1,THBS1,CAV1,BIRC3,MTL5,CAV2,CD44,DUSP5,TMC4,ADAP1,GLIPR1,ITGA2,CARD10,FERMT1,TBC1D2,CYR61,MYEOV,ANXA1,CYP2S1…
ML203	CPA4,PLA2G4A,S100A2,SEC31B,IGFBP3,SEMA3B,MEST,MFGE8,OASL,NRG1,MT1F,IGFBP2,MT1E,CA2,COL7A1,HAPLN3,SPRY1,AFAP1L2,ERV3-1,L1CAM,FGFR3,GPX3,CAPS,SLC26A2,IFI44,VLDLR,COL5A2,CLDN1,PMP22,HOXA1,PDGFA,RGS2,SERPINE2,ITGB8,TMEM45A,SYTL2,DUSP6,BST2,F3,COL18A1,BMP4,PSTPIP2,IL18,OTX1,FBXO17,CYR61,IL32,SH2D5,TENM3,EFNB1,SEMA4B,SYNM,PLAU,KIRREL,BCAT1,C1QL1,FGFBP1,CDH3,FSTL1,SIRPA,TPM1,FAS,PIM2,CHST3,CSRP2,FJX1,CD…
dexamethasone	MMP1,ITGB3,SNTB1,TNFSF10,KRT15,HOXB9,RNF43,CRABP2,PLAT,EDN1,SPRY1,HMGA2,STC1,GRB7,DLX1,SLC1A1,SHOX2,LCN2,WBSCR27,GFPT2,HOXB5,EDIL3,HOXA3,F2RL1,MMP2,HOXB3,ETV1,SLC16A5,CDC42EP5,ANGPTL4,SLC12A2,VCAN,PDE9A,PLIN2,HOXB6,APOL1,MYEOV,MEST,PROCR,JAG1,HOXB4,KREMEN1,SH3BGRL2,CCL28,HOXA5,LIPH,SPP1,SNCG,PLA2G4A,YPEL2,EFNA5,FAM105A,FZD5,TGFA,FAM84B,CPE,RARRES3,AGPAT9,SLPI,SRPX,NOTCH3,SNAI1,HOXA10,PLBD1,CDCP1,…
BRD8899	ALDH1A1,PTX3,CRIP1,LCN2,NKX3-1,MSX1,FGFR3,SPP1,CFD,RNF43,CAPS,TNFRSF6B,PROCR,FGFR4,SIM2,FCGRT,TFPI2,DDX1,AQP3,MOK,SLC16A5,GRB14,WBSCR27,TGM2,OTX1,C9orf169,BIK,FZD4,TENM3,CALB2,C15orf62,PLCB4,ZNF703,MYEOV,CAV1,SEMA4G,METTL7B,RHOV,STEAP2,TPD52L1,HDAC9,CRYZ,IL8,EFNB1,GCHFR,DHRS2,APOL1,ATP1B1,HOOK1,IGFBP2,HOXA10,SGPP2,ZNRF3,MST1,GYLTL1B,ANXA1,PDGFA,ABHD2,MDFI,C12orf75,ARHGEF16,ASRGL1,CACHD1,NDRG2,KIT…
KH_CB19	BMP4,FGFR3,RAB3B,SEC11C,CCDC80,CDKN2B,MEST,MSX1,FERMT1,TACSTD2,HMGN5,GAL,KRT7,CPA4,IRF6,PIM2,MT1E,TAGLN,ATF3,SYT1,SCNN1A,B4GALNT1,SERINC2,COL1A1,DTX3,SH3BGR,CTGF,ALDH1A3,SLC27A2,EPB41,ANXA3,MTL5,EFEMP1,F3,ARMCX2,C10orf54,LXN,FAAH,RGMB,FBXO27,FAM132B,DMKN,FCGRT,NR2F1,ZNF438,ZNF300,GALNT12,PLAU,LTBP2,ARG2,MYRF,SNCG,CAMK1D,APLP1,SHOX2,WNT7B,WNK2,FSTL1,FAM105A,SLFN12,TIMP3,HOOK1,LIFR,CACNA2D1,CLIC4,D…
MK_0752	NOV,CTSK,CXCL1,IL8,NRG1,PTX3,PRSS12,LAT,STC1,SRGN,HMOX1,QPCT,RAB3B,CPA4,MOK,TFPI,ECM1,PIK3CD,TCF7,GAS6,RAB32,SH2D5,ERO1LB,PKIG,CTSL,MATN2,GPR126,EPB41L2,FZD8,DFNA5,C1QL1,BACE2,PTPLA,PRKD1,DOCK11,PROS1,SATB2,EVC,TNFRSF14,CCDC80,AMACR,ATF3,LRP4,KCNAB2,NEDD4,CHST7,TMEM56,FAR2,SNAPC1,DHRS2,NUAK2,PAPSS2,GPSM3,DOCK4,UGCG,IL32,ABCC4,PLEKHA5,HOXB5,MITF,PLCB4,COL12A1,ARHGAP18,NRIP3,SRGAP1,KAT2B,C12orf75,F…
SB_431542	CTSK,MMP1,NOV,SRGN,SERPINE2,CXCL1,BMP8B,PTX3,ERO1LB,IL8,RAB3B,MOK,C1QL1,TRIT1,TIMP3,SNX10,WIPF1,ITGB3,DUSP2,KRT81,RCN3,LOXL3,RP11-122A3.2,LAMA4,SH2B3,CD74,CYFIP2,CADM4,HES6,INHBA,CRMP1,OSBP2,GPSM3,MSX1,KLHL42,ECM1,ENO3,SLC26A2,PMP22,SEMA3B,ZFP69B,TRAF1,ADAMTSL4,PRKAR2B,SGK1,ETV1,TMEM158,HOXA11,TSPAN12,KLF9,ENG,RASSF8,ITGA1,CLEC11A,ARHGEF25,PLCB4,MCAM,RASSF4,MDM2,CTSL,PIK3CD,STMN3,RNF157,SEC11C,NR…
Repligen 136	ACTA2,LOXL2,AKR1C3,GNG11,PTX3,TNFRSF6B,ANKRD1,OSGIN1,SERPINE1,FGF2,CPA4,OLFML2A,MYL9,TFPI,TMEM158,MT1E,IL8,CXCL1,TMEM45A,THBS1,AKR1B10,TGM2,NEXN,IGFBP7,EDN1,SLC16A2,MUC1,CXCL2,SAMD9L,KYNU,COL4A1,TPM1,ASPH,TAGLN,IFI6,MX1,STC1,FSTL1,MT2A,PLOD2,PAPSS2,IFIT1,CRIM1,AGPAT9,G6PD,FSTL3,PMP22,TP53I3,LOXL3,PANX2,SYNPO,ADM,ARSJ,CYR61,CSF1,CEBPD,COL4A2,DGCR6,PTGR1,FAM20C,AXL,SERPINE2,BIRC3,UGDH,CTGF,TRIM6,NT…
OSI_930	SERPINE2,GRB7,TIMP3,C19orf71,ECM1,GDF15,MFSD12,MITF,QPCT,ERBB2,TNFRSF14,SNTB1,SRPX,MMP2,APOLD1,COL1A1,NOV,COL12A1,PGAP3,L1CAM,MATN2,BACE2,PLXNB3,LYST,SPARC,CCDC80,MIEN1,GPR137B,TAGLN,ALDH1A3,DAB2,CABLES1,COPZ2,SLPI,ITGA1,RAB38,LOXL3,S100A4,TBC1D7,SYNM,WIPI1,HSPA2,TFAP2C,GABRE,LGALS3,MYL9,PLAT,SEMA3B,SNCG,GPRC5B,ALDH3B1,CPQ,DMKN,TIMP2,LXN,S100A3,COL5A1,SYTL2,SGK1,SIRPA,C1orf85,ID4,C10orf54,MFGE8,S…
tacrolimus	SLC16A5,GRB7,LAMC2,DHRS2,MANSC1,SNCG,MUC1,ALS2CL,TJP3,SERPINE2,ADAM8,JUP,MST1R,ERBB2,MYEOV,ITGB4,TNFRSF14,SLPI,S100A2,CD74,TGFA,CPA4,IRF6,MROH6,LLGL2,MPZL2,TSPAN1,CLDN3,ELF3,ADAP1,GPRC5A,OLFML2A,MISP,RAB38,SLC39A4,PLLP,EVPL,HAS3,EPS8L2,C1orf106,ANO9,F3,DKK3,LGALS3,CNKSR1,CXCL16,RHOD,GSDMB,LAMB3,CLDN7,BIK,PTGES,MIEN1,KIAA0040,HID1,PPARG,KRT8,SYTL2,PGAP3,SRPX2,PLAU,PCDH1,TCIRG1,TNFSF9,MYH14,ERBB3,M…
cytarabine hydrochloride	THBS1,COL1A1,TAGLN,FSTL1,SERPINE1,EFEMP1,CPA4,CCDC80,TGFBI,C3,RARRES3,APOL1,GAS6,LEPREL1,VASN,DKK3,IGFBP3,FN1,ABLIM3,IGFBP7,GLIPR1,FBXO32,TGFB2,SPARC,GPX3,MATN2,COL7A1,MXRA8,HEG1,NNMT,EDN1,MYLK,MYL9,LOXL2,SYNPO,VEGFC,BHLHE41,LOXL1,PRSS23,LMCD1,EHD2,ARHGAP29,CALD1,PLOD2,COL6A2,DAB2,FBN1,GRAMD3,MFGE8,HSPB8,ABCA1,IGFBP6,L1CAM,MEGF6,IFI6,TGM2,IGFBP4,NUPR1,CD44,ITGA5,GBP1,COL6A1,HTRA1,PXDC1,KRT7,COL12…
clofarabine	TAGLN,COL1A1,MXRA8,C3,FN1,SLC2A10,CCDC80,GRB7,LTBP2,VASN,CDA,MFGE8,IGFBP4,FSTL1,PPAP2B,FBN1,GAS6,THBS1,CDKN2B,SERPINE1,MEGF6,C1S,EPS8L1,HTRA1,GPX3,GRAMD3,CALD1,CTGF,HSPB8,CLU,STARD10,NEDD9,C1R,COL12A1,EFEMP1,NUPR1,LMCD1,EFEMP2,IGFBP3,SNTB1,PGAP3,IGFBP6,LRP1,BCAM,COL5A1,RNF144B,ABLIM3,ACTA2,EDN1,TIMP3,STC2,SPARC,RHOD,ADAMTS1,TGFB2,PRR15,ABCC3,DAB2,TMEM45A,IGFBP7,RGL3,DKK3,AKR1B1,DMKN,ADAMTSL4,ANKR…
3_Cl_AHPC	TIMP3,CTSK,SERPINE2,ACTA2,IGFBP3,QPCT,GPNMB,CTGF,SNTB1,SERPINE1,SPARC,IGFBP7,SRPX,DAB2,NOV,MUC1,CCDC80,MFSD12,ABLIM3,C10orf10,PLCB4,APOLD1,C19orf71,HSPB8,PMP22,SYTL2,COPZ2,GPRC5B,BICC1,ECM1,RARRES3,NUPR1,SLC2A10,NRP2,VASN,MLPH,GSN,CPQ,LOX,GPX3,FBXO32,TAGLN,DGCR6,COL18A1,MEGF6,HSPG2,PLXNB3,SLC1A1,CALD1,PLA2G16,GAS6,MXRA8,CLU,ITGB8,C1S,HNMT,APOL1,MATN2,PLSCR4,ABCA1,CTSD,CABLES1,MYLK,SYNPO,ANKRD1,SI…
CD_437	PTX3,TAGLN,LOX,SERPINE1,FN1,CTGF,CTSK,IGFBP4,TIMP3,COL1A1,GPRC5B,ANKRD1,THBS1,MXRA8,FSTL1,NUPR1,GAS6,MUC1,BICC1,CLIC3,CCDC80,EDN1,SPARC,ECM1,LOXL2,COPZ2,TNFRSF6B,RARRES3,LTBP2,SNTB1,ABLIM3,QPCT,DAB2,SLC2A10,FBN1,IGFBP3,EFEMP2,ADAMTS1,NNMT,TGM2,GRAMD3,DKK3,ITGB8,HTRA1,SPOCK1,MEGF6,PPAP2B,CALD1,PGAP3,GRB7,ALDH3B1,COL5A1,COL4A1,TGFA,APOE,PLA2G16,MGLL,SLC2A3,PLCB4,HSPB8,LMCD1,EVA1A,SYNPO,IGFBP7,C19or…
gemcitabine	TAGLN,LOX,SERPINE1,C1S,ACTA2,CCDC80,IGFBP4,MXRA8,MFGE8,PTX3,ABLIM3,COL1A1,VASN,CLIC3,GAS6,FBN1,DAB2,ANKRD1,SPOCK1,PPAP2B,SYNPO,FN1,CDA,DKK1,BCAM,THBS1,LOXL2,FSTL1,IGFBP6,COL5A1,TIMP3,EDN1,ALDH3B1,CALD1,SLC2A10,COPZ2,COL12A1,LRP1,SLC16A5,SRPX2,SLPI,C1R,GRB7,HTRA1,LTBP2,GRAMD3,MALL,RASL11A,TGFBI,NNMT,MUC1,ANGPTL4,TGM2,HSPG2,FSTL3,AKR1C3,HSPB8,KRT7,MEGF6,LAMA3,IGFBP7,SNCG,SLC1A1,GPX3,EHD2,HSPA2,EPS8…
mitomycin	LOX,ANKRD1,KRT81,SERPINE1,TAGLN,CCDC80,THBS1,TGM2,C3,GAS6,EDN1,COL1A1,RARRES3,DAB2,NNMT,CDA,FBN1,FLNC,TGFBI,FSTL1,GLIPR1,MXRA8,IGFBP3,NEXN,AXL,LTBP2,PPAP2B,TGFB2,TIMP3,MATN2,DKK1,MUC1,LOXL2,ABLIM3,PRSS23,SRPX2,FN1,CTGF,IGFBP7,CDKN2B,STC1,SLC2A10,DKK3,VASN,CPA4,SNCG,FSTL3,BICC1,GRAMD3,TPM1,IGFBP4,SEMA7A,PRKCDBP,COL12A1,PMEPA1,SPOCK1,COL5A1,COL6A2,LMCD1,KRT7,CLU,NT5E,MEGF6,CTSZ,MLPH,STC2,HSPG2,ADAM…
PF_184	SERPINE2,SNTB1,OSGIN1,APOLD1,AKR1C3,SLPI,GPRC5B,GDF15,ITGB8,SLC16A5,ABCC3,GPX3,ALDH1A3,SNCG,MITF,COL18A1,CAPS,CABYR,RGL3,ERBB3,BHLHE41,ABLIM3,CDA,ECM1,PLXNB3,TPD52L1,HSPB8,MUC1,PCSK6,PPL,SYNM,MET,TRNP1,MLPH,CDH1,PANX2,B3GNT3,RAB38,DHRS3,TGFA,QPCT,GRB7,SYTL2,LGALS3,EPS8,ALDH1A1,HAS3,PPARG,NRP2,WNT7B,PDP1,TIMP3,SLC1A1,PLAT,EPS8L1,AGPAT9,CRIP1,NUPR1,ESRP1,MFI2,ANXA4,MGST1,WWTR1,CYP2S1,STARD10,SLC2A1…
chlorambucil	SNTB1,TAGLN,S100A4,SLC40A1,COL12A1,NKX3-1,SCNN1A,COL1A1,SNCG,GRB7,FBN1,ERBB2,STARD10,PPAP2B,LOX,RHOV,FN1,ABCC3,HSPA2,COPZ2,FAM109B,MLPH,EDN1,MUC1,ERBB3,TOB1,SMPDL3A,SLC16A5,NUPR1,CREB3L1,ACTA2,EPS8L1,AKR1C3,C6orf132,ARHGEF35,TIMP3,CLDN4,CAB39L,GRHL1,OSGIN1,HID1,FOXA1,SLC2A10,JUP,SLC12A8,GATA6,TSPAN15,CYP2S1,TPD52L1,CDH1,HAS3,COL6A1,PPP1R3C,RHOB,COL6A2,C10orf54,IGFBP7,SMIM14,ECM1,ZSCAN31,MYL9,ESRP…
SN_38	AKR1C3,HSPB8,SLC40A1,IGFBP7,CA12,IGFBP3,HSPA2,MXRA8,COL12A1,HTRA1,DEPTOR,TAGLN,GPX3,ABCC3,TPD52L1,GRB7,OSGIN1,GAS6,MEGF6,NUPR1,C11orf52,NEDD9,COL18A1,LOXL2,SLC2A3,CAPS,ANXA9,EDN1,BCAM,HSPG2,LYPD3,RGL3,MYLK,CDH1,ANXA4,PPAP2B,PLCB4,STARD10,RNASET2,ALDH3B1,COL4A1,VASN,LOX,IL17RE,SLC16A5,SYTL2,C1R,ABLIM3,SLPI,TGFBI,PDGFB,RNF144B,APOL1,SERPINE2,PKDCC,SPP1,PRSS23,SEMA3B,MYRF,GGT1,AKR1B1,NUAK2,TOB1,PLXN…
topotecan	AKR1C3,EDN1,IGFBP7,CDA,THBS1,ABCC3,CLU,LOX,COL18A1,MEGF6,COL4A1,BICC1,ALDH3B1,LMCD1,HSPG2,ABLIM3,IGFBP5,SERPINE1,SLPI,LOXL2,TGFBI,TAGLN,IGFBP3,SLC16A5,SNCG,SPP1,PPAP2B,CAPS,FN1,GAS6,CDKN2B,PRSS23,NEDD9,CA12,FSTL3,SCARA3,C3,S100A4,MXRA8,AFAP1L2,ITGB8,BCAM,SULF2,FSTL1,DAB2,TGFB2,EPS8L2,L1CAM,IL18,HTRA1,COL4A2,SNTB1,GRAMD3,LRP1,C10orf54,SEMA3B,CTGF,DMKN,C1S,RGL3,SRPX2,EPS8,EPS8L1,IGFBP6,VASN,PMEPA1,…
indisulam	COL1A1,SERPINE2,TIMP3,CCDC80,THBS1,SERPINE1,PMP22,LOXL2,CTSK,SPARC,FN1,COPZ2,DAB2,HTRA1,MXRA8,ACTA2,CALD1,DKK3,TAGLN,COL6A2,LTBP2,TGM2,MCAM,TNC,RCN3,PPAP2B,LRP1,IGFBP3,EFEMP1,APOL1,ABLIM3,EHD2,DHRS2,CTGF,TMEM158,TIMP1,MMP14,EFEMP2,BACE2,COL6A1,SEMA3B,TGFBI,CFB,LOXL3,MYLK,FAM20C,IGFBP7,MITF,MYL9,FSTL1,ECM1,F3,HEG1,C1R,GAS6,PRKCDBP,CAPG,IGFBP4,ENG,PLXNB3,VASN,LTBP1,TNFRSF14,LOXL1,CAPS,BHLHE41,GPR17…
barasertib	SERPINE2,ECM1,SPP1,SNTB1,IGFBP7,FN1,SERPINE1,EDN1,TIMP3,MITF,TRNP1,CTGF,ABLIM3,CTSL,AKR1B1,ADAMTS1,SPARC,CYR61,APOL1,LOXL2,LEPREL1,AXL,PMP22,DUSP1,NCEH1,COL18A1,COL1A1,LMCD1,CA12,HSPB8,CLCF1,SMPDL3A,GLS,SYNPO,ANKRD1,PLK2,MATN2,SIRPA,TGFA,GAS6,WWTR1,CTSD,COPZ2,TNFSF9,RASSF4,TGM2,GABRE,IL18,ARHGAP29,MGLL,RNF128,SYTL2,PRKCDBP,CRIM1,CD68,COL4A1,CCDC80,PLOD2,IGFBP6,TAGLN,DKK1,MLPH,GPRC5C,IFI6,UGCG,TPM…
alisertib	SERPINE2,TIMP3,TAGLN,ECM1,APOLD1,PMP22,QPCT,COPZ2,COL1A1,IGFBP7,MFSD12,CTSK,SNTB1,ACTA2,DAB2,CTGF,LOXL3,PLXNB3,MITF,CPA4,IGFBP3,SRPX,BACE2,SERPINE1,SPARC,TNFRSF14,C19orf71,HTRA1,SLC2A10,PRKCDBP,CCDC80,SIRPA,RAB38,MYL9,FSTL1,LOXL2,SYTL2,EDN1,COL6A2,S100A4,HSPB8,WIPI1,MATN2,GDF15,MLPH,COL6A1,SEMA3B,FBN1,DKK3,SDC3,GPRC5B,SNX10,FMN1,LYST,PPAP2B,CALD1,CTSL,GPR137B,ABLIM3,TRNP1,MFGE8,ABCA1,ASB9,STARD10…
bleomycin A2	ERBB2,SNTB1,APOM,QPCT,CAPS,CPE,DHRS2,MFSD12,ATP2A3,C19orf71,APOLD1,GRB7,SEC11C,GPX3,MITF,SERPINE1,APOC1,CPS1,PFKFB4,QPRT,SLC7A2,SRPX,GMPR,FGFR4,C1QL1,LMCD1,CLU,HIST1H4H,SGK1,SYNPO,NUPR1,ZSCAN31,PGAP3,HSPB8,AMOT,APOE,TFAP2C,WIPI1,SPARC,CD74,TNFRSF14,DUSP4,SLC27A3,MIEN1,DPYSL3,RGL3,STARD10,AP1S2,EDN1,BCAS3,SLC2A10,C11orf52,ATOX1,MLPH,OSGIN1,MGAT4A,SLC2A3,ITGB8,CABLES1,PTPRM,KCNAB2,PLIN2,ABCD1,SYT7,…
doxorubicin	AKR1C3,EDN1,SLC40A1,LIPH,SPP1,BICC1,ACSL5,CA12,SNCG,MET,SNTB1,RARRES3,ABCC3,ABLIM3,IGFBP7,OSGIN1,SLC16A5,B3GNT3,PPARG,APOL1,TGM2,TRNP1,ANXA9,MALL,LOX,STARD10,CDA,NNMT,HAS3,IGFBP3,SERPINE1,DKK1,MGST1,EPS8L2,GAS6,EPS8L1,PLIN2,CLDN4,METTL7B,TAGLN,GRB7,GATA6,EPS8,CAPG,PLA2G16,HNMT,SLC1A1,PLCB4,TGFB2,TGFBI,ALDH3B1,AKR1B1,CLU,NCEH1,GABRE,ANXA4,UGDH,MLPH,TGFA,CAV2,CLCF1,WNT7B,GPRC5A,SLC2A1,SCNN1A,ARHGAP…
teniposide	AKR1B10,EDN1,RARRES3,IGFBP3,COL12A1,TNFSF10,THBS1,TAGLN,CPA4,IGFBP7,HAS3,NTN4,NUPR1,PRODH,APOL1,C3,DKK3,CDKN2B,TGFB2,SERPINE1,PDGFB,LEPREL1,SLC16A5,SLPI,C11orf52,SPP1,SYNPO,SERPINE2,MYLK,C1S,WNT7B,C6orf141,AKR1C3,SULF2,ABCA1,GAS6,TMEM45A,HTRA1,EGLN3,EFEMP1,SIRPA,CLDN1,OASL,GPRC5C,CCDC80,SPARC,EPS8L1,BHLHE41,PRSS23,PLLP,DPYSL3,HSPB8,TGFBI,PPP1R14C,MATN2,GABRE,VASN,CPE,CA2,PRR15,OSGIN1,SYTL2,EPS8L2…
etoposide	RARRES3,ABLIM3,IGFBP7,SLC16A5,TGM2,EDN1,LGALS3,ABCC3,B3GNT3,SNTB1,SNCG,IGFBP6,BHLHE41,PPARG,RHOD,AKR1C3,ANXA3,HAS3,PTK6,GATA6,TAGLN,HSPB8,CDA,SERPINE1,CLDN3,APOL1,CDH1,DKK3,SPP1,ADAP1,C19orf33,GPRC5A,ALDH1A3,IL18,MECOM,EPS8L2,MST1R,PRSS23,PRR15,MET,EPS8L1,RGL3,PLA2G16,PPL,TINAGL1,MGST1,SRPX2,TRNP1,PLCB4,CAPG,SLPI,F3,ITGB4,SLC12A8,TGFBI,ALS2CL,KRT19,STARD10,NGEF,P2RY2,DKK1,CAV2,THBS1,PKP2,ARHGAP29…
ruxolitinib	SERPINE2,APOLD1,CAPS,LOXL3,GPNMB,UCN2,PMP22,BAMBI,TNFRSF14,MMP17,TIMP3,QPCT,CTSK,MITF,PLXNB3,SDC3,ITGB3,SEMA3B,RCAN1,NOV,ECM1,FBXO32,SYNM,LYST,CADM4,SLC1A4,ST6GALNAC2,FMN1,SRPX,ST6GAL1,CADM1,SASH1,SNX10,KIAA1199,CD74,TNFRSF19,INPP5F,MFI2,SPARC,BACE2,MFSD12,HOXB3,C19orf71,IRS2,PCDHGC3,LAMA4,HOXB5,GDF15,PPAP2B,GPR137B,ITGB8,PFKFB4,KAT2B,SNCA,MBP,CTHRC1,FRMD5,NRP2,IGFBP3,MCAM,AP1S2,TMTC2,TNC,COPZ2,F…
RAF265	STARD10,CCDC80,MEST,CDA,FOXA1,RARRES3,ERBB2,SLC12A8,TNFSF10,PLCB4,AP1M2,GRB7,CPS1,MMP2,COL6A2,TSC22D3,SLC2A10,SRPX2,MARC1,SERPINE1,ELF3,C1QL1,SNTB1,IGFBP3,TSPAN15,EPS8L1,EDN1,DHRS2,MAL2,MGST1,COL6A1,IFI27,LOX,HID1,REC8,COL1A1,CXCL1,KIAA1244,NUPR1,MLPH,FAM46B,GBP1,CDH1,LLGL2,ANXA3,MATN2,EFCAB4A,KRT19,IL8,GCNT1,ESRP2,C10orf10,SLC16A5,TPM1,SELENBP1,PPAP2B,MECOM,CLDN7,APOL1,FAM105A,GAS6,MX1,CLDN4,GDP…
pyrazolanthrone	SNTB1,CTSK,HOXB2,QPCT,APOLD1,HLA-DMA,CD74,HOXB5,KIAA1199,LOXL3,SERPINE2,MITF,PMP22,NOV,HMOX1,SEC11C,GPNMB,BACE2,CLDN3,TMEM158,MCAM,PLXNB3,TSPAN12,ALDH1A1,SRPX,CXCL1,MUC1,SDC3,SLC26A2,TNFRSF14,SNX10,ECM1,IL8,ERBB3,PLCB4,ICAM1,SIRPA,TNFRSF19,SLC2A3,MFSD12,RCAN1,SYTL2,KAT2B,C19orf71,SYNM,SPARC,PPFIBP2,RNF43,RAB17,L1CAM,HOXB6,ADAMTS1,LMCD1,ATOX1,WIPI1,FMN1,AIF1L,NRP2,C3orf14,DPYSL3,MGAT4A,HOXB3,LGALS…
TPCA_1	SERPINE2,CTSK,PMP22,SRPX,GPNMB,TIMP3,ECM1,CAPS,LOXL3,APOLD1,ANKRD1,MMP17,IFIT2,SDC3,MITF,STC1,TNC,EDN1,IFI6,COL12A1,SPARC,SNTB1,PLXNB3,ST6GALNAC2,NOV,SLC2A10,APOE,PLAT,SLC2A3,PFKFB4,MCAM,TFAP2C,ERBB2,OSTM1,MYL9,TMEM158,CTGF,PPP1R3C,QPCT,FGFR4,COL5A1,HTRA1,TRPS1,ABLIM3,ATOX1,CLIC3,OPHN1,TAGLN,SYNM,HID1,ENPP1,ABCD1,COPZ2,ZCCHC24,DDX58,MLPH,FBN1,IFIT1,NUPR1,TIMP1,RCAN1,PCDHGC3,FBXO27,FAM20C,ITGB8,DA…
AZ_3146	CXCL1,NOV,SERPINE2,MMP1,IL8,SRPX,TIMP3,PTX3,SPP1,STC1,ERBB2,SPARC,ECM1,PRKCDBP,TAGLN,TMEM158,TNC,SRGN,MCAM,COPZ2,LOXL2,GPNMB,FBN1,SNTB1,LOXL3,PMP22,LOX,CTGF,PGAP3,COL6A2,IGFBP7,ITGA5,CXCL2,FN1,EDIL3,GNG11,PLXNB3,SDC3,CADM4,LGALS1,MFSD12,THBS1,MMP17,PREX1,COL4A1,NRIP3,CCDC80,CA12,DKK3,RCAN1,TGFBI,SYNM,EVA1A,TUBB2A,MMP2,LAMA3,GRB7,HLA-DMA,TFAP2C,MOK,COL1A1,CPQ,SERPINE1,GSN,L1CAM,HIST1H4H,STARD10,FB…
Mdivi_1	IGFBP5,ACTA2,NKX3-1,SNTB1,OASL,IFIT2,MXRA8,DKK3,CAPS,SPARC,ECM1,TAGLN,SERPINE2,MDM2,COL6A2,DNAJA4,CTSK,CTGF,SNCG,SLC2A3,COPZ2,COL5A2,COL1A1,PCOLCE,GAS6,F3,TNC,STARD10,ERBB2,LTBP2,PGAP3,LAMB3,SLC2A10,DKK1,PLAT,MSX2,PMEPA1,DAB2,RCAN1,SYNM,FN1,IGFBP7,KRT81,CACNG4,AQP3,PLA2G16,IFIT3,FAM46B,CPQ,DDX60L,GRB7,MRC2,CDH1,H2AFJ,HID1,SEMA3B,SDC2,ADAM19,TP53INP1,GABRE,RARRES3,DLC1,PTX3,FBN1,KLHL42,RECK,COL6A1…
elocalcitol	CFB,ANGPTL4,EDN1,PTX3,TAGLN,GNG11,IGFBP7,FBN1,PPP1R3C,TFPI2,SERPINE1,CCDC80,IL8,SCARA3,COL6A2,CLU,PLOD2,STC1,COL1A1,NNMT,HMOX1,CTGF,LOXL2,SLC12A8,COL6A1,HBEGF,C3,PCOLCE2,L1CAM,ICAM1,PLIN2,C10orf10,QPCT,SYNPO,FGF2,TMEM158,FN1,SLC1A1,BICC1,IFIT2,ITGA5,NT5E,AKR1B1,SPP1,MT1E,PXDN,EHD2,CSF1,STC2,FHL1,SAMD9L,EVA1A,PLA2G4A,SLC16A3,CLCF1,CDKN2B,AXL,DDX60L,COL12A1,P4HA2,MMP2,HRH1,HERC5,SIRPA,CXCL1,CDH2,BI…
SU11274	NOV,SNCG,C1S,FN1,CXCL1,IL8,ERBB2,LTBP2,ADAMTSL4,RHOV,C1R,SRPX2,CTGF,PTGES,TAGLN,FBN1,LOXL2,COL1A1,COL6A2,TSPAN1,KRT7,MUC1,PTX3,COPZ2,GAS6,SERPINE1,EFEMP1,COL6A1,CCDC80,MMP2,SLC2A10,ECM1,GDPD3,TYMP,CPS1,ICAM1,ACTA2,DKK3,VASN,SPP1,LAMC2,ITGA5,CLU,C10orf54,SPOCK1,ALDH3B1,TGM2,SLPI,CD82,THBS1,A4GALT,IRAK2,GRB7,SCARA3,NOTCH3,EFEMP2,KRT19,ALS2CL,APOM,ANXA9,IGFBP7,ENG,CTSL,PMEPA1,EPAS1,GPX3,GRAMD3,SDC4,…
BRD1835	CXCL1,NKX3-1,CLIC3,RARRES3,KRT15,ACTA2,SNTB1,IL8,APOLD1,COL6A1,COL1A1,DNAJA4,LGALS3,CTSK,COL6A2,ERBB2,GPR160,RAB38,TAGLN,RNF43,MITF,KIAA1199,LOX,GAS6,CXCL2,SLFN5,TNFRSF14,PLA2G16,TESK2,EFEMP2,TMEM106A,TP53INP1,NGEF,GDF15,CDH3,NRP2,COPZ2,TGFBI,TSC22D3,BCAS3,FBXO32,MIEN1,C15orf48,ITPKB,KLF2,ITGB6,TIMP2,DMKN,RAPGEFL1,BIRC3,MTRNR2L12,CLDN3,NT5E,TM7SF2,SRPX,LYST,TACSTD2,GLIPR1,F3,CFB,GALNT3,HLA-F,LTBP…
SID 26681509	SPP1,NOV,QPCT,RARRES3,LGALS3,TNFRSF14,SNTB1,RNF43,MITF,CLDN3,AKR1B10,MUC1,APOLD1,SLC40A1,RAB38,SERPINE2,AKR1C3,PYCARD,ADAP1,SLPI,APOL1,GDF15,GPNMB,EPCAM,IL8,OSGIN1,SLC16A4,MISP,ELMO3,GPRC5B,PTK6,BACE2,CLDN7,SLC16A5,KLF5,EPS8L1,CYP2S1,AQP3,GALNT3,C3,RNASET2,ELF3,NOXA1,GPRC5A,EVPL,SCNN1A,KRT19,GRB7,C19orf33,TSPAN1,FUT4,CAPG,JUP,CXCL1,TYMP,DSC2,KIAA0040,ANXA4,MGST2,MFI2,CDA,ASB9,SAT1,ERBB3,DMTN,AKR1…
pevonedistat	NOV,AKR1B10,SNTB1,SLC16A4,RARRES3,MUC1,ACTA2,FN1,C1S,LOX,TAGLN,LXN,VASN,IGFBP7,NUPR1,SLC1A1,SPARC,AKR1C3,HLA-DMA,COL5A1,ABLIM3,PPAP2B,FBXO32,CDA,SERPINE1,SLC40A1,SNCG,BHLHE41,GRAMD3,CLIC3,GPX3,ALDH3B1,GRB7,FBN1,HSPA2,COL1A1,C3,PLA2G16,HTRA1,ABCC3,AKR1B1,ERBB2,DAB2,PRSS23,SLC2A3,HNMT,NNMT,ADAMTSL4,IGFBP4,CRIP1,SRPX2,SPP1,SLC12A8,L1CAM,CCDC80,SCNN1A,CDH2,KRT7,NRP1,SERPINE2,TGFB2,CPQ,MYL9,GPRC5B,TIM…
BRD_K35604418	CXCL1,CFB,GRB7,PGAP3,CXCL2,TNFSF10,IL8,SPP1,ERBB2,PTX3,MMP1,SNTB1,EDN1,RAB38,ICAM1,MIEN1,ELF3,CA2,LGALS3,TINAGL1,ADRB2,TNFRSF14,SLPI,ALDH1A3,GATA6,TNFRSF6B,KLF5,MT2A,SLFN5,C6orf132,IRAK2,CYP2S1,TGFA,SOD2,NFKBIZ,MUC1,TOR4A,TBC1D2,GPX3,SNCG,MT1E,ITGA3,AKR1C3,SERPINB1,TSPAN1,MISP,HOXB9,SCNN1A,IGFBP6,FOSL1,ALDH2,RNF144B,QPCT,CAPG,ABLIM3,CD70,C9orf169,EVPL,CTSK,CLDN3,GPRC5A,GGT1,CLDN1,MGST1,NNMT,ZFP36…
ETP_46464	IL32,SNTB1,OASL,MX1,CXCL1,IFI6,APOL1,HBEGF,SPP1,IGFBP3,CA2,IFIT2,TNFSF10,UPP1,GPC4,HERC5,LMCD1,IGFBP7,HIC2,CDA,RAB38,TNFRSF14,IFI44,MMP1,DDX60,CXCL2,COL18A1,GPRC5C,SNAP29,LAT,GBP1,GPX3,CYR61,TPM1,CDKN2A,PLCB4,CD68,LRP4,ARHGAP29,COL7A1,LEPREL1,ISG15,VLDLR,UGCG,SPHK1,CCDC80,DDX58,S100A2,SMURF2,NFKBIZ,DMKN,CARD10,ANXA3,MDM2,MGLL,MED15,SPECC1,DUSP5,ICOSLG,IFIT3,KCNK5,SLC2A1,F3,FAM132B,ETS1,LAMB3,APOL…
NSC48300	CTSK,SNCG,ACSL5,ALDH1A3,PPARG,PLAT,RARRES3,PLA2G16,AKR1C3,ADAP1,KLF4,C6orf132,KRT19,BMP4,ADAM8,S100A4,TMC4,ITGB4,SCNN1A,ANXA3,TNFRSF6B,LIPH,PGAP3,SERPINB1,TGM2,PCDH1,KITLG,MST1R,B3GNT3,TNFRSF21,FERMT1,PRSS12,HOXB3,ANO9,CLDN4,GPRC5A,LGALS3,ST14,MISP,S100A6,SLC12A2,ABHD2,ABCC3,SH3BGRL2,ESRP1,KLF5,ARHGAP26,CLIP4,PLCD3,BIK,EFNB2,SULF2,EVPL,CABYR,LLGL2,ABLIM3,JUP,KRT7,AP1S3,ALS2CL,TOR4A,MIEN1,DKK3,GAT…
curcumin	AKR1C3,SNTB1,SLC40A1,CAPS,MUC1,ALDH1A1,ABCC3,CTSK,APOC1,KRT81,ALDH3B1,OSGIN1,ANXA9,SNCG,HID1,SERPINE2,MLPH,PTGR1,SPP1,STARD10,MGST1,ERBB2,UGDH,KYNU,C1S,IFIT2,CFB,SYTL2,CLCF1,CYBRD1,FTL,SLC16A5,TRNP1,NUPR1,FBXO32,FOXA1,VASN,NNMT,GPX3,NQO1,G6PD,ABLIM3,MATN2,COL1A1,TFAP2C,GBP2,S100A6,GDPD3,SLC12A8,TSPAN1,RAB27B,ST6GALNAC2,VAMP5,SLC9A3R1,SQSTM1,PLAT,RHOV,ITGB8,LOX,SCNN1A,CA2,PLCB4,IGFBP4,CSF1,HOXA3,C…
sunitinib	ERBB2,GRB7,CXCL1,MMP1,PGAP3,MIEN1,KRT7,EPS8L1,KRT19,CLIC3,CDA,ELF3,ALDH1A3,ANXA3,EDN1,STC1,RARRES3,CXCL2,ANXA9,SNTB1,CTSK,HID1,ZNF185,IL8,MYEOV,MUC1,SPP1,PROSER2,MLPH,IQCD,WNT7B,CRIP1,SLPI,SPINT2,MAL2,CPA4,BHLHE41,LAMA3,C19orf33,C6orf132,AP1M2,WWC1,TMC4,HOXB2,PLA2G16,STARD10,B3GNT3,STARD3,TSPAN1,TSPAN15,OPHN1,TRPS1,LSR,WNT9A,TJP3,SCNN1A,TMEM238,ESRP2,TOB1,GDPD3,PPP2R2C,L1CAM,FBXO27,ST14,TNFSF9,MS…
KW_2449	GRB7,ERBB2,PGAP3,ST6GALNAC2,SERPINE2,RAB38,EPS8L1,SLPI,GPNMB,CAPS,MAL2,EDN1,RARRES3,FOXA1,CXCL1,GRHL1,ITGB8,MIEN1,IL8,HID1,ANXA9,TFAP2C,CTSK,ESRP2,TGFA,HAS3,MITF,ELF3,EPS8L2,C6orf132,PLAT,CDH1,CRB3,DMKN,SPINT2,CLDN1,SPINT1,ALDH1A3,KRT19,GALNT3,TSPAN1,LAMA3,CLDN4,ST14,QPCT,LAMC2,RAB17,PLA2G16,RNF144B,MLPH,TNFRSF14,STARD10,SPP1,F11R,LAMB3,GPRC5A,SCNN1A,CDC42BPG,MBP,STARD3,KRT7,S100A14,APOLD1,ANXA3,…
AZD4547	MMP1,CA2,SLPI,NOV,MUC1,ELF3,PPL,CLDN4,EPS8L1,AQP3,CPS1,RARRES3,LAMA3,LAMB3,PLLP,CLDN7,CDCP1,MAL2,CXCL1,MISP,BIK,GPRC5A,LAMC2,SPINT1,DHRS2,TSPAN1,F2RL1,KRT19,LSR,BIRC3,CDH1,CLDN1,PLEK2,SPINT2,SLC16A5,GALNT3,CGN,C6orf132,GRHL1,SLC4A11,GRB7,ZNF165,DMKN,USP43,ADAM8,ESRP2,TGFA,KRT7,MROH6,WNT7B,SMPDL3B,C19orf33,MYO5C,LGALS3,ITGB4,CITED4,CTSS,PKP2,TINAGL1,IL18,SH2D3A,MYH14,C1orf106,CDC42BPG,KIAA0040,ALD…
lenvatinib	MMP1,CXCL1,LAMC2,ADAM8,F3,RARRES3,SLPI,LAMA3,LAMB3,GRB7,ALS2CL,SNTB1,PLAT,TSPAN1,C19orf33,CLDN4,PCDH1,ALDH1A3,ITGA2,UGT8,MYEOV,ERBB2,TNFRSF6B,MISP,KRT19,CDCP1,LGALS3,TINAGL1,PLEK2,MUC1,EPS8L1,ACSL5,ITGB4,ADRB2,BIK,TGM2,SFN,PLAU,ZNF185,CTSK,SLC16A5,MROH6,PKP3,GALNT3,GPRC5A,CYP2S1,DDX60,TGFA,PLLP,MAL2,SLCO4A1,PPP1R14C,JUP,SPINT1,SERPINB1,MBP,DHRS3,RAB38,FERMT1,ANXA3,CTSS,KRT7,UPP1,AGPAT9,S100A2,SLC…
pazopanib	NOV,CTSK,ELF3,RARRES3,CPS1,MST1R,CLDN3,SERPINE2,TSPAN1,ERBB2,GPRC5A,GRB7,SNTB1,SCNN1A,EPS8L1,MAL2,HAS3,GRHL1,MUC1,CLDN4,SLC16A5,HOXB3,ADAP1,BACE2,KRT19,ALDH1A3,ELMO3,NOXA1,LGALS3,C6orf132,TGFA,PCDH1,LLGL2,TFAP2C,CAPS,HID1,RAB38,GAS6,RAB27B,MISP,TIMP3,MFI2,IL18,LAMB3,TNFSF10,GALNT3,JUP,ITGB4,IFIT2,SEMA3B,STARD10,SAMD12,EFCAB4A,DHRS3,ALS2CL,CLDN7,KLF5,ECM1,ANXA3,ESRP2,CDH1,MLPH,DNAJA4,ERBB3,MATN2,T…
tivozanib	NOV,CPS1,SNTB1,SELENBP1,GRB7,TNFSF10,CTSK,JUP,KRT81,C6orf132,GATA6,STARD10,MAL2,MMP1,PGAP3,CREB3L4,ERBB2,HID1,PREX1,ERBB3,CYP2S1,EFNB2,PPP1R14C,LGALS3,HIC2,SNAP29,IFIT3,DSC2,ELF3,SLPI,EVA1C,SLC12A2,CCNO,MYO5B,PCDH1,OSBPL2,RAB27B,GSDMB,SLC16A5,KCNS3,CTSS,TSTD1,SAMD9,PTX3,HOXB9,MIEN1,LLGL2,NRARP,FAR2,RAPGEFL1,HOXB5,EPB41L4B,PLTP,TMEM158,IFIT2,ZNF74,MLPH,MYO1D,NOXA1,NIPAL1,HERC6,SMPDL3A,CPVL,GALNT3,…
axitinib	NOV,ERBB2,MUC1,TSPAN1,SLPI,EPS8L1,GPRC5A,SCNN1A,CXCL1,MST1R,RARRES3,IL18,GRB7,MAL2,CD74,F3,ELF3,TGFA,C19orf33,EPS8L2,ALS2CL,RGL3,B3GNT3,LAMC2,MROH6,ANXA3,KRT19,CLDN4,LAMA3,SNTB1,IL8,HLA-DMA,C6orf132,ST14,SLC16A5,SPINT1,TNFRSF6B,ADAM8,PPP1R14C,CDA,ALDH1A3,SH2D3A,GALNT3,RHOD,CD40,HAS3,KRT7,S100A14,RHOV,CGN,ARHGEF16,SPINT2,CRB3,MET,PLA2G16,TNFSF13,MMP1,GPX3,CDH3,MIEN1,C10orf54,IFI27,CDS1,CDH1,MGLL,M…
Ki8751	CPS1,NOV,ERBB2,SLPI,GRB7,TSPAN1,MUC1,LAMC2,CAPS,IL8,LAMA3,SNTB1,MITF,PGAP3,ELF3,RAB38,MIEN1,F3,CXCL1,EPS8L1,ADAM8,PLAT,ECM1,ALS2CL,ALDH1A3,SCNN1A,PPP1R14C,G0S2,C19orf33,LAMB3,GSDMB,IL18,CD74,TNFRSF6B,GPX3,RHOV,APOLD1,S100A2,SPINT1,TGFA,AGPAT9,SPINT2,MYEOV,TNFRSF14,MFSD12,CLDN4,C19orf71,MPZL2,SLC16A5,MMP1,GALNT3,DMKN,DUSP5,RHOD,CA2,GPRC5A,QPCT,TINAGL1,KRT19,CXCL2,WNT7B,IRF6,ANXA3,MECOM,HOXA1,PLLP,…
cediranib	NOV,GRB7,ERBB2,PGAP3,MIEN1,HIC2,SNTB1,APOC1,KRT15,ADAM8,TFPI2,RHOV,CLDN3,CLIC3,GDPD3,SLPI,HHEX,ZNF74,SNAP29,CISH,CPE,MMP1,HID1,CXCL1,KRT18,STARD10,ATP2A3,HES6,JUP,GATA3,KCNK1,PKP2,CXCL2,MST1R,DDIT3,PTX3,C4orf32,ANKRD1,SMPDL3A,ADAP1,ESRP2,KRT8,DHRS2,REC8,ZNF165,UNC13D,B4GALNT3,HIST1H4H,DSC2,CREB3L4,MAL2,AKR1B10,CDCP1,STC1,CPVL,EFNA1,OSBPL2,RHOF,ZSCAN31,PRR15,FOXA1,ANXA9,PI4KA,IL8,ST6GALNAC2,CDA,IL…
MGCD_265	SNTB1,SERPINE2,EDN1,RNF43,SLPI,SPP1,LAMC2,TGFA,CTSK,SLC12A2,PLXNB3,TFPI2,PMP22,F3,EPS8L1,CLDN1,ANO9,LGALS3,IFIT2,HAS3,CDA,RHOD,SLC39A8,TJP3,ALS2CL,SYTL2,TIMP3,PLA2G4A,ENC1,BIK,MT2A,CDH1,PLAT,SLC1A1,IGFBP3,BICC1,NGEF,CAPS,HOXB9,IL8,EPHB3,ANXA3,EPS8L2,GDF15,MISP,SEMA3B,SLC22A18,CDH3,CPS1,CLDN3,FERMT1,LAMA3,RGL3,SLCO4A1,SLC26A2,GPR160,CXCL1,ERBB3,GGT1,AP1M2,ITGA6,PHLDA2,APOL1,SLC16A5,SPINT1,LAMB3,SF…
foretinib	ERBB2,MMP1,GRB7,SLPI,EDN1,PGAP3,CXCL1,SNTB1,IL8,MIEN1,HAS3,F3,HID1,TNFRSF6B,RNF144B,CLDN1,APOLD1,SPP1,SERPINE2,LAMA3,LAMC2,STARD10,TNFRSF14,AQP3,GPR56,TGFA,MITF,MT2A,RAB17,NKX3-1,MLPH,CTSK,SPINT2,ANXA3,FAM134B,ESRP2,EPS8L2,CITED4,CAPS,PPP1R14C,ALDH1A3,NUAK2,STC1,TSPAN1,ARHGAP29,ITGB8,KIAA0040,ZNF165,TFAP2C,PROSER2,RAB38,CD40,PLCB4,WNT7B,MAL2,IL18,FOXA1,KRT7,SNCG,MYEOV,EPS8L1,IRX3,SNAPC1,JUP,AFAP1…
cabozantinib	GRB7,ERBB2,SLPI,PGAP3,CAPS,TSPAN1,SNTB1,HID1,MIEN1,SCNN1A,MMP1,DHRS2,CLDN1,EDN1,STARD10,SPINT2,AQP3,CXCL1,C3,GPR160,FOXA1,HAS3,RAB17,GGT1,STARD3,ANO9,IL8,BCAM,CLDN4,IRF6,SLC4A11,CREB3L4,GSDMB,SPINT1,MAL2,CRB3,APOLD1,RNF144B,KIAA0040,TINAGL1,PLLP,B4GALNT3,TSC22D3,ESRP1,TNFSF10,ORMDL3,LAMC2,TMEM184A,FAM83H-AS1,TGFA,LSR,IGFBP7,GPRC5C,NPIPB15,TSTD1,DHRS3,ISG20,EPS8L2,ERBB3,EFCAB4A,XBP1,EPS8L1,EPCAM,S…
tamatinib	NOV,CISH,CTSK,CPS1,QPCT,HEY1,PREX1,NKX3-1,SERPINE2,ATP2A3,SELENBP1,STARD10,MGAT4A,ECM1,CPE,GDF15,SEC31B,FOXA1,CXCL1,HES6,HIC2,TNFRSF14,CREB3L4,DUSP4,PLEKHH1,PMP22,LRP4,IRS2,KIAA1244,HOXB9,RNF43,PLCB4,IL8,HID1,MMP1,RAB17,ZNF74,HOXB5,HOXB2,GPR137B,ANO9,ERBB3,JPH1,UGT8,SNAP29,ITPKB,CADPS2,GATA2,ACSL5,SLC12A2,SPATA13,SLC43A1,SLC22A18,DENND1C,LAT,GPR160,TJP3,ZNF703,REEP6,RAB20,SMPDL3A,PRKAR2B,SEC11C,G…
nintedanib	CXCL1,SERPINE2,SPP1,MMP1,LOXL3,DUSP2,C19orf71,RHOV,CXCL2,IL8,STC1,ADAM8,C15orf48,MFSD12,PMP22,GPNMB,CADM4,TRAF1,SEMA3B,SRPX,PLXNB3,CD74,ALDOC,TMTC2,MYEOV,HLA-DMA,TNFRSF14,ADAMTSL4,MMP17,RARRES3,RAB38,BACE2,GDF15,IER3,LYST,APOE,KLF5,MUC1,DUSP4,TNFSF9,ALDH1A3,LAMB3,GFPT2,TMEM171,CITED4,CA2,SYNM,NRG1,EPS8L1,MAOA,F3,ALS2CL,KCNN4,NR4A2,ASB9,TNFAIP3,C6orf132,PRSS12,DMKN,SERPINB1,LIF,TGM2,HBEGF,SNX10,PR…
PIK_93	QPCT,APOLD1,HOXB9,HOXB5,MITF,CTSK,SLC2A3,SERPINE2,GDF15,SNTB1,CTSL,HOXB6,PMP22,TNFRSF14,PLCB4,ADAMTSL4,TNFRSF6B,PTPRH,HOXB3,UPP1,UGT8,GFPT2,ANO9,LGALS3,RAB17,MCOLN3,ECM1,MT1E,ADAP1,TRNP1,PKP2,LAT,SLCO4A1,SEC11C,SLC22A18,TNFSF12,PROS1,PRSS12,STC1,CYP2S1,NOXA1,SERPINB1,GPRC5A,METTL7B,RAB3B,NR4A2,AGPAT9,ACSL5,PLEKHA5,FAM171B,BACE2,MST1R,MET,B4GALNT3,TGM2,CD68,CAPRIN2,RAB38,MATN2,MYO1D,MMP17,KRAS,TIM…
KU 0060648	PTX3,MMP1,SERPINE2,CTSK,MITF,GPNMB,GNG11,TNFRSF14,APOLD1,SGK1,FGF2,QPCT,RASSF8,SRPX,PLAT,SNTB1,STC1,LTBP2,CXCL1,ANKRD1,CTGF,TNFSF12,MMP17,GDF15,SRGN,INPP5F,FMN1,SH2B3,GAS6,MOK,ANKRD37,TIMP1,AP1S2,CRIP1,ATOX1,VAMP5,PMP22,ENG,COPZ2,ETV1,CD68,ETV5,PAPSS2,EMP3,COL12A1,EFEMP2,LOX,ECM1,DKK1,EDN1,TNFSF9,MCAM,CTSL,TMEM158,PFKFB4,ANGPTL4,HBEGF,OSTM1,NNMT,CAPG,PNMA2,UPP1,IGFBP7,PPP1R3C,SDC3,NRP2,AXL,CYBRD1…
MK_2206	TFPI2,ALDH1A1,SNCG,PLAT,CTSK,CPA4,MT1E,SRGN,DHRS2,SPP1,GNG11,SERPINE1,S100A3,TGM2,SNTB1,HBEGF,STC1,IGFBP7,LAT,DCBLD2,PPP1R3C,AXL,TFPI,S100A4,ITGA3,RASSF8,SLC16A3,ICAM1,TRNP1,AKR1C3,TNFSF9,CAV1,HHEX,NT5E,EFEMP2,ANXA1,CAV2,MRC2,TOR4A,PLOD2,DKK1,CHST7,VAMP5,MET,UBASH3B,HRH1,NCEH1,FOSL1,CRIM1,ANKRD1,AKAP12,TGFA,TM4SF1,PROSER2,SRPX,CDA,ENG,GPR126,DFNA5,ETS1,CYBRD1,CXCL1,CD68,SMURF2,EDN1,MT2A,IKBIP,RGS…
GDC_0941	MMP1,LOX,G0S2,SERPINE1,QPCT,C1QL1,CXCL1,CTGF,STC1,LAT,AXL,MITF,ALDH1A1,FN1,GAS6,TMEM158,SERPINE2,IGFBP7,SNTB1,APOLD1,FOSL1,DKK3,DPYSL3,NRIP3,SRPX,NRP2,LTBP2,LOXL2,AGPAT9,TNFSF12,TGM2,CD68,EVA1A,CPA4,EDN1,MOK,ABLIM3,CTSK,NCEH1,NT5E,CYR61,FGF2,ANKRD1,EMP3,TIMP1,CDCP1,CRIM1,CAPG,PLIN2,ICAM1,ARNT2,SNAPC1,TAGLN,CHST11,VIM,LRP4,MGAT5B,S100A4,SIRPA,TFPI,MRC2,PLOD2,PRKCDBP,SH2B3,ITGA3,RASSF8,HBEGF,TNFSF9…
ZSTK474	LAT,SNTB1,STC1,APOLD1,LRP4,FOSL1,FAM132B,FAM105A,HBEGF,RAB38,IRS2,SLC40A1,SH2D5,NGEF,PLAT,PRSS12,QPCT,PIM1,FUT1,CHRNB1,CPA4,SLCO4A1,HHEX,TNFRSF14,HOXB5,SNAPC1,IGF2BP2,HOXB9,MATN2,HIC2,PLEK2,NRIP3,STAT5A,APOC1,HOXA1,ADORA2B,MOK,PLIN2,MT1F,ETS2,PLCB4,DMKN,PLEKHA5,ACADS,HAS3,ATP11A,PROSER2,SNAP29,ACSL5,ITGA6,RAB3B,GPSM3,MAFF,SGK1,MYEOV,TRNP1,IL32,CDCP1,PKP2,ANO9,SLC7A2,HOXB4,CISH,TOR4A,SERPINE2,CTSK…
GSK1059615	SNTB1,TNFRSF14,APOLD1,PLCB4,TNFRSF6B,CD74,SLC16A4,SERPINE2,APOL1,MITF,TRNP1,MYRF,BICC1,PPFIBP2,HNMT,GPRC5B,AP1S2,LRRC61,MFSD12,TIMP3,SGK1,LTBP2,LPXN,HLA-DMA,LGALS3,EDN1,REC8,C19orf71,ECM1,FZD4,KLF2,AIF1L,ARNT2,MAOA,NOV,ANKRD1,PTPRM,SLC2A3,GLYCTK,DAB2,CTSK,C1QL1,HEY1,TST,RNASE4,CTSF,HOXB2,QPCT,PAPSS2,C12orf75,VAMP5,OGFRL1,LFNG,MT1E,IGFBP7,GPR137B,PYGB,SIRPA,KCNAB2,GDF15,IRS2,HOXB5,WIPI1,BEX2,STAMB…
NVP_BEZ235	APOLD1,SNTB1,APOL1,TNFRSF14,BICC1,TGM2,PMP22,GPNMB,SERPINE2,MITF,GAS6,IGFBP7,SERPINE1,MX1,MT1E,LAT,GPX3,MATN2,LMCD1,MCAM,IFI6,CAPG,CPQ,PLCB4,UPP1,IGFBP3,ECM1,RAB38,VLDLR,MMP17,SEMA3B,TGFA,NT5E,ALDH1A1,MBP,IL18,NCEH1,LGALS3,SLC16A5,SNCG,TIMP3,AXL,TRNP1,MFI2,NRP2,G0S2,EPDR1,CFB,PLOD2,IRS2,DCBLD2,FN1,FHL2,QPCT,DHX58,ARNT2,HBEGF,TNFSF10,OGFRL1,C3,SIRPA,CRIM1,DDX60,ANKRD1,LTBP2,C1QL1,GPR137B,NUAK2,SPA…
BYL_719	SERPINE2,MMP1,ALDH1A1,MITF,GPNMB,SDC3,PMP22,SNTB1,MCAM,SRPX,NRP2,APOLD1,ARNT2,SERPINE1,TNFRSF14,MFSD12,TIMP3,MMP17,STC1,EVA1A,ECM1,GDF15,BICC1,TNFRSF6B,NRIP3,PLA2G4A,MMP14,ADAMTS1,PROS1,C19orf71,SH2B3,PRKCDBP,TNFRSF19,FRMD4A,CTSK,EPDR1,CTSL,MOK,PFKFB4,ICAM1,FGF2,ARMCX1,MT1E,LAT,DOCK4,OGFRL1,ZNF697,ARHGAP31,FN1,SGK1,SRGN,PRKD1,AP1S2,EMP3,CTHRC1,FLNC,CYBRD1,AXL,VIM,SIRPA,SPARC,POLR3G,WWTR1,RAB32,KI…
temsirolimus	SERPINE2,CTSK,PAQR8,PLIN2,QPCT,SLC16A5,CPS1,RAB38,GAS6,CLEC11A,PRSS12,GPNMB,APOLD1,LOXL3,MITF,OSGIN1,PLAT,RARRES3,SLC2A3,CPA4,LGALS3,LOXL2,S100A4,SRPX,CYP2S1,NBL1,PLCB4,CALB2,PMP22,NUPR1,IRS2,RHOV,TRNP1,STC1,C19orf71,ABHD2,MYLK,GDF15,GPX3,GMPR,TNFRSF14,TGFA,RCN3,ACSL5,NRARP,HTRA1,LAT,ETS2,FUT1,WBSCR27,RNF43,SPARC,ITGB3,DAB2,TNFSF10,HMOX1,CTSL,APOL1,BACE2,CCDC80,ST3GAL4,SCNN1A,TNFRSF6B,MX1,CD68,SH…
sirolimus	SERPINE2,MMP1,PMP22,SNTB1,ALDH1A1,SPP1,TIMP3,MCAM,FN1,GDF15,SPARC,TRNP1,SEMA3B,RAB38,MT1E,GPNMB,TNFSF10,APOL1,TNFRSF14,MITF,TGFA,CD68,CTSK,PLXNB3,SLC16A5,PLEK2,LIF,TNFSF9,GAS6,PLA2G4A,ICAM1,GPX3,NRG1,BMP8B,UPP1,LOXL3,NRP2,PFKFB4,CD44,PDLIM4,APOLD1,PLIN2,SRPX,CAPS,L1CAM,RASSF8,SLC16A3,IGFBP7,KLF5,LAT,IL18,RDH5,WWTR1,HOXA3,DCBLD2,UGT8,LMCD1,SDC3,ITGA6,TGM2,FHL2,OAF,NDRG1,PKP2,ITGB4,LGALS3,CADM4,DMT…
OSI_027	GAS6,PLCB4,CTSK,MX1,CPA4,MATN2,SERPINE1,IGFBP3,MYLK,IGFBP7,DKK3,TGFA,SNTB1,CYP2S1,LOXL2,THBS1,PMP22,MMP2,CCDC80,PRSS12,C1QL1,TNFSF10,MAOA,APOLD1,FAM20C,COL6A1,COL6A2,APOL1,COPZ2,RAB38,ECM1,ENG,MT1E,IFI6,RCN3,QPCT,MUC1,HOXB5,LAT,ABCC3,CAPG,ITGA3,TGFBI,TRNP1,BACE2,TAGLN,FBN1,TIMP3,NBL1,NCEH1,PPARG,GATA6,NPR2,CALD1,SLC16A5,CAPS,TBC1D2,HOXB2,PLOD2,GPC1,UGT8,TNFSF12,LOX,AXL,LTBP2,TNFSF9,CDH2,SLC12A8,R…
KU_0063794	SERPINE2,PMP22,MMP1,LAT,SNCG,LOXL3,CPA4,NRP2,CAPS,IGFBP3,C1QL1,CTSK,ICAM1,APOLD1,TGFBI,DKK3,GPX3,SERPINE1,PLAT,STAT5A,TNFSF9,KRT15,SPOCK1,IGFBP7,SRPX,TIMP3,PPP1R3C,TGFA,MX1,LOXL2,CAPG,PLOD2,COL5A1,SPARC,MRC2,CDH2,SLC16A3,CCDC80,PLCB4,GFPT2,MUC1,SNAPC1,APOL1,PLXNB3,SEMA3B,RCN3,MATN2,BHLHE41,GBP2,EFEMP1,MITF,TNC,FXYD5,TPM1,PLIN2,L1CAM,TRIM6,ITGA3,EVA1A,TNIK,UPP1,VASN,BACE2,IFI6,CD68,ALDH3B1,SRPX2,M…
AZD8055	IGFBP3,CTSK,SNTB1,SNCG,PMP22,C1QL1,SYNPO,IGFBP7,GFPT2,GPX3,IFI6,SERPINE1,APOL1,RCN3,MX1,MMP1,PTX3,GAS6,SPARC,LAT,TGM2,CRIP1,EDIL3,THBS1,EFEMP1,CPA4,PPP1R3C,TIMP1,CCDC80,SPOCK1,PLAT,GRAMD3,MATN2,PLCB4,TRIM6,CAPS,C10orf54,OLFML2A,ENG,SLC16A5,PLOD2,BHLHE41,SERPINE2,CRIM1,TIMP3,AXL,TAGLN,LOXL3,LOXL2,PPAP2B,CPQ,TPM1,MYL9,MFGE8,TNFAIP2,CHST3,VAMP5,CDA,DAB2,FSTL1,CTGF,PAPSS2,SCNN1A,TRNP1,FGF2,TNFSF10,SL…
PF_573228	SERPINE2,MUC1,ERBB2,GRB7,KRT81,RARRES3,CTSK,CAPS,PGAP3,SPP1,TNFSF9,DHRS2,AKR1B10,EDN1,PTX3,TIMP3,FN1,GPNMB,TFAP2C,TNFRSF14,EPS8L1,BACE2,SRPX,MITF,CTGF,NRP2,TSPAN1,PLXNB3,SNTB1,GDF15,ADAMTS15,MIEN1,MLPH,MMP1,TMEM158,TOB1,QPCT,IGFBP7,SLC1A1,SEMA3B,AKR1B1,IGFBP3,TMEM171,MMP17,FBXO32,APOL1,CFB,ARHGAP29,ITGB8,MGLL,NUPR1,RAB38,ANGPTL4,ICAM1,SELENBP1,SDC3,SPINT2,PREX1,STARD10,LYST,RNF144B,IQSEC2,C11orf5…
crizotinib	ERBB2,EDN1,CTSK,HAS3,TNFSF10,IGFBP5,SPP1,APOL1,PGAP3,MIEN1,IFI6,GRB7,IFIT2,PRKCDBP,CXCL1,IGFBP7,MT2A,ARHGAP29,SNTB1,RNF144B,LPAR1,ADAMTS1,IGFBP6,AXL,PDGFB,CAPS,TFAP2C,TMEM158,FAM20C,DKK3,MATN2,ADAMTSL4,WNT7B,TRNP1,GNG11,LEPREL1,C1R,DKK1,MOK,PLOD2,MX1,IGFBP3,HOXA1,NCEH1,F3,IFIT1,AKR1B1,IL18,COL18A1,CLIC3,FBXO27,TBC1D2,C12orf75,COL12A1,COPZ2,IFI27,PLK2,CLDN1,IL8,CELSR1,CDH3,GAS6,MYLK,GPRC5C,DDX58,A…
NVP_BSK805	GRB7,PGAP3,ERBB2,FOXA1,PTGES,MIEN1,SLC12A8,CYP2S1,MUC1,CABYR,HOXB2,LYPD3,ZSCAN31,HID1,C6orf132,CXCL1,STARD10,TSPAN1,SPINT2,SNTB1,ALDH1A3,CTSL,USP43,C19orf33,B3GNT3,HOXB3,IL18,ZNF185,EPS8L1,KCNK1,PKP2,KIAA1244,SPP1,CDH1,PTGR1,CDA,AP1M2,EDN1,LRRC8E,LSR,GPRC5A,FBXO27,HAS3,RASEF,LIPH,JUP,MGST1,ANXA9,PROSER2,MYH14,KRT8,ARHGEF35,PLA2G16,CLDN4,PITPNM3,ESRP1,S100A16,CRB3,SLC16A5,WBSCR27,ABLIM3,RHOD,TINAG…
TG_101348	NOV,SERPINE2,MMP1,CTSK,CXCL1,GPNMB,MITF,PFKFB4,APOLD1,RAB38,PGAP3,MMP17,QPCT,TNFRSF14,ST6GALNAC2,LYST,GDF15,GRB7,STC1,ECM1,PMP22,SRPX,SPRY4,TMEM158,C19orf71,TFAP2C,UPP1,SNTB1,INPP5F,PLXNB3,OASL,ERBB2,DUSP4,SYNM,FMN1,GPR137B,IL8,HOXB2,MFSD12,MCOLN3,BACE2,NRG1,CTSL,SDC3,AP1S2,OSGIN1,MLPH,SNX10,TBC1D7,SH2B3,EDN1,LGALS3,ITPKB,HLA-DMA,STARD10,ATOX1,TNFSF9,EPS8L1,MX1,MCAM,THEM4,ALDH1A3,OSTM1,RAB17,WWTR…
AT7867	LCN2,SNCG,GRB7,GPRC5A,TSPAN1,TMC4,LIPH,SCNN1A,SLC16A5,B3GNT3,PTGES,TACSTD2,MST1R,CDH1,C15orf48,ALDH1A3,CDH3,CDA,RARRES3,IL18,LAMA3,EPS8L1,MUC1,ESRP1,MAL2,ANXA9,ST14,CGN,PGAP3,SNTB1,C9orf169,TINAGL1,PTPRH,KRT7,ACSL5,RGL3,PLA2G16,ADAP1,GPX3,ANO9,ALS2CL,TGM2,C19orf33,SH2D3A,KRT8,LAMB3,F3,GALNT3,SPINT2,EPCAM,PLAT,MPZL3,C6orf132,PCDH1,MPZL2,CRB3,TRNP1,JUP,RHOD,KRT18,PKP2,ELMO3,STYK1,MROH6,KRT19,FAM110…
cytochalasin B	CPS1,KRT15,CTSK,ST6GALNAC2,TNFRSF14,QPCT,SLC16A5,SNTB1,DNAJA4,KIAA0040,ATP2A3,HID1,RAB17,SERPINE2,ERBB3,ISG20,MITF,CD74,STARD10,PYCARD,RAB38,GOLGA7B,KCNAB2,ERO1LB,AQP3,CAPS,SPP1,MBP,SLC27A3,TNFSF10,SEMA3B,TFAP2C,CLDN3,TGFBR3,PLLP,STAT5A,DUSP2,FMN1,GPNMB,HLA-DMA,ALDH1A3,PPFIBP2,C19orf71,GPR137B,SLC9A3R1,ESRP1,SLC26A2,SYNM,ELL3,HOXA1,SLC4A11,ITGB4,MST1R,CISH,CCDC64,KLF5,PTPN6,TESK2,ALDH1A1,HOXB2,LY…
NVP_TAE684	SPP1,MITF,SERPINE2,GPNMB,STC1,CXCL1,ITGB3,IGFBP5,MMP17,CTSK,IL8,SRPX,RAB38,TIMP3,C19orf71,TNFRSF14,APOLD1,MFSD12,PGAP3,PFKFB4,MCAM,QPCT,ERBB2,GRB7,LPXN,BACE2,ATOX1,GPR137B,LYST,TFAP2C,APOE,ICAM1,SYNM,SDC3,NUPR1,CXCL2,NKX3-1,AFAP1L1,TBC1D7,APOC1,TNFSF9,SNX10,ITPKB,MBP,SIRPA,MAFF,CA12,MIEN1,OSTM1,TNFSF10,MLPH,GDF15,CISH,TMEM158,AP1S2,PLXNB3,PIK3CD,WIPI1,ASB9,BNIP3,HAS3,SNTB1,SLC26A2,INPP5F,RRAGD,GN…
BMS_754807	CTSK,PTX3,IL8,ERBB2,CXCL1,TIMP3,TNFSF10,EDN1,APOL1,RNF144B,IGFBP7,SERPINE2,SPP1,MITF,HAS3,LOXL2,SPARC,NUPR1,MOK,GNG11,STC1,LEPREL1,FBXO32,CD68,GRB7,CSF1,COPZ2,AFAP1L1,IL1R1,ICAM1,C1R,PLK2,SLC2A10,PLEKHF1,RARRES3,MT1E,MATN2,FBXO27,CA2,GPR137B,SLFN12,TFAP2C,SRPX,WIPI1,PRKCDBP,DKK3,OGFRL1,LITAF,BACE2,SNX10,PGAP3,OPHN1,IGFBP6,MX1,IFIT2,SNAPC1,ARHGAP29,MT2A,QPCT,CYR61,ATF3,ATOX1,SNTB1,CPQ,ITGB8,AKR1B1…
BMS_536924	IGFBP5,ERBB2,CTSK,STC1,PGAP3,MMP1,CXCL1,GRB7,APOLD1,LOX,TMEM158,LOXL3,IL8,MITF,MIEN1,TIMP3,EDN1,NNAT,TRPS1,GNG11,GPNMB,CTGF,SRPX,QPCT,SPP1,BACE2,SPARC,TFAP2C,COPZ2,ITGB8,SH2B3,ITPKB,KIAA1199,DHRS2,IGFBP3,CISH,MMP17,WIPI1,SH3BGR,DKK3,MFSD12,SERPINE2,GPR137B,PREX1,COL6A1,SDC3,LOXL2,ATOX1,OPHN1,SDC2,AP1S2,TNFRSF14,ADAMTS1,VIM,FN1,TBC1D7,SNTB1,HTRA1,PLXNB3,C19orf71,ST6GALNAC2,CCDC80,COL6A2,PLCB4,FRMD…
linsitinib	CXCL1,LOX,MYL9,CTSK,KIAA1199,IGFBP3,IGFBP5,MMP1,CCDC80,IL8,LAT,SPP1,FBN1,COL6A2,RNF144B,GNG11,LOXL2,MYLK,ACTA2,THBS1,FSTL1,TAGLN,HBEGF,LOXL3,GLIPR1,CTGF,COL6A1,PLOD2,COL12A1,COL1A1,MT2A,DKK3,APOL1,STC1,CAPS,C1R,EDN1,FOSB,TFAP2C,ENG,IGFBP7,SPARC,VASN,BHLHE41,SERPINE1,ADAMTS1,OASL,ITGA5,CISH,CSF1,CYR61,PRKCDBP,FAM20C,COL5A2,FBXO32,COPZ2,ATF3,NRG1,AXL,MX1,FBXO27,EHD2,FN1,PTRF,GAS6,SAMD9L,ADM,SLFN5,I…
NVP_ADW742	CXCL1,G0S2,MMP1,ALDH1A1,TFPI2,IL8,CXCL2,SPP1,STC1,GNG11,TNFSF9,APOL1,HAS3,MT2A,IFI6,EDN1,NRG1,MX1,SH2D5,MT1E,TRIM6,LEPREL1,NCEH1,PLOD2,AXL,CD44,CYR61,MYLK,ADM,TMEM158,AKR1B1,FBXO27,TGM2,C1QL1,OGFRL1,MOK,FGF2,CA2,TBC1D2,F3,CSF1,GRB7,CAV1,ABLIM3,PLK2,IGFBP4,ICAM1,CAV2,IFIT1,PTPLA,PORCN,IKBIP,DDX60L,CHST7,CITED4,ABCA1,MET,IGFBP3,SNAPC1,VIM,PLCB4,SLC12A8,PLAU,TNFSF10,CABYR,GBP1,C12orf75,HERC6,SYNPO,T…
cyanoquinoline 11	CTSK,CLEC11A,AKR1B10,COL6A1,COL6A2,IL8,CD70,STC1,TMEM158,LOX,SLC16A4,SRPX,CA12,GNG11,SGK1,ALDH1A1,MRC2,APOLD1,ITGB3,FGF2,STAT5A,MITF,RFTN1,PRSS12,CXCL1,TFPI,SH2B3,TNFRSF14,MMP1,SPP1,MMP14,EMP3,CTSL,PLCB4,PIK3CD,ENG,FN1,SRGN,TFPI2,VIM,PNMA2,C1QL1,CSF1,VAMP5,COL1A1,CD68,DKK3,SPARC,DPYSL3,FAM20C,ICAM1,IGFBP6,NAMPT,NRP2,NRIP3,RAB27A,LEPREL2,MYLK,OSGIN1,ABLIM3,SERPINE1,EVC,LOXL1,COL1A2,ITPR1,MXRA8,EFE…
austocystin D	COL1A1,FBN1,PTX3,COL5A1,COL5A2,SERPINE1,LOX,COL12A1,MMP2,LOXL2,COL6A2,CCDC80,ACTA2,GLIPR1,COL6A1,DKK3,SPARC,FSTL1,ITGA5,THBS1,VEGFC,IGFBP7,FGF2,TMEM158,CLMP,EFEMP2,C1R,MRC2,CTGF,HTRA1,MXRA8,VIM,PCOLCE,CD70,DAB2,MYLK,COPZ2,ANGPTL4,PPP1R3C,CTSK,ABCA1,EDIL3,FAM20C,LOXL1,CALD1,NR2F1,FHL1,CSF1,AXL,HEG1,NNMT,NEXN,EMP3,CPA4,TAGLN,EHD2,LTBP2,RFTN1,TGFBI,MYL9,SYDE1,RECK,CDH2,EFEMP1,GPR176,ZEB1,MSRB3,PTRF,…
olaparib	GRB7,MITF,LGALS3,TNFRSF14,QPCT,SRPX,DNAJA4,CTSK,ERBB2,SLC22A18,CD68,SYTL2,MYRF,SLC16A5,PFKFB4,ADAP1,SGK1,APOLD1,PTGES,PGAP3,CXCL1,RAB20,SLC40A1,ALDH1A3,FMN1,PPARG,ERBB3,NPAS2,ITGB4,MST1R,RAB38,EPS8L1,NR1H3,MBP,BACE2,ABCC3,GPRC5A,GATA6,PTPRH,PKP2,SERPINB1,ATOX1,PLEKHH1,MROH6,FUT4,TIMP3,STARD10,LPCAT2,AGPAT9,CAPG,PDP1,MFSD12,ELMO3,SLCO4A1,PLA2G16,BHLHE41,CYP2S1,SERINC5,MAFF,TFAP2C,SLC2A1,SLC2A10,NB…
PI_103	AKR1B10,ABCC3,SPP1,ACSL5,CYP2S1,SULT1A1,KRT7,PPARG,SLC16A5,AKR1C3,EVPL,PLLP,APOC1,HNMT,GRB7,IL18,ITGB4,PLEK2,B3GNT3,SNTB1,MUC1,UNC13D,TOR4A,APOM,C3,PTPRH,KLF5,GATA6,CXCL1,LAT,NR1H3,MST1R,MPZL2,FAM110C,MMP1,MGST1,DHRS2,PTK6,LAD1,CYBA,MISP,GSDMB,ANXA9,KRT19,ELF3,C1orf106,C1S,PAPSS2,ALS2CL,ARHGAP27,ANO9,C19orf33,MYEOV,PGAP3,SLC27A2,AP1M2,PCDH1,TGM2,SNCG,RGL3,PLS1,EPCAM,LLGL2,PLCD3,CDC42EP5,TST,RBM47…
triptolide	DKK3,SERPINE2,C1S,MMP2,SERPINE1,PMP22,COL12A1,CPA4,MYLK,HTRA1,CTSK,COPZ2,COL5A1,COL1A1,SPOCK1,FAM20C,TGFBI,RCN3,IGFBP4,COL6A2,C1R,GAS6,CCDC80,GFPT2,COL6A1,TMEM158,LOX,SPARC,FN1,EFEMP1,THBS1,VEGFC,PPP1R3C,MCAM,VASN,FBXO32,EFEMP2,LOXL1,FNDC4,ABLIM3,GLIPR1,L1CAM,SNTB1,CSF1,FBN1,FLNC,SLC12A8,PPAP2B,NRP1,EDIL3,MRC2,LRP1,CPE,VAMP5,NRP2,MXRA8,DPYSL3,MAP1B,LMCD1,LTBP2,CLU,TNC,MATN2,CALD1,DKK1,PCDHGC3,TIM…
cucurbitacin I	LYPD3,CTSK,ITGB4,SLC40A1,S100A2,CFB,SLC16A5,GRB7,SNCG,DHRS2,SPINT1,EVPL,FERMT1,RHOV,LXN,MUC1,PLBD1,IRF6,PLEK2,C16orf74,SCNN1A,SRPX2,ADAP1,ERBB2,PLAT,MROH6,PTGES,PPL,C10orf54,LGALS3,RHOD,LAMB3,C6orf132,ELMO3,TNFRSF6B,APOM,PGAP3,TNFAIP2,OSGIN1,AQP3,RAPGEFL1,LAMC2,KCNK5,PKP3,SH2D3A,C1R,AGPAT9,CRIP1,AKR1C3,FXYD5,SEMA4B,F11R,CDH1,PPARG,SERPINE2,BMP4,GPR56,MST1R,ANXA9,FBXO2,SLC2A10,JUP,ESRP2,CNFN,ARHGA…
KPT185	SERPINE2,SPP1,TIMP3,BICC1,SNTB1,ECM1,ERBB2,CTSK,FN1,AKR1C3,GPX3,LOX,NNMT,TAGLN,IGFBP7,TRNP1,ABCC3,GRB7,CTGF,HTRA1,COPZ2,DHRS2,PMP22,CCDC80,SPARC,SRGN,COL4A1,SLC2A10,SERPINE1,TGFBI,IGFBP3,FBN1,PGAP3,LTBP2,COL1A1,SPOCK1,CPQ,GAS6,EFEMP1,AKR1B1,EDN1,ALDH3B1,CA12,PPP1R3C,IGFBP4,VCAN,MITF,VAMP5,PPAP2B,FSTL1,VASN,PTPRM,CSF1,RCN3,FGFR4,THBS1,TPM1,PRSS23,UGDH,TNFRSF14,PTGR1,DRAM1,KDELR3,HEG1,TGM2,EPDR1,GP…
NSC632839	NOV,CTSK,AKR1C3,OSGIN1,GPX3,SPP1,IL8,CTSL,ECM1,MUC1,SNTB1,APOLD1,GPNMB,PTGR1,LXN,AGPAT9,MLPH,MITF,NQO1,GDF15,SERPINE2,RAB38,ABCC3,PLAT,NAMPT,HMOX1,SRXN1,LYST,ABLIM3,SRPX,PRKCDBP,TNFRSF14,SGK1,UGDH,EPDR1,GPRC5B,FMN1,TIMP3,MGST1,ASB9,C19orf71,CLU,G6PD,S100A6,KRT7,NPAS2,DUSP4,MMP17,SPARC,CABYR,GNG11,SYNM,CYP1B1,CXCL1,STC1,AKR1B1,MFSD12,ST3GAL4,ALDH1A3,LGALS3,FTL,NUPR1,SQSTM1,WWTR1,FBXO32,PFKFB4,ASAH…
LRRK2_IN_1	MMP1,TFPI2,SERPINE2,TMEM158,ANGPTL4,C3,IL8,GNG11,EDN1,PTX3,ANKRD1,HBEGF,TIMP3,CPA4,GAS6,STC1,TGM2,C1S,EFEMP1,TNFSF9,NNMT,SNTB1,MATN3,IGFBP4,IL18,PMP22,PPAP2B,HMOX1,PPP1R3C,SPP1,GDF15,C1R,PAPSS2,ECM1,DUSP1,C15orf48,IFI6,UPP1,C12orf75,ICAM1,TMEM171,PLOD2,ALDH1A1,CITED4,THBS1,EVA1A,GFPT2,DKK3,BICC1,PORCN,CYR61,LGALS1,SERPINE1,HAS3,PMEPA1,TIMP1,TFAP2C,MT2A,HSPA2,CXCL1,AXL,SNAP29,SGK1,CDA,SLPI,SNX10,N…
JQ_1	CTSK,MMP1,TMEM158,PTX3,EDN1,DKK1,STC1,FOSB,KRT81,FAM20C,DUSP1,PPP1R3C,CDA,SRPX,TFAP2C,ALDH1A3,SERPINE2,GNG11,MATN2,GPRC5A,SERPINE1,ADAMTSL4,DPYSL3,RHOV,LTBP2,PAPSS2,IGFBP4,PPAP2B,TRIM6,IGFBP3,DKK3,ATF3,IFIT2,CITED4,SGK1,COL12A1,BASP1,NR4A1,SRPX2,CYBRD1,ALDH3B1,TNC,WNT7B,ZFP36,LPAR1,ABLIM3,PTGES,NNMT,SLC2A10,DUSP4,ERBB2,LEPREL1,GAS6,AXL,SNTB1,MYOF,LYST,KRT7,CD109,FBN1,FSTL3,FAM101B,COL6A1,TNFSF9,S…
GSK525762A	PTX3,LOX,CTSK,MMP1,PPP1R3C,SLC2A3,FBN1,ANKRD1,PPAP2B,IFIT2,NEXN,PRSS12,MX1,LPAR1,DPYSL3,PAPSS2,KRT81,HEY1,IFIT1,IGFBP4,SCARA3,TIMP1,DKK1,DUSP1,DKK3,GNG11,IGFBP3,ADM,COL12A1,LOXL1,TNFSF9,LTBP2,MRC2,ADAMTSL4,IGFBP7,DDX60L,ATF3,COL6A2,CDA,COL1A1,SNTB1,CITED4,FAM20C,GRAMD3,CYR61,GAS6,APOL1,COL6A1,CLMP,RAB3B,IFIT3,BASP1,TFAP2C,SPARC,PLAT,TGFBR3,MXRA8,HBEGF,RHOV,FGF2,GPRC5A,SERPINE1,FSTL1,CABYR,FOSB,RA…
I_BET151	CTSK,PTX3,LOX,CPA4,DKK1,LOXL1,TIMP1,FBN1,LTBP2,PPAP2B,STC1,ACTA2,MXRA8,EFEMP1,HSPA2,APOL1,COL12A1,TNFSF9,TMEM158,ANKRD1,THBS1,GFPT2,DKK3,COL1A1,SLC2A3,GBP2,VASN,GNG11,CCDC80,RHOV,LPAR1,VEGFC,SYNPO,F3,IGFBP4,GPRC5A,EHD2,GAS6,IL18,ADAMTS1,COL6A1,CDA,EFEMP2,DUSP1,SNTB1,FAM20C,PRSS12,PORCN,IGFBP7,FBLN1,SRPX2,SPARC,PAPSS2,TGM2,LRP1,IGFBP3,RARRES3,NTN4,NHS,A4GALT,FLNC,C1S,CITED4,SLC16A5,SCARA3,CTGF,SLP…
nutlin_3	F3,CFB,IFIT2,ADRB2,C10orf54,TNFSF10,LAMC2,SAMD9,DDX60,IFIT3,CDKN2A,PPL,SNCG,IFI44,ADAMTSL4,TGM2,DDX60L,ERBB2,GRB7,GPRC5A,C19orf33,CDKN2B,KRT7,CDCP1,ANXA3,PTGES,RHOD,IL18,ADAM8,LAMA3,TINAGL1,LAMB3,IFI27,CAV2,SAMD9L,MX1,KRT80,MT2A,BIRC3,TYMP,MB21D1,AFAP1L2,APOL1,PDP1,WNT7B,IFIT1,ZNF185,ABLIM3,CYP1B1,FAM46B,CAV1,PLAU,MT1E,SDC4,HERC6,OAS3,CRIP1,MAL2,MIEN1,MYEOV,ISG15,KRT19,GALNT3,IRAK2,CAPG,IFI6,S100…
HLI 373	CXCL1,OSGIN1,AKR1C2,SNTB1,MITF,CXCL2,MCAM,AGPAT9,AKR1C3,MET,BICC1,PLOD2,CTSK,NNMT,IL8,CPA4,TFPI2,PMP22,BASP1,COL12A1,PANX2,TXNRD1,SIRPA,ECM1,SNAP29,UPP1,HBEGF,CYP26B1,STC1,GRB7,BNIP3,PTPLA,C19orf71,PLA2G4A,QPCT,FLNC,C1S,OSMR,FTL,SRXN1,SRGN,MATN2,TRNP1,PTGR1,GNG11,NQO1,TRIM6,MYRF,HSPB8,MFSD12,PPP2R2C,SYNM,DGCR6,HSPA2,PPP1R3C,EFEMP1,RAB32,CTSL,SPP1,KIFC3,OPN3,TGFBI,PGAP3,ALDH3B1,STC2,CABYR,GGT1,RAS…
serdemetan	CTSK,RARRES3,SNTB1,PLAT,GPRC5A,HAS3,KRT7,MET,LEPREL1,CPS1,HOXA1,ALDH1A3,ITGB4,CITED4,CLCF1,ANXA3,CDCP1,PLAU,APOL1,ADORA2B,ANXA1,COL4A5,LAMC2,SLC12A8,SAT1,WBSCR27,SLCO4A1,NAMPT,MYOF,CLDN1,PDP1,HBEGF,CAV2,HOXA3,EGFR,PTGES,SLC16A5,TRIM6,FOSL1,NUAK2,SERPINB1,DUSP5,CDKN2B,RNF144B,PPARG,TINAGL1,SMOX,SLC16A3,KRT80,IL18,PLOD2,ATF3,TGFBI,SLC2A1,BIRC3,IRF6,MGST1,ERRFI1,GPRC5C,GBP1,OSGIN1,SRXN1,CD55,SDC4,SE…
necrosulfonamide	AKR1B10,AKR1C1,DHRS2,AKR1C3,SPP1,SRGN,PTGR1,SLC7A11,ACTA2,C1S,SLPI,G6PD,IL18,FTL,MGST1,SLC12A8,AKR1B1,CABYR,OSGIN1,NQO1,KYNU,COPZ2,KIAA1199,SRXN1,C1R,EFEMP1,C10orf54,IGFBP4,TRIM16,TGM2,SNTB1,CCDC80,KRT7,UGDH,ME1,GAS6,SLC16A3,ASPH,ADRB2,ABCC3,PTPRM,AGPAT9,COL1A1,IGFBP6,TXNRD1,KRT81,FAM20C,CDA,SULT1A1,CARD6,TIMP3,GCLM,SNCG,NKX3-1,TNFRSF6B,ZSCAN31,CLIC3,LAMA3,PPP2R2C,ALDH3B1,MOCOS,DKK3,VEGFC,GCLC,C1…
HBX_41108	PTX3,EDN1,TAGLN,ACTA2,IL8,GLIPR1,IGFBP3,S100A2,COL7A1,GFPT2,CDKN2B,SNTB1,JAG1,TINAGL1,SULF2,IGFBP7,FOXF2,EFNB2,SERPINE1,COL12A1,HAS3,WNT5A,CLDN1,ITGB4,ANKRD1,COL18A1,ALS2CL,COL6A2,AFAP1L2,CCDC80,GABRE,DPYSL3,WNT7B,AKR1C3,C3,CTGF,CA2,AKR1B10,KLF5,THBS1,SLC7A11,GPRC5B,TGFA,SPP1,COL6A1,NEXN,TNFRSF6B,COPZ2,IL32,PALLD,TGFBI,CYP2S1,EFEMP2,SLPI,FBN1,PMEPA1,NPR2,COL4A1,C1S,LMO7,TGFB2,COL5A1,ARRDC4,SLC7A5…
SMER_3	SPP1,AKR1C3,CFB,TNFSF10,CLU,S100A2,SLC7A11,APOL1,NRG1,PTGR1,GPX3,OSGIN1,C1S,CA12,MECOM,SNTB1,HAS3,BICC1,APOC1,GCLC,CA2,TNFAIP2,CYP2S1,UGDH,VSIG10L,PLLP,ANG,ALDH1A1,FTL,SRXN1,JAG1,CXCL2,NNMT,RASL11A,PANX2,GCLM,COL7A1,MAOA,C3,CPA4,CABYR,GPRC5B,WNT7B,ABCA1,MET,NKX3-1,TFPI2,F3,PPP1R14C,COBLL1,G6PD,SLC12A8,AKR1B1,SLC7A2,PLCB4,EGFR,FZD5,ALDH3A2,STC1,RNASE4,LGR4,PGD,ABCC3,C1R,FRRS1,TRIM16,GPRC5C,GBP2,CP…
BRD_K28456706	SERPINE1,CTSK,HBEGF,SERPINE2,SNTB1,IL8,EDN1,PAPSS2,MYRF,CYR61,TNFSF10,MOK,KRT80,SH2D5,PREX1,PDGFB,S100A3,TFAP2C,CXCL1,F3,FSTL3,FSTL1,FXYD3,PLEKHF1,RBPMS,EPS8L1,HSPB8,BCAS3,ENC1,ARHGAP29,DKK1,SYTL2,SLC7A2,SLC9A3R1,NFKBIZ,CCDC80,C12orf75,FRMD4A,ALDH1A3,NABP1,CD44,TRIM6,CDKN2B,FOSL1,SH3TC1,C6orf211,STARD10,COL4A1,FGFR4,MTRNR2L12,PLAT,CAV1,ARHGEF28,KCNK6,COL4A2,RRAS2,ITGA5,DLC1,HRH1,TNFSF9,THBS1,RNF1…
BRD_K45681478	KRT15,S100A2,NRG1,TNFSF10,SPP1,APOL1,EDN1,AKR1B10,COL7A1,CPA4,F3,HAS3,TNFAIP2,GJB2,PSTPIP2,COL4A5,NLRP1,WNT7B,LCN2,HBEGF,STON2,STC1,EGFR,LAT,IRF6,FGFR3,KYNU,FHL1,CLDN1,RNF144B,CDH3,CCDC80,C15orf48,CYR61,SFN,CTGF,FBN1,PLAGL1,CDKN2B,RAC2,TFPI2,BICC1,OTUD1,C1R,PPP1R14C,ITGA5,VEGFC,C1S,AKR1C3,CAV1,IL18,NXN,PLAU,LEPREL1,DPYSL3,ALDH1A1,CYP2S1,TINAGL1,MECOM,GBP1,C16orf74,NHS,FSTL1,MR1,ULBP2,DSE,CXCL2,TB…
methylstat	AKR1C3,SPP1,KYNU,OSGIN1,SERPINE2,PTGR1,SRXN1,C1S,CTSK,CXCL1,FTL,SNTB1,SLC7A11,NAMPT,PGAP3,IL18,NQO1,CTSL,AKR1B1,PLA2G4A,SRGN,CABYR,CXCL2,SEMA3B,GRB7,ABCC3,IL8,STC1,MIEN1,MYEOV,PCOLCE2,TRIM16,GCLC,MGST1,TXNRD1,G6PD,CYP2S1,RHOV,ME1,SFN,GCLM,PPP2R2C,ALDH3A2,VSIG10L,GDF15,SNCG,IGFBP6,TSKU,SLC12A8,S100A2,SULT1A1,GFPT2,WNT5A,MOCOS,CMBL,ASPH,GSR,HBEGF,CD68,PGD,AGPAT9,UST,SLC16A5,UGDH,CTSC,HPCAL1,FOSL1,P…
PL_DI	IGFBP5,TNFRSF6B,PTX3,AKR1C3,SNCG,OSGIN1,PTGR1,SERPINE1,ABCC3,TGM2,ABLIM3,PTGES,SLC16A3,AKR1B1,COL12A1,SLC7A11,CXCL1,MET,ABCA1,COL7A1,ALDH3B1,RHOV,G6PD,TGFBI,SPP1,DKK3,CAV2,COL6A2,GRAMD1B,HTRA1,NNMT,NQO1,LOXL2,CCDC80,GPX3,NAMPT,AHNAK2,GNG11,THBS1,COPZ2,ITGA3,NRP1,EDN1,ASPH,IL8,AGPAT9,CFB,CAV1,C1S,IGFBP6,COL1A1,GLIPR1,GAS6,SRPX2,SMOX,FBN1,FAM20C,IGFBP3,SLPI,MGST1,CTSK,PPP1R3C,IGFBP4,NT5E,COL6A1,MYL…
piperlongumine	AKR1B10,AKR1C3,PTX3,SLPI,C1S,SPP1,CXCL1,PTGR1,IL8,OSGIN1,SLC7A11,CTSK,SNCG,C3,AKR1B1,CPA4,CABYR,ACTA2,IL18,CFB,FTL,S100A2,SRXN1,MGST1,SLC40A1,SLC16A5,SLC12A8,C1R,MYLK,TNFSF10,PLAT,IGFBP4,PANX2,ABCC3,AQP3,G6PD,MECOM,G0S2,AGPAT9,NQO1,NRG1,ABLIM3,GCLC,TNFAIP2,NAMPT,TXNRD1,GCLM,C10orf54,CARD6,SQSTM1,CDA,AMIGO2,UGDH,ME1,EDN1,ASPH,SRPX2,TRIM16,ITGB4,PALLD,COL7A1,SLC16A3,DKK1,GPC1,MYOF,CREB3L1,CYP1B1,FB…
BRD_K34222889	AKR1C3,SPP1,OSGIN1,C1S,SNCG,PTGR1,SLC7A11,CTSL,APOC1,CABYR,PPAP2B,NQO1,SRXN1,COL12A1,FTL,G6PD,NRG1,CPA4,TIMP3,AKR1B1,S100A4,SLC12A8,UGDH,RHOV,SLC40A1,CLU,GLIPR1,ALDH3B1,PPP1R3C,ABLIM3,ABCC3,MGST1,HTRA1,SNTB1,TAGLN,FN1,C1R,LOX,SLPI,FAM20C,CTSK,COPZ2,C10orf54,FOXF2,ME1,TXNRD1,GAS6,COL1A1,TMEM158,GNG11,TGM2,NTN4,WNT7B,CTSB,PANX2,IGFBP4,SERPINE1,LTBP2,RAB38,GFPT2,TRIM16,CSF1,NUPR1,SLC16A5,CD68,CCDC80…
cerulenin	SPP1,AKR1C3,SERPINE2,CFB,APOL1,NNMT,TNFSF10,IGFBP3,IL8,PTGR1,GBP2,OSGIN1,RARRES3,C1S,AKR1B1,TGFBI,FN1,IGFBP7,GFPT2,IL18,C1R,COL1A1,GGT1,HTRA1,PMP22,TNFAIP2,MMP2,NRG1,TGM2,DKK3,HAS3,MGST1,PLA2G4A,COL5A1,ABCC3,SRPX,EDN1,LOXL2,TGFA,SRXN1,SLC12A8,ALDH3B1,SLC7A11,GNG11,TRIM16,NRP2,SNTB1,FTL,NQO1,PLAT,SNCG,CPA4,CTSK,AGPAT9,CLCF1,COL18A1,GBP1,ME1,WNT7B,ALDH1A3,MECOM,EPDR1,TNFSF9,COL6A2,TIMP3,MUC1,AMIGO2…
BRD_K26531177	RAB38,PTGES,SNCG,SERPINE2,CTSK,TACSTD2,TGM2,F3,RHOD,AGPAT9,CDH3,MPZL2,LAMC2,LAMA3,PLA2G16,PLAU,ITGB4,KRT7,TGFA,IGFBP5,SLC16A3,TNFRSF14,TINAGL1,FOSL1,ALDH1A3,CAV1,SRGN,EVA1C,TNFSF10,IL18,WNT7B,LAMB3,TNFAIP2,HOXB2,LYPD3,MT1E,SEMA4B,EGFR,UPP1,S100A2,CFB,MITF,SRPX2,AVPI1,AFAP1L2,COL7A1,MT2A,PLEK2,TIMP3,ITGA3,CDA,ADAM8,TOR4A,CITED4,NQO1,SRPX,EVPL,CD44,SLC7A5,RAB27B,THSD4,CYB5R2,CDCP1,MALL,PCDH1,HPCAL1…
NSC95397	AKR1B10,AKR1C3,RHOV,SNCG,TNFSF10,GRB7,S100A14,AQP3,IRF6,G6PD,TACSTD2,ABCC3,P2RY2,SFN,ADAM8,S100A2,SLC16A5,CYP2S1,ERBB2,PPL,ITGB4,PTGR1,GGT1,MPZL2,ELMO3,ZSCAN31,GDPD3,KLF5,PGAP3,TNFAIP2,SLC7A11,PLLP,JUP,OSGIN1,IFIT2,MST1R,TGM2,SEMA4B,LAD1,TYMP,GCLC,APOL1,NMB,KRT7,DDX60,HAS3,PPARG,TRIM16,IL17RE,KRT19,MYEOV,MISP,BIRC3,ALDH1A3,MAL2,PLEK2,NRARP,C1orf106,LYPD3,EVPL,TGFA,SERPINB1,RBM47,GRHL1,ELF3,ME1,GP…
manumycin A	AKR1C3,ABCC3,SPP1,ALDH1A1,CPS1,OSGIN1,PTGR1,SLC7A11,RNF43,NQO1,MISP,CYP2S1,GCLC,UGDH,TJP3,SLC16A5,S100A4,SRXN1,AKR1B1,NGEF,HNMT,CLDN3,PLA2G4A,EVA1C,PANX2,ADAP1,G6PD,ALDH3A2,PTK6,MGST1,SLC12A2,MUC1,EPCAM,MST1R,LGALS3,FTL,ATP1B1,MLPH,EVPL,ANXA3,PPAP2C,MET,ALDH3B1,LLGL2,MYO5C,RNASE4,TSPAN15,RBM47,TRNP1,SLC22A18,ERBB3,ARHGEF16,JUP,LAD1,BIK,ANG,KRT19,ALDH2,KLF5,ASPH,MECOM,AP1M2,AGPAT9,PPARG,C1orf106,M…
CCT036477	S100A2,PTGES,IRF6,SLPI,LAMC2,AKR1C3,MPZL2,RHOV,CDH3,HAS3,AQP3,ITGB4,CLDN1,RARRES3,SLC16A5,WNT7B,SFN,KRT7,ADAM8,F3,TNFSF10,FERMT1,LAMB3,PPL,EVPL,PPARG,NIPAL1,ALS2CL,LAD1,KRT19,MST1R,RHOD,BIK,TNFAIP2,ELF3,SPINT1,ALDH1A3,KLF5,PPP1R14C,IRAK2,MAOA,C16orf74,SH2D3A,LAMA3,GALNT3,JUP,MISP,IL18,SPP1,ANXA3,CDH1,C19orf33,STAP2,CLDN7,PLEK2,GPRC5A,AP1M2,PKP3,F2RL1,MYEOV,F11R,C1orf106,TC2N,C1QTNF6,MECOM,GRHL1,R…
PX_12	SERPINE2,AKR1C3,HAS3,SPP1,S100A2,OSGIN1,UPP1,COL7A1,SLC7A11,AQP3,PTGR1,F3,APOL1,C1S,PLAT,ABLIM3,SFN,CDH3,G6PD,NQO1,CAV2,PRNP,NAMPT,PTGES,SAMD9,AKR1B1,CAV1,TYMP,FTL,TNFSF9,EGFR,TRIM16,SLC12A8,GCLM,LAMC2,PLXNB3,WNT7B,TNFAIP2,LAMB3,CD109,ASPH,CABYR,IRF6,TNFSF10,C16orf74,IFI6,MCAM,LAMA3,TGFA,IL8,SRXN1,CSF1,IL18,S100A3,OSMR,ALDH1A1,TBC1D2,PFKFB4,DHRS3,WWTR1,CPA4,ME1,AHNAK2,MGST1,AGPAT9,EDN1,CARD6,ITGA…
PRIMA_1	S100A2,AKR1B10,AKR1C3,AQP3,KYNU,TNFSF10,HAS3,SFN,GJB2,CDH3,NRG1,TACSTD2,SLC7A11,ADRB2,IL8,IRF6,ITGB4,OSGIN1,PTGR1,COL7A1,F3,DHRS3,LAMC2,C16orf74,TYMP,IFI27,CAV2,SNCG,TNFAIP2,TNFRSF6B,PTGES,SPP1,PLEK2,MYEOV,CFB,PLA2G4A,TRIM16,TNFSF9,EGFR,LAMB3,TBC1D2,GCLC,ME1,RAB38,FST,TINAGL1,UPP1,CYP2S1,CARD6,APOL1,TGFA,KLF5,EDN1,WNT7B,SRXN1,APOC1,AFAP1L2,NQO1,NMB,ITGA6,PPL,KRT81,PDLIM1,CAV1,CTSL,PPP1R14C,IL18,G…
968	PRODH,DKK3,CLEC11A,RCN3,PLCB4,MSX1,SP6,KRT15,COL6A2,APOL1,DUSP2,COL6A1,PTX3,HLA-F,FAM174B,CD74,PLCG2,RARRES3,CPE,SULF2,IGFBP3,MX1,SLC39A6,N4BP3,LXN,HOXB3,MFGE8,NCOA3,FN1,PPAP2B,HOXB4,BCAS3,SYTL2,SYT7,COX6C,FAM102B,HOXB5,SERPINE1,KLHL42,TCEAL3,STAT5A,C3orf14,NUPR1,THSD4,CADPS2,CFB,C1QL1,PLAT,CD82,C10orf10,UBA7,ASRGL1,C11orf52,TFPI2,IFI30,TRPS1,TRIM37,GNG11,STARD10,HOXA10,CD40,NLRC5,MMP14,CREB3L4,E…
ML029	MMP1,LOXL3,PTX3,RARRES3,PMP22,PLAT,IL8,CFB,TNC,TMEM158,SERPINE2,GNG11,NKX3-1,DKK3,IFI44,IFIT3,IGFBP5,MT2A,FBXO32,MYLK,MMP2,EDIL3,CXCL1,GEM,SAMD9L,AXL,PORCN,FAM20C,FST,CAV1,PCDHGC3,NRP2,GLIPR1,IFIT2,NT5E,TOX2,SEMA3B,COL6A1,HCN2,FZD8,PDE5A,MT1E,F3,LGALS1,PLXNB3,DDX60,STAC,SH2B3,COPZ2,PCOLCE,SRPX2,MOK,GBP1,COL5A1,ETV1,DPYD,HERC5,GBP2,ARHGAP31,MMP14,GFPT2,FOSL1,SRPX,GBP3,TNFRSF14,SAMD9,L1CAM,AASS,TNF…
AZD1480	CXCL1,NOV,TFPI2,IL8,CLDN1,TNFRSF6B,ZNF185,CTSK,CXCL2,SERPINE2,F3,IL18,PRSS16,PLAU,HHEX,TGM2,PLEK2,UPP1,EDN1,C19orf33,LAMC2,PROSER2,PLAT,S100A2,GPR126,ATF3,FERMT1,MOCOS,LAMA3,OAF,ADRB2,CDKN2B,CEACAM1,GPNMB,CTSL,TYMP,KCNK5,TINAGL1,SAMD9,AGPAT9,SFN,SLCO4A1,MPZL2,IFI6,ELMO3,MLKL,ANXA3,GPX3,CYP2S1,PLA2G4A,ICAM1,BACE2,SNX10,C1orf106,UNC13D,ELF3,ALDH1A1,AKR1B1,ITGA6,GNG11,MYEOV,ITGA2,PLEKHN1,MET,SLC2A3,…
RITA	KRT15,S100A2,FGFBP1,LAMC2,F3,ADAMTSL4,ADAM8,HAS3,ALDH1A3,ADRB2,AQP3,LCN2,PLAU,ITGA2,LAMB3,IRF6,SNTB1,C15orf48,HOXA1,PDP1,FOSL1,CDH3,PRSS22,TMEM158,CDA,SFN,DMKN,IL8,CAV1,TINAGL1,PVRL1,TACSTD2,SEMA3A,GJB3,CDKN2B,DKK3,PTGES,WNT7B,ARNTL2,RARRES3,GJB2,FJX1,ITGA6,MOK,PLAT,CD40,STX1A,NT5E,CAV2,DKK1,UPP1,MMP14,AFAP1L2,SULF2,SEMA7A,LPAR1,CDKN2A,CPA4,PLA2G4A,ITGB4,MPZL2,TNC,COL7A1,RCN3,SERINC2,ERRFI1,CDCP1…
ABT_199	MMP1,IL8,CAPS,CXCL1,TAGLN,CTSK,KIAA1199,TNFRSF14,LTBP2,TIMP3,APOLD1,ACTA2,SERPINE2,SGK1,MYL9,TFPI2,MITF,MFSD12,FST,PMP22,MFI2,ALDH1A3,STC1,PODXL,LGALS3,SAT1,MAFF,NFKBIZ,FN1,QPCT,DUSP5,C19orf71,FMN1,GDF15,PTX3,PVRL3,SYNM,NOV,USP53,DNAJA4,DUSP10,WNT5A,INPP4B,RARRES3,GLIPR1,LYST,RECK,ITPKB,MYO5A,ZNF697,PLXNB3,C10orf54,ECM1,MBP,THBS1,HLA-DRA,PRSS12,SULF2,TINAGL1,SDCBP2,TRIB2,SLC26A2,GPR137B,TRAF1,RCA…
ABT_737	TNFRSF6B,MSX1,CXCL1,IGFBP6,PLTP,S100A4,EFEMP2,EMP1,ALDH1A3,LYPD3,MT2A,APOM,ENG,AKAP12,P2RY2,TMEM158,FOSL1,KLF2,PLAU,S100A14,SLC7A2,LTBP2,KCNK6,APOE,HOXA1,EEF1A2,IRX3,GSDMB,BCAS3,KRT19,HOXC10,PREX1,MROH6,F3,SNCG,AQP3,RARRES3,ARHGAP18,PITX1,CDCP1,APOC1,F2RL1,SULF2,ITGA6,CAV1,ICAM5,CTSK,TPM2,TIMP1,PTK6,PODXL,TOR4A,PLEK2,RIN1,DKK1,PCDH1,TCF7L1,HMGA1,HTRA1,SSFA2,TM7SF2,GRB7,LXN,PLAT,STAP2,RPL19,SOX13,…
navitoclax	MMP1,CXCL1,CTSK,NKX3-1,LTBP2,S100A2,STC1,PROCR,TAGLN,ENG,EDN1,COL1A1,TFPI2,FN1,EFEMP2,MYL9,MANSC1,CTGF,CFB,TPM2,FBN1,PTX3,MXRA8,MT2A,MT1E,CLEC11A,RCN3,IL8,TIMP1,C3,TIMP3,RECK,WNT7B,APOM,PITX1,CYB5R2,CITED4,MMP2,TNC,PLTP,AFAP1L2,CPA4,SGK1,F3,GNG11,ZNF438,FZD4,APOLD1,SMIM10,OPLAH,PPAP2B,MMP14,FST,TCF7L1,S100A4,G0S2,GAS6,LRP6,C1QTNF6,AQP3,KCNK6,STARD5,PLAU,LIPG,DKK1,REC8,NLRP1,SLC2A10,PLA2G4A,COL12A…
R428	GRB7,SNTB1,MMP1,IL8,CXCL1,ERBB2,DHRS2,PGAP3,IFI6,EDN1,HBEGF,ALDH1A1,APOC1,PTK6,SNCG,CPS1,STC1,SLCO4A1,EFNB2,CAB39L,IGFBP3,MIEN1,EPS8L1,TIMP3,GPNMB,ARRDC4,HIC2,SERPINE2,ST6GALNAC2,JUP,ITGB4,ANXA9,ALDH1A3,RNF43,SLC12A2,TNFRSF6B,LAMB3,SLC2A1,G0S2,UNC13D,CDC42EP5,TRNP1,ANXA3,SLC16A5,CDH1,SYNM,HID1,PPFIBP2,SELENBP1,ACSL5,C6orf132,B3GNT3,HAS3,ESRP2,CDKN2B,APOL1,ETS2,MX1,KCNN4,KRT7,ZNF185,HHEX,ELF3,TSPA…
NSC23766	SPP1,NOV,BICC1,ALDH1A1,CPS1,SNTB1,ITGB3,CA12,TRNP1,GDF15,AKR1C3,CTSK,CYP2S1,PLIN2,EDN1,GPRC5C,ANXA4,MMP1,ACSL5,C12orf75,GALNT14,RNF128,SLC1A1,GPNMB,GGT1,HAS3,EPDR1,SLC12A2,ANGPTL4,HHEX,CREB5,PLCB4,GPRC5B,HOXA4,HOXB9,TGFA,IL18,RNASET2,SERPINE2,METTL7B,PAQR8,FUT4,LRP4,MLLT3,TNFSF10,SRGN,PPARG,HOXA3,BIRC3,SGPP2,NNMT,HOXB6,MITF,TNFSF9,CLDN1,PTX3,MISP,TNFRSF14,LGALS3,MTSS1,RBPMS,CXorf57,DHRS2,PFKFB3,A…
BIX_01294	SPP1,SLPI,APOL1,STC1,WNT7B,IL8,TNFAIP2,TNFSF10,CDH3,RHOV,IL18,AKR1C3,PTGES,PROSER2,CXCL1,KRT80,KRT7,TINAGL1,LAMC2,LAMA3,TNFSF9,LAMB3,TRIM16,ALS2CL,ALDH1A1,TSPAN1,HAS3,PPL,S100A2,GFPT2,CITED4,NUAK2,AFAP1L2,IGFBP3,CLDN1,A4GALT,LAMA5,EPS8L2,AKR1B1,PPP1R14C,PCED1B,F3,ADRB2,TGM2,PORCN,LEPREL1,SLC16A5,HOXA1,C3,MYEOV,AHNAK2,ADAMTSL4,CABYR,DHRS3,JAG1,BICC1,CDA,PTGR1,MT2A,BCAM,PPP1R13L,EGFR,SNCG,TBC1D2,BH…
UNC0638	SPP1,NOV,CPS1,CXCL1,AKR1C3,MUC1,WNT7B,IL18,CLDN1,LAMB3,ALS2CL,TSPAN1,CDA,LAMC2,MYEOV,SLC16A5,BIRC3,CXCL2,IL8,CABYR,ELF3,CDKN2B,LAMA3,ALDH3B1,PROSER2,ZSCAN31,UPP1,GABRE,CLDN4,DHRS2,UNC13D,C3,EDN1,NRG1,KCNK1,PPL,KLF5,TNFSF9,MST1R,ZNF185,ITGB4,C19orf33,SH2D3A,MISP,TNFAIP2,SFN,PCED1B,SLPI,KCNK5,CTH,SLC39A8,DSG2,RHOD,AHNAK2,EPS8L2,SNCG,GPRC5A,KRT19,ABCC3,PTGR1,LRP4,TOR4A,EPS8L1,C6orf132,C10orf54,RARRE…
PF_543	CXCL1,CTSK,L1CAM,STC1,SNTB1,CXCL2,CCDC80,INHBA,PLCB4,ADAMTSL4,AKR1B1,SPP1,SEMA3B,GNG11,IL8,SLPI,HIST1H1C,COPZ2,FGF2,PORCN,SYNM,PTX3,HMOX1,MOK,DYNC2H1,CLDN1,APOL1,SLC26A2,MATN2,PLK2,MAP1B,MMP1,SNAPC1,TMEM158,TNC,C1R,C3,GAS6,LOX,FAM46B,C1S,MGAT5B,NNMT,COL6A2,TFPI2,CLIC3,IFI6,CYR61,IGFBP3,HOXA4,HTRA1,ZNF185,EVA1A,AVPI1,IGFBP4,GDF15,VIM,FBN1,STAC,KAZN,KIRREL,FBXO2,OGFRL1,EDN1,TNFSF9,DDX60L,SERPINE2,G…
prochlorperazine	DHRS2,CXCL1,TNFSF10,RARRES3,TSPAN1,SLPI,APOL1,C15orf48,CDH3,TNFAIP2,TACSTD2,SRGN,NOV,SNCG,LYPD3,CDA,TGM2,MT1E,PORCN,PTX3,TINAGL1,ADRB2,SAMD9,HERC6,IFI6,FGF2,IL8,LAMA3,S100A2,CCDC80,ARHGAP29,KRT7,IL18,NNMT,IFI27,MT2A,MYEOV,HMOX1,F3,CPA4,CNFN,C1orf116,EPS8L1,C19orf33,FBXO27,G0S2,RHOD,ISG15,MX1,NHS,ITGB4,EPS8L2,DDX60L,ERBB2,PLAU,LAMB3,IFIT2,EDN1,SLC12A8,FAM46B,CLCF1,SFN,SH2D5,ZNF185,AXL,SAMD9L,MMP1,…
trifluoperazine	NOV,CXCL1,MX1,EDN1,PTX3,IFIT2,SPP1,CPA4,IFIT3,MATN2,SNTB1,F3,GLIPR1,MDM2,TNFAIP2,CPE,APOL1,IFIT1,DDX58,TNFSF10,PORCN,IFI6,C15orf48,TNFSF9,FAM129A,SH2D5,IGFBP7,HBEGF,PLOD2,B4GALNT1,AHNAK2,NNMT,PLAU,IFI44,FGF2,IL8,TMEM158,CYR61,NPTXR,HMOX1,EGFR,DDX60L,FSTL1,C1QL1,GBP1,ECM1,NRIP3,HLA-F,CRISPLD2,CTSL,OASL,ISG15,HLA-B,CAV2,CLCF1,CLDN1,LRP4,LOX,DDX60,LAMC2,HERC6,ALDH1A3,MET,HERC5,MAP1B,FOSL1,CAV1,COL12…
SCH_529074	PTX3,SLPI,SNCG,CXCL2,CXCL1,S100A2,APOL1,FGF2,CFB,SERPINE1,IL8,CPA4,BIRC3,ABCA1,SRGN,TNFRSF6B,IGFBP6,AMIGO2,STC1,TFPI2,MATN3,MT1E,CCDC80,PTGES,PAPSS2,FBXO27,TNFSF10,MET,FBXO2,AFAP1L2,LEPREL1,GLIPR1,C1S,ADAM8,IFIT2,GGT1,IRAK2,C1QL1,IL18,IFIT3,MT2A,CLCF1,JAG1,CRIP1,DKK1,SPOCK1,ALDH3B1,SRPX2,TFPI,LAMC2,SNTB1,CAV2,GBP2,RRAS,PORCN,TBC1D2,GBP1,MOK,CNFN,PPARG,KRT7,SLC16A5,CYR61,AHNAK2,TNFAIP2,CAV1,CAPG,S…
fingolimod	SPP1,AKR1B10,CTSK,CXCL1,CPA4,PTGR1,NNMT,C3,APOL1,HMOX1,GLIPR1,AKR1C3,EDN1,SLPI,C1QL1,CTSL,MITF,TFPI2,AKR1B1,NRG1,SIRPA,C1S,TMEM158,GNG11,IGFBP3,S100A2,TNFSF10,CAV1,MYLK,BICC1,IL18,VEGFC,FSTL1,COL7A1,CAV2,APOLD1,PLCB4,IGFBP6,STC1,SGK1,OSGIN1,GPNMB,UPP1,CLDN1,HTRA1,SLC7A11,PLOD2,PORCN,LEPREL1,MET,COPZ2,HAS3,AMIGO2,DKK3,IL8,COL12A1,IGFBP7,GPC1,FGF2,TBC1D2,ACTA2,COL4A1,SLC12A8,NHS,CLCF1,MRC2,NRP2,GCL…
GW_405833	MMP1,CXCL1,IL8,TMEM158,LOX,COPZ2,THBS1,G0S2,CFB,FBN1,SERPINE1,LTBP2,GLIPR1,CCDC80,MT2A,APOL1,EDN1,TIMP1,EHD2,ACTA2,NT5E,ITGA5,CTSK,CTGF,COL6A1,COL6A2,ABLIM3,GNG11,MMP2,TGFBI,TNFSF10,NEXN,MYLK,ANGPTL4,IGFBP4,PPP1R3C,FSTL1,CYR61,TAGLN,NPR2,ENG,CAPS,COL1A1,IGFBP7,LAMA4,HTRA1,PLOD2,RCN3,ENPP1,FHL1,EVA1A,F3,FN1,LGALS1,AXL,SRPX2,VASN,CPA4,MT1E,RARRES3,MXRA8,SPARC,SRPX,IGFBP6,PCOLCE,TSC22D3,EFEMP2,DKK3,…
StemRegenin 1	SERPINE2,PTX3,CXCL1,TIMP3,SRPX,PLAT,CCDC80,FBN1,CTSK,KIAA1199,COL12A1,IL8,FSTL1,THBS1,CTGF,PMP22,TNC,SERPINE1,COPZ2,LOXL3,SPARC,HTRA1,S100A4,SDC2,LOXL2,ACTA2,EFEMP2,COL6A2,CD74,FRMD4A,SPP1,TMEM158,COL1A1,DKK3,LTBP2,GPNMB,MMP1,PRKCDBP,PLXNB3,LGALS1,ZCCHC24,COL4A1,LPAR1,PCOLCE,RECK,DLC1,BICC1,MOK,SEMA3B,HLA-DMA,TNFSF9,FN1,ADAMTS1,ECM1,VAMP5,GNG11,TGFBI,FHL1,RCN3,COL4A2,LRP1,HAPLN3,SLFN12,MATN2,EVA1…
Bax channel blocker	IGFBP3,EDN1,CXCL1,APOL1,HMOX1,STC1,S100A2,C15orf48,CPA4,SERPINE1,SLPI,GLIPR1,AKR1B10,RHOV,C3,CCDC80,TMEM158,PLOD2,HAS3,ABLIM3,FSTL1,IL8,ZSCAN31,KRT7,PDGFB,ADRB2,AKR1C3,SYNPO,PTGR1,COL7A1,TNFSF10,MATN2,TGFBI,CDA,CLCF1,COL12A1,PTK6,THBS1,AQP3,TNFSF9,SLC16A5,NNMT,WNT9A,CABYR,SLC4A11,LFNG,GNG11,GAS6,CEBPD,EPS8L2,NHS,CFB,EHD2,IGFBP7,FBXO27,RARRES3,RHOD,AHNAK2,CDC6,VASN,IFI27,SQRDL,PLCB4,WNT7B,SDC2,SPP…
Compound 23 citrate	PTX3,TMEM158,SERPINE1,COL6A2,COL5A1,FBN1,STC1,SERPINE2,SPARC,FAM20C,COL12A1,FN1,LOX,COL6A1,CLMP,SRPX,CTSK,PMP22,PLOD2,COPZ2,AXL,MMP2,LOXL2,LGALS1,NEXN,DKK3,COL1A1,GNG11,PRKCDBP,ITGA5,COL5A2,CCDC80,SPOCK1,TGFBI,FGF2,GLIPR1,CPA4,HTRA1,ABLIM3,NNMT,TIMP3,SYDE1,CSF1,FLNC,GFPT2,MMP1,VIM,DPYSL3,ZCCHC24,HEG1,PTRF,CD109,TNC,RCN3,C1R,TCEAL3,FSTL1,PCDHGC3,AKR1B1,PPP1R3C,LPAR1,GPR176,TGFB1I1,PLXNB3,TNFSF9,TH…
nilotinib	CXCL1,C15orf48,LAMA3,CPA4,SLPI,F3,MX1,CD70,S100A2,TNFSF10,LAMB3,EDN1,HLA-F,BIRC3,SFN,TINAGL1,EDIL3,IFI27,HBEGF,CXCL2,CLDN1,TSPAN1,LAMC2,TGM2,SPP1,SNCG,IL8,TNFSF9,TYMP,PORCN,CD40,JAG1,APOL1,ADAM8,TFPI2,SULF2,COL4A1,MAOA,NNMT,IFI6,SRGN,MT2A,MT1E,TGFA,LCP1,CFB,CA12,IRF7,AFAP1L2,DUSP5,TNFAIP3,OAS3,GBP1,ITGA3,MANSC1,ITGB4,PDLIM1,C3,COL7A1,TNFAIP2,IRAK2,TSC22D3,MYEOV,OTUD1,C16orf74,MTRNR2L12,HERC6,NLRP…
masitinib	TFPI2,CDA,NOV,CTSK,SERPINE2,CXCL2,LAMC2,HAS3,IL8,SNTB1,TGM2,ALDH1A3,CXCL1,PTX3,PLAT,CABYR,GNG11,COPZ2,TMEM158,ADRB2,NT5E,AKR1B1,GPRC5A,CTSL,HBEGF,MMP1,FGF2,ITGB4,PLOD2,CLCF1,PRNP,LEPREL1,GPX3,PROSER2,PLAU,ANXA3,RASSF8,ZNF185,IL18,TGFA,PMP22,SERPINE1,MT2A,LAMB3,LPAR1,PPARG,FOSL1,F3,HTRA1,DDX60L,KRT80,S100A10,ABLIM3,NCEH1,CD55,SEMA3B,SNCG,ICAM1,EFNB2,TNFSF9,ALDH3B1,RHOD,DCBLD2,GAS6,SLC12A8,SRPX,PLE…
imatinib	CD74,BMP4,ITGB4,MANSC1,MSX1,SLPI,KLF5,HLA-F,HLA-DMA,EPHB3,LAMC2,DUSP2,SRPX2,CDA,SYTL3,LRP6,PPP1R14C,CAPS,C1QL1,HOXA1,PTGES,PLA2G16,TINAGL1,TNFAIP2,BTG2,BHLHE41,SHROOM3,TNFSF10,GPRC5A,HOXA10,SAT1,SLC12A2,B4GALNT3,TRIM2,PLLP,FERMT1,FUCA1,A4GALT,ABLIM1,RARRES3,PRSS16,PTX3,FAM171B,PBX4,CDH1,F11R,KLHL42,TNK1,SPINT1,RAP1GAP2,KIAA1199,PIK3IP1,TNFSF9,CITED4,PCDH1,LRP4,EPHB2,CGN,C1orf106,MAP3K8,RAB11FIP4,…
GANT_61	MMP1,SNTB1,HOXB9,RNF43,SELENBP1,ZNF703,CXCL1,DHRS2,GDF15,CPS1,ALDH2,BIRC3,TPD52L1,ACSL5,IL8,PTX3,MSX2,BMP4,EDN1,PLEK2,HOXA11,GRB7,PPARG,BIRC2,FERMT1,PKP2,NLRP1,DMKN,EFNA3,AIF1L,STC1,HMOX1,CTH,CFB,SRGN,OGFRL1,C6orf141,YAP1,MTMR11,KRAS,PREX1,ARHGAP26,KREMEN1,REC8,CXCL2,CYP2S1,HAS3,ITGA6,APOL1,DNAJC15,MEST,MT1E,MDFI,FUT4,MST1R,FOSL1,DOK4,FAM109A,EPB41L2,EPB41L4B,PKDCC,TMEM123,SYBU,MLKL,CDKN2A,DYNC2H…
KU_55933	NOV,PTX3,SNTB1,GDF15,APOLD1,AGR2,OASL,HAPLN3,STARD10,KIAA1199,CAPS,HAS3,TIMP3,MMP17,NT5E,GPR137B,FN1,INPP5F,PRSS12,MFSD12,SERPINE2,TIMP1,MSX1,DDX1,SNCG,MITF,ECM1,HOXB6,GNG11,S100A4,TJP3,ADAMTS1,ZNF880,IFIT2,SNAP29,FZD1,SH2B3,RASSF8,DUSP4,SRPX,SLC16A5,EDN1,RAB38,CXCL1,QPCT,OSBPL2,PLAT,DDX60,CTGF,PFKFB4,TMEM158,MET,CDH1,ATP9A,RGL3,ST6GALNAC2,CREB3L4,PLA2G16,ADPRHL1,B4GALNT3,PARD6B,HOXB3,STEAP2,MT1E…
KU_60019	NOV,SERPINE2,TIMP3,ECM1,SRPX,SNTB1,CTGF,ADAMTS1,TNC,COPZ2,SERPINE1,TAGLN,GPNMB,FBN1,LOX,PMP22,CCDC80,SGK1,MITF,ITGA5,TMEM158,PRKCDBP,MCAM,PLXNB3,GLIPR1,MYLK,SH2B3,INPP5F,IGFBP3,COL1A1,PFKFB4,APOLD1,THBS1,HTRA1,MMP14,SNCG,MFSD12,DKK3,LYST,FN1,MMP17,ENG,TIMP1,ACTA2,MMP2,PLAT,GAS6,GNG11,SDC3,MXRA8,EDN1,SPARC,GDF15,RAB38,SPOCK1,QPCT,LTBP2,FRMD4A,SNX10,ABLIM3,GEM,SASH1,ST6GALNAC2,NRP2,LRP1,IGFBP7,MT2A…
BRD_K11533227	HOXB5,METTL7B,SPP1,IFIT1,CXCL1,NRG1,BMP4,PLBD1,SNTB1,IFIT2,C1QL1,HOXB3,TGM2,IGFBP3,FBXO27,MX1,MATN2,APOC1,TNFRSF6B,C15orf48,SLCO4A1,MUC1,GPRC5C,CSF1,RASL11A,IFI6,PLAT,CLDN1,HOXB6,CPA4,PTPRH,PLIN2,LOX,BIRC3,KRT19,GPX3,DKK3,NR2F1,FBXO2,C15orf62,PRSS23,IFIH1,IFITM1,LIPH,HLA-F,PARD6B,CLDN3,HOXB4,DDX60L,C3,MAP3K14,LOXL2,TFPI,RGL3,GYLTL1B,GCHFR,LIF,MEGF6,GPR39,IGFBP6,ME3,SLC16A5,MST1R,HLA-B,USP18,HERC6…
neuronal differentiation inducer III	MMP1,CXCL1,CPA4,CTSK,RARRES3,CCDC80,LOX,PTX3,PMP22,BIRC3,CD74,SERPINE1,GLIPR1,SEMA7A,CAV1,DKK3,LOXL2,TGM2,VAMP5,CYBRD1,FSTL1,THBS1,COPZ2,AXL,MYLK,SAMD9L,COL5A1,IGFBP6,LPAR1,SPARC,FN1,COL6A2,C1R,CSF1,SRGN,COL6A1,FOSL1,VEGFC,IL8,LTBP2,COL5A2,ADM,C1S,HRH1,FGF2,SNTB1,MOK,KCNN4,PRKCDBP,FAM20C,CLCF1,SLC16A2,LHFP,TGFA,ENG,IGFBP3,MEGF6,ABLIM3,CTGF,MT1E,FBN1,SLC16A3,EFEMP2,FRMD6,MATN2,RCN3,G0S2,PPAP2B,F3,…
BRD_K66532283	CTSK,SNTB1,COL7A1,AKR1C3,APOL1,HTRA1,C1R,SLC16A5,PMP22,FAM20C,LEPREL1,EDN1,C1QL1,DKK3,MATN2,PLCB4,PAPSS2,CAV1,CSF1,SYTL2,PLK2,ABCC3,TNFSF10,HMOX1,TNFSF9,PCDHGC3,NGEF,TGM2,NHS,OSGIN1,PLCD3,CAPS,MMP1,IGFBP3,HOXB5,CD44,CRIP1,PTGR1,TNFRSF6B,HOXA3,ROM1,ALDH3B1,DPYSL3,BMP4,CRYL1,SLC40A1,SYNPO,LGALS3,ZP3,MUC1,ALDH3A2,ITGB8,NOXA1,EGLN3,TNFSF13,KITLG,PRSS23,PLOD2,GNG11,SLC7A11,SLC12A2,IGFBP2,METTL7B,S100A…
BRD_K80183349	FN1,CCDC80,SERPINE1,DKK3,ADAMTS1,ANGPTL4,LOXL2,SNTB1,TIMP1,TGM2,HTRA1,DPYSL3,CTSK,FBN1,COL1A1,RARRES3,MFGE8,BIRC3,GAS6,MYLK,LOXL1,SCARA3,FAM20C,CTGF,COL6A1,COL6A2,TNFSF10,AXL,ALS2CL,ADAMTSL4,MRC2,SPARC,SERPINE2,LEPREL1,PPAP2B,CLU,HOXA3,THBS1,CD44,CSF1,ENG,TIMP3,RCN3,MT2A,NGEF,MT1E,CRIM1,COPZ2,ITGB8,LTBP2,GPRC5A,EFEMP2,FHL1,MICAL2,CAV1,ABLIM3,CYR61,IGFBP3,CITED4,TGFBI,PMP22,TMEM158,MOK,C12orf75,GP…
tacedinaline	MMP1,STC1,PTX3,MX1,IGFBP3,SERPINE2,CCL2,COL12A1,LAMA4,TIMP3,SAMD9L,SAMD9,IL8,CXCL1,HTRA1,IGFBP6,FGF2,SRGN,ENG,GNG11,IFI44,NRG1,LOXL2,TGFBI,SERPINE1,IFIT2,COL6A2,THBS1,ALDH1A1,TGFA,ACTA2,LOX,HMOX1,COPZ2,CA12,NNMT,TGM2,SNCG,VEGFC,IFI6,TRIM22,GFPT2,GLIPR1,COL6A1,DKK1,LYPD1,IGFBP7,SLC1A1,TFPI,ADAMTS1,DRAM1,IFIT3,GBP1,AKR1B1,KIAA1199,EVA1C,CAV2,C1R,SLC16A4,SNTB1,HERC6,TAGLN,VAMP5,CLMP,ERAP2,C1QL1,FAM2…
LBH_589	SPP1,CXCL1,IL8,TGM2,SLPI,MFGE8,COL12A1,GLIPR1,IGFBP7,ANGPTL4,LOX,IGFBP3,HTRA1,DKK3,IFIT3,AXL,EDN1,EFEMP1,IL18,NNMT,TBC1D2,PTX3,GBP1,LOXL2,GAS6,PAPSS2,CSF1,FN1,IGFBP4,IFIT2,C1S,C1R,IGFBP6,NCEH1,TIMP1,LPAR1,MATN2,VEGFC,PLAU,SNCG,HBEGF,PLOD2,CD109,NT5E,THBS1,CLDN1,CLCF1,LAMA3,COPZ2,AKR1B1,STC1,IFIT1,FGF2,CCDC80,GRAMD3,DDX60L,CAV2,IFI6,HMOX1,LEPREL1,LTBP2,ITGB8,DDX60,AMIGO2,FSTL1,MYLK,ITGA3,CYBRD1,EF…
belinostat	ACTA2,LOX,TAGLN,CTGF,FN1,THBS1,CCDC80,IGFBP4,C1S,NEXN,IGFBP3,COL1A1,SERPINE1,FSTL1,COL12A1,MYL9,TIMP3,FBN1,TIMP1,CSF1,HTRA1,COL6A2,IGFBP7,HMOX1,C1R,TGM2,IL8,PTX3,LTBP2,PPAP2B,LAMA4,SERPINE2,GBP1,SPP1,GAS6,LOXL1,LOXL2,COPZ2,GLIPR1,ANGPTL4,RCN3,CTSK,DKK3,ENG,LRP1,EFEMP2,PRSS23,SPARC,COL5A1,VEGFC,EHD2,AXL,COL4A1,CALD1,SYNPO,COL6A1,STC2,MFGE8,SNTB1,DAB2,NNMT,PLOD2,FAM20C,EDN1,ABLIM3,PPP1R3C,VASN,TGFB…
vorinostat	LOX,SERPINE1,NOV,SERPINE2,FBN1,TGFBI,LOXL2,IGFBP6,DKK3,IGFBP3,IFI6,COPZ2,EDN1,CCDC80,COL1A1,GLIPR1,LTBP2,THBS1,COL12A1,HTRA1,IFI27,COL6A2,ANGPTL4,TAGLN,VEGFC,C1R,HAS3,IFIT2,TMEM158,TGM2,IFIT1,FN1,AHNAK2,ADAMTS1,MFGE8,PRSS23,CTGF,COL6A1,MATN2,PRKCDBP,IGFBP7,HMOX1,NRG1,COL7A1,TNFSF10,DDX60,GAS6,CAV1,IFIT3,FSTL1,STC1,NEXN,CXCL1,BIRC3,ABLIM3,AXL,CD109,EHD2,MX1,SAMD9,PTRF,MYOF,EFEMP2,CLCF1,DDX60L,CYBR…
apicidin	EDN1,SPP1,IGFBP5,ACTA2,SNTB1,HMOX1,MYL9,METTL7B,BICC1,CA2,CA12,NRG1,C1S,ALDH1A1,IGFBP7,AKR1C3,IFI6,NUAK2,IGFBP3,S100A4,MX1,MYOF,PAPSS2,COPZ2,NNMT,TGM2,TNFSF10,IGFBP6,EFEMP2,TAGLN,C1R,LEPREL1,PRSS23,CTGF,C12orf75,IFIT3,GLIPR1,DDX60,PLK2,HTRA1,SLPI,SYNPO,NCEH1,AHNAK2,PDGFB,CLCF1,CAV1,DKK3,TRNP1,GAS6,RDH5,APOL1,HAS3,CSF1,ANXA4,C1QL1,SLC16A4,TMEM158,TGFA,COL12A1,SH3RF2,IFI44,IFIT2,IL18,CLU,NHS,MEGF6,…
ISOX	SERPINE1,SPP1,IGFBP5,IL8,EDN1,LOX,TNFSF10,HAS3,DKK3,TGFBI,LTBP2,NRG1,CXCL1,APOL1,COL7A1,COL1A1,C1S,FN1,CAV1,IGFBP3,GAS6,EFEMP2,TMEM158,CCDC80,IGFBP6,HMOX1,AKR1C3,PRSS23,GLIPR1,HTRA1,THBS1,C1R,COPZ2,BIRC3,FAM20C,LEPREL1,VEGFC,FBN1,NCEH1,MT1E,ADAMTS1,MX1,CSF1,TNFSF9,COL6A2,FGF2,COL6A1,CAV2,IFI27,TGM2,PLOD2,TFPI2,TAGLN,IGFBP4,AHNAK2,MT2A,CTGF,SNTB1,SLC16A4,TIMP1,GRAMD3,MYOF,ALDH1A1,LOXL2,S100A6,DRAM…
entinostat	DKK3,C1R,COL12A1,IGFBP7,IGFBP6,ACTA2,TNFSF10,LOXL2,TAGLN,SERPINE1,ANGPTL4,CCDC80,CTGF,LOX,GAS6,IGFBP3,LTBP2,SAMD9L,FBN1,MYL9,FN1,TGM2,DKK1,LEPREL1,CA12,MX1,TBC1D2,HTRA1,C1S,EHD2,MEGF6,SAMD9,C10orf54,COL6A2,IFIT2,TPM2,CAV1,ADM,COL6A1,EFEMP1,TGFBI,S100A4,MRC2,ADAMTS1,MATN2,CSF1,DDX60,CYBRD1,LOXL1,THBS1,GRAMD3,FSTL1,TFPI,MYLK,NRG1,EFEMP2,SNTB1,IGFBP4,FGF2,IFIT3,NGEF,CAV2,COPZ2,GPR176,AFAP1L2,VASN,CO…
Merck60	IGFBP5,SERPINE2,PTX3,C1S,MUC1,LOX,COL12A1,GDPD3,SNTB1,MATN2,DKK3,IGFBP6,C1R,HTRA1,AKR1C3,NRG1,IGFBP3,FGF2,SYTL2,LGALS3,MFGE8,IGFBP4,SPP1,GAS6,EFEMP1,PPP1R3C,FBN1,THBS1,HOXB5,SLC40A1,COPZ2,SCNN1A,LEPREL1,PRSS23,PAPSS2,TFAP2C,CSF1,CA12,METTL7B,BMP4,CYBRD1,RCN3,MGLL,OSGIN1,CABYR,PRKCDBP,PMP22,ALDH3B1,GPRC5A,AHNAK2,LOXL2,S100A6,ABCC3,NGEF,S100A4,MX1,ENG,MYOF,FAM20C,GRAMD3,TGM2,CTSK,CD44,NQO1,FSTL1,DA…
BRD_K61166597	IGFBP5,SERPINE2,TIMP3,SNTB1,ACTA2,C1S,PTX3,ADAMTS1,LTBP2,GAS6,PPAP2B,IGFBP4,MYL9,AKR1C3,C1R,HTRA1,TAGLN,COL12A1,IGFBP3,CSF1,EFEMP2,FST,FGF2,CTGF,TIMP1,DKK3,GRAMD3,CCDC80,SERPINE1,COL1A1,METTL7B,COPZ2,VASN,FSTL1,PMP22,PAPSS2,ENG,RECK,LEPREL1,MATN2,TFPI,FN1,ABCC3,MRC2,FBN1,CYBRD1,THBS1,MEGF6,CRIP1,SPP1,LOXL2,SRGN,EVA1A,CAV1,NR2F1,EFEMP1,MX1,SLC12A8,CABYR,TNFSF9,SLC7A11,EPDR1,TMEM45A,IGFBP6,PRSS23,N…
BRD_A86708339	SERPINE2,CXCL1,C1S,TIMP3,LOXL3,IL8,COL1A1,CTSK,COL12A1,STC1,CCDC80,HMOX1,GFPT2,SRGN,PTX3,LOX,FN1,SRPX,ENG,FBN1,MXRA8,COL6A2,SPP1,ACTA2,HTRA1,LYPD1,C1R,ECM1,LTBP2,PPAP2B,COPZ2,COL6A1,NRP2,IGFBP4,EPDR1,SNTB1,TIMP1,MMP14,AKR1B1,TGFBI,ABLIM3,SERPINE1,GPNMB,SPOCK1,CYBRD1,CSF1,MMP2,TNC,FGF2,COL5A1,CXCL2,C3,LRP1,ITGA5,PLAT,MOK,FLNC,VASN,MMP1,VEGFC,GNG11,GLIPR1,THBS1,CTSL,EFEMP2,SNCG,NNMT,CLMP,PRKCDBP,CT…
ciclopirox	C1S,GPNMB,SERPINE2,SERPINE1,NNMT,LOX,TIMP3,EDIL3,LYPD1,SPARC,COL5A1,CCDC80,SRPX,HMOX1,C1R,CPQ,PMP22,CPA4,ACTA2,COL12A1,TAGLN,TGFBI,CSF1,STC1,GPX3,LOXL2,IL8,MFGE8,COPZ2,LEPREL1,AKR1B1,AKR1C3,GLIPR1,FBN1,HTRA1,EVA1A,COL6A2,ABLIM3,DKK3,CTSL,IGFBP7,NRP2,SYNM,LOXL1,CRISPLD2,OSGIN1,COL1A1,SLPI,CALD1,SYNPO,FBXO32,GNG11,TNC,COL4A1,ELFN2,VASN,PLOD2,EFEMP1,TPM1,ECM1,CYP1B1,MITF,DAB2,PALLD,FAM20C,EHD2,CDH2,…
PAC_1	CXCL1,IL8,SPP1,STC1,C1S,TIMP3,APOL1,C1R,SERPINE2,IGFBP7,COL1A1,LOX,COPZ2,LOXL2,CCDC80,LOXL3,CFB,TNFSF10,ICAM1,COL4A1,IGFBP3,SRPX,COL6A2,CPA4,VEGFC,LEPREL1,NNMT,THBS1,HAS3,CSF1,COL12A1,BICC1,EDN1,SYNPO,FBN1,FN1,SERPINE1,AGPAT9,TIMP1,PLOD2,TGFBI,GLIPR1,COL4A2,TGFA,AKR1C3,HTRA1,HMOX1,ITGA5,GNG11,CXCL2,SRPX2,MMP14,MMP1,TGM2,TNFSF9,PMP22,TAGLN,CTSL,F3,EHD2,FAM20C,ITGA3,MMP2,CD68,ELFN2,TBC1D2,COL5A1,SL…
obatoclax	NOV,MUC1,DHRS2,RARRES3,SPP1,C1S,CRIP1,NKX3-1,NUPR1,SNCG,AKR1B10,SLC40A1,SLC16A5,CTSL,LXN,ABCC3,TSPAN1,FOXA1,GDPD3,EPS8L1,SYTL2,TOB1,LOX,MGST1,LIPH,ABLIM3,ERBB2,TNFSF9,GPRC5C,KRT7,MLPH,GRB7,B3GNT3,AKR1B1,RGL3,CAPS,AKR1C3,KRT19,WNT7B,MEGF6,IQSEC2,IGFBP3,GDF15,CA2,PLA2G16,CSF1,GAS6,HIST1H1C,CFB,NNMT,BLVRB,HIST1H4H,IGFBP4,GGT1,UGDH,MET,TGM2,C6orf132,RHOV,SLC2A10,BIRC3,DKK1,ALDH3B1,ANGPTL4,EDN1,ELF3,L…
BRD_K63431240	NOV,CPS1,NNAT,STC1,PTX3,CPE,CAPS,GPNMB,ID4,MUC1,TIMP1,SDC2,SAMD11,PCOLCE,ACTA2,SNTB1,COL6A1,ECM1,DEPTOR,SYNM,SPARC,GFPT2,EML1,TMEM158,CPQ,HMOX1,SLC22A17,PLCB4,CTSL,MAP1B,PRKD1,FSTL1,MMP2,BEX2,TFAP2C,HIST1H1C,MFGE8,CYP26B1,SH3BGR,IGFBP4,PGF,ADAMTS1,SIPA1L2,MEST,TCEAL3,DHRS2,MC1R,CTSK,CLIC3,NHLRC1,COL6A2,TLE2,RCN3,GMPR,COL5A1,FAM20C,TNFSF9,CD70,ZSCAN18,TRIM2,PCDHGC3,SCARA3,MRC2,LDOC1,AKR1B1,OASL,CO…
sotrastaurin	SNCG,S100A2,IFI6,TMEM158,SERPINE1,GPX3,CLU,HAS3,COL12A1,CPA4,EFEMP1,CTGF,FSTL1,CCDC80,TNFSF10,SPARC,TNFRSF6B,SLC1A3,FLNC,C10orf54,DKK3,CAV1,LOXL1,ADAMTS1,MATN2,MYL9,TIMP3,CYR61,PDLIM4,SLC2A1,SDC2,GBP1,LEPREL1,IL8,CDKN2B,WNT7B,TGFB2,SAMD9L,SPOCK1,LMCD1,COL6A2,HEG1,PRSS23,ACTA2,CLDN1,PLEKHF1,TINAGL1,TCF7L1,TGM2,IFFO2,ISG15,GLIPR1,EHD2,PMP22,PLOD2,RNF144B,GPRC5B,HSPB8,VEGFC,GBP2,MX1,IRAK2,FBLIM1,ALD…
NSC19630	NKX3-1,ACTA2,AKR1C3,STEAP2,SPP1,GDF15,SERPINE2,APOC1,GLIPR1,NRP2,HAS3,MMP1,ALDH1A3,ADAMTS1,KIAA1199,STEAP1,CAPS,CAV1,TGM2,TIMP3,SERPINE1,ARSJ,DHRS3,SRGN,CCDC80,SYNM,FSTL1,SLC7A11,GPRC5B,CPQ,TAGLN,RAB38,IL8,FRMD5,RDH10,PRKCDBP,MOK,DKK3,TNFRSF14,CYB5R2,PRSS23,APOL1,CD109,PLOD2,ARHGEF26,PRKD1,PLXNB3,MITF,SRPX,SLC45A3,SDC3,LXN,CARD6,IL1RAP,ITGB4,EVA1A,VAMP5,PDLIM4,FRMD4A,CBR3,IL18,PLA2G4A,COL4A1,COBL…
PDMP	CPA4,TNFRSF6B,CCDC80,F3,EFEMP2,FSTL1,LOXL1,SLPI,PODXL,MT2A,PTX3,CFB,ADRB2,SNCG,LAMC2,VASN,CXCL1,KRT7,NHS,FBN1,NGEF,CYR61,DPYSL3,TMEM158,REC8,SRPX2,PLAU,AFAP1L2,ALDH1A3,TINAGL1,BCAM,CAV1,PCOLCE,GCNT1,TNFAIP2,MEGF6,BCAT1,MMP2,ARHGAP29,ADAM8,FLNC,NRG1,SLC1A3,AIF1L,HAS3,RNF144B,EVA1A,COL1A1,EFEMP1,GPX3,C6orf141,TBC1D2,NT5E,L1CAM,STC1,PORCN,VEGFC,OSBP2,SNTB1,QSOX1,COL7A1,COL6A1,LAMA3,COPZ2,RFTN1,PDP1,…
marinopyrrole A	IGFBP3,KIAA1199,PTX3,EDN1,OASL,EFEMP1,ACTA2,GRB7,THBS1,SYNC,SPOCK1,GAS6,TAGLN,COL6A1,LOX,IFITM10,SLPI,ARRDC4,C10orf54,COL1A1,TGFBI,COL12A1,COL6A2,TFPI2,GPRC5A,IGFBP6,MUC1,CCDC80,TMEM47,APOL1,FSTL1,SNCG,BDNF,PAPSS2,CLIC3,TGM2,HTRA1,IFIT2,COPZ2,JUP,RECK,ERBB2,SERPINE1,LTBP2,S100A2,FBN1,LAMC2,IGFBP7,ADAMTS15,FN1,ADAMTS1,SAMD9,COL4A1,MATN2,ALS2CL,SYNPO,COL5A1,C15orf48,MEGF6,ACSL5,ANXA3,IFIT3,ADRB2,CO…
bafilomycin A1	ACTA2,SPP1,VCAN,COL8A1,LCP1,PTX3,INHBA,CYP1A1,TAGLN,FN1,LTBP2,SERPINB7,VLDLR,KRT16,SLC1A1,CA9,CTGF,LYPD1,CTHRC1,TNFSF9,MMP2,PLCB4,IGFBP7,POPDC3,CXCL1,MAP1B,ADAMTS15,ADAMTSL4,CD70,FBLN1,DLC1,AKR1C3,IL8,DAPK1,TNS1,EDN1,B4GALNT1,IGFBP3,SRPX,CREB5,FHOD3,FGF2,CPEB2,SERPINE2,LIMCH1,COL6A2,HMOX1,STC1,LTBP1,CLMP,COL6A1,SPOCK1,LOX,AGPAT4,RNASE4,C15orf48,FBN1,GLIPR2,IRS2,CXCL2,PPAP2B,TMEM158,IL32,SNAI2,GLR…
BRD_K33514849	MMP1,CXCL1,PTGS2,SLPI,APOLD1,MEST,LPAR3,PCOLCE2,CXCL2,CDA,FST,PTX3,PAPSS2,LAMB3,QPCT,NR4A1,SERPINB7,NRIP3,MITF,ANGPTL2,GMPR,GPNMB,BEX2,MAOA,F3,ITGA7,FOSB,UCHL1,UGT8,LAMC2,RIN3,PLAU,TBX2,CD83,TNFRSF14,UPP1,ID4,LOXL3,NT5E,FZD5,RPS6KA2,GJA1,LAMA3,STEAP1,CSPG4,HMGA2,TRPV2,ADAM8,ADAMTS1,TMEM98,SRGN,KCNAB2,IRF6,SOCS3,SATB2,VGLL3,ITPKB,KRTAP2-3,MBP,STC1,MFSD12,NAV2,ADRB2,AOX1,NEDD4L,IL6,PTGES,GABRE,SUSD…
BRD_K04800985	MMP1,SEC31B,BMP8B,CPE,TRAF1,VAMP5,TNFAIP2,SERPINE2,DUSP2,PROCR,TFPI,LYRM5,MYRF,CFB,SLC1A3,FAM171B,ATHL1,ZFP69B,ALDH1A1,CORO1A,TRIT1,GSTM3,UST,FAM20C,FKBP1B,RASSF8,COL4A5,TMEM158,BCAT1,KRAS,SEC11C,GJA1,ICAM1,MGAT4A,TNFRSF6B,FCGRT,ICAM3,FNBP1,TOX2,FZD4,CHST7,ITPR2,TNFSF10,ARHGDIB,AHRR,PDGFA,PKIG,CADM4,COL18A1,MT1E,HS6ST1,IGFBP2,ETV1,ATP2A3,RAB3IP,CRIP1,PCDHGC3,PREX1,P2RX5,KLHL42,SLC48A1,DMKN,GPRC5B…
BRD_K02251932	CXCL1,IL8,PTX3,C3,APOE,LOXL3,MATN3,NRG1,SERPINE2,MUC1,APOL1,NGEF,PREX1,PMP22,MSX1,SEMA3B,GRB7,CFB,FAM20C,ICAM1,CDA,IFITM10,RASSF8,OLFML2A,G0S2,L1CAM,LYRM5,CD44,TMEM158,PLAT,ITGB8,MT2A,HHEX,EMP1,KRAS,CADM4,DKK3,MMP17,TSC22D3,DPYSL3,RARRES3,EDN1,CDKN1C,ST6GAL1,MECOM,NRP2,CCDC71L,MIEN1,STARD13,CRIP1,PCDHGC3,BCAT1,BHLHE41,KLHL42,MMP14,MYLK,F3,TNFRSF6B,GPNMB,SLC1A3,SNAPC1,CTSK,RCN3,TUBB2A,GALC,PODXL,M…
BRD_K14844214	KRT15,CFB,IL8,MMP1,RARRES3,CXCL1,C3,ICAM1,F3,TNFAIP2,SLPI,RGS2,GPX3,OASL,DDX1,TNFSF10,MSX1,DAPK1,WNT7B,CLDN1,GALNT12,SPP1,PDE9A,ANXA4,FBXO27,ALS2CL,APOE,GSDMB,TFPI2,CRIP1,LYRM5,HAS3,KRAS,BCAM,BIRC3,HOXA1,BCAT1,SLC7A2,MST1,RGL3,APOL1,C1QTNF6,GPR137B,SLC16A5,GPRC5A,IGFBP2,SCNN1A,SLC27A3,MT2A,PAQR6,PREX1,ERV3-1,BHLHE41,MITF,SULT1A1,CXCL2,RNF144B,PLD1,SAT1,COL4A5,PRSS12,MUC1,CDH3,CITED4,OTX1,ARHGDIB,…
istradefylline	PTX3,MXRA8,COL1A1,FBN1,CTSK,NKX3-1,TMEM158,ENG,COL6A2,EFEMP2,TAGLN,TPM2,ACTA2,LOX,CTGF,FN1,DKK3,LOXL1,PPAP2B,CCDC80,RECK,ARMCX2,PDE5A,FZD8,LTBP2,C1R,LRP1,VEGFC,LAMA4,PCOLCE,VASN,MMP2,CREB3L1,NPR2,GLIPR1,COL5A2,C16orf45,C1S,COL5A1,TGFBI,HTRA1,NEXN,MFGE8,VAMP5,SERPINE1,COL16A1,MMP14,MT1E,SPOCK1,ITGA5,CALD1,STEAP2,SIM2,FGF2,SEMA7A,MRC2,FSTL1,MYL9,ID4,COPZ2,FHL1,DAB2,CAPS,GMPR,STC1,HOXB2,DEPTOR,S100A…
BIRB_796	CTSK,TMEM158,PTX3,IL8,SPP1,CXCL1,STC1,LOX,CAPS,MECOM,TNFSF10,BICC1,CFB,CA12,RARRES3,NTN4,FST,ADAMTS1,CPA4,FN1,KRT15,LPAR1,ITGA5,FHL1,PTPRM,F3,NRG1,COL4A1,LTBP1,RGS2,GDF15,WNT7B,L1CAM,SERPINE1,ENG,TIMP3,NHS,MMP2,APOL1,RCN3,COL6A2,MT2A,RBPMS,NRIP3,SOCS3,NT5E,EVA1A,HTRA1,ACTA2,DKK1,KYNU,RGL3,CD59,C3,CAV1,RNF144B,GCNT2,LAMC1,PLEKHF1,GPX3,MFSD12,LOXL2,NOV,CPQ,CD44,DHRS2,RHOB,STC2,COL18A1,SH2D5,STARD13…
WAY_362450	DDX1,APOC1,PTX3,GMPR,ACTA2,GPNMB,MFGE8,TIMP3,NKX3-1,APOE,ID4,PCOLCE,COL1A1,EFEMP2,COL6A2,CTSK,LOXL1,SDC2,PRKD1,GDF15,TMEM158,BAMBI,HAPLN3,RNF144B,RAB26,AKR1C3,FRMD4A,SAMD11,REC8,FAM132B,LOX,LPHN2,MEIS2,NRGN,CDKN2A,HHEX,RCN3,SPP1,HCN2,BEX4,SNCG,CPQ,SERPINE2,TNC,FAM43A,CRIP1,KLHDC8B,GPR137B,SLC29A4,CTHRC1,CAPS,SEC61G,STON2,TUSC3,LRP4,NR2F1,TRIB2,CKB,HMGA2,ABHD6,PRKAR2B,STEAP2,PPAP2B,LTBP1,LAT,KLF9,…
veliparib	CTSK,ALDH1A1,HOXB5,TFPI2,HOXA5,OASL,HOXB2,SPP1,IL8,HOXA10,SEC11C,DEPTOR,PTX3,C1QL1,ID4,HOXA1,NOV,CAPS,AMACR,HOXB3,TMEM158,MGAT4A,QPCT,FOXA1,SYT7,AKR1C3,HOXB6,RAB3B,MLPH,PARD6B,ERO1LB,CXCL1,RAB26,RDH10,STX1A,CPE,KLHL42,SLC29A4,PLAU,MITF,HOXA3,HOXB9,C9orf169,CABYR,HMOX1,DOCK4,HSD17B14,RCN3,PRSS12,ASRGL1,DUSP5,C3orf14,NT5E,GCLM,FGFR3,NR4A1,PPAP2B,CBFA2T2,DUSP4,CLDN3,HAS3,IL18,RAB17,NKX3-1,SNX16,MIEN…
BRD_K90370028	NOV,AKR1B10,KRT15,GRB7,PREX1,ECM1,C1QL1,ERBB2,PGAP3,TIMP3,LAT,KCNAB2,KIAA1199,SERPINE2,GSTM3,EFNA1,SPP1,CTSL,GDF15,APOE,AKR1C1,SLC16A4,KIAA0040,PFKFB4,SELENBP1,RNASE4,RHOV,NRIP3,ANG,NDRG2,APOL1,CREB3L1,SERPINB9,QPCT,SLC40A1,IRF6,CAPN5,MSX1,OSBPL2,GPNMB,LRP4,ACTA2,TFAP2C,OASL,TJP3,WIPI1,TNFSF10,SLC2A10,STARD10,ATP2A3,RNF128,CAPS,STARD3,TOB1,BACE2,SRGN,PKDCC,PLEKHA4,GSTM4,TSC22D3,CISH,GBP1,ENG,ARNT…
thalidomide	SLPI,GPNMB,S100A4,KIAA1199,GDPD3,PTX3,FCGRT,GDF15,TIMP3,ASS1,CLEC11A,LYPD3,PRKCDBP,TNFRSF11B,PFKFB4,LRP4,S100A2,CTSK,GSDMB,FGFR4,REC8,PREX1,SRGN,TSC22D3,PKDCC,GMPR,KCNAB2,CD68,CDC42EP5,SELENBP1,SDC3,SERPINE2,MXRA8,LONRF1,EDN1,B4GALNT3,FBLN1,EPHB3,MITF,SGK1,DUSP1,SPP1,LTBP2,MSX1,TNC,SOCS3,EFNB1,PGAP3,MMP2,HAPLN3,TMEM158,PYCARD,FN1,RAB38,CLMP,HHEX,FRMD4A,RHOB,LAMA4,TNFRSF14,APOE,ENPP1,CCND3,SH2B3,R…
SZ4TA2	MMP1,DHRS2,NKX3-1,S100A2,GPNMB,GRB7,PGAP3,SFN,PTX3,HAS3,GDF15,SERPINE2,LAMC2,MYEOV,LAMB3,SPP1,EPHB3,CTSK,PLAU,LRP4,CLDN1,FST,GMPR,C16orf74,STC1,EGFR,UPP1,ERBB2,MXRA8,ITGB8,SEC61G,NRCAM,IL1RAP,HOXB9,ICAM1,TPD52L1,SLPI,TNFRSF6B,MDM2,CLIC3,TINAGL1,EFNB1,FCGRT,C19orf33,PRKCDBP,BCAM,MECOM,STEAP2,KITLG,TNC,LTBP2,TNFAIP2,MT1E,CDC42EP5,GLB1L2,MIEN1,TIMP3,ZNF185,TSPAN1,CAV1,KLF9,PDE9A,NIPAL1,GSDMB,PTK6,HH…
CBB_1007	MMP1,GRB7,AQP3,IL6R,PGAP3,S100A2,GDF15,IRF6,NKX3-1,RAB38,SERPINE2,APOE,PTP4A3,GPNMB,SLPI,ERBB2,GMPR,MIEN1,STEAP2,ZNF704,FXYD3,ST6GAL1,KIAA1324L,METTL7A,TRIB1,HES6,PREX1,RAPGEF5,DDX1,LAMC2,CTSK,SLC7A8,MMP17,TSC22D3,KIAA0040,JUP,MITF,ITPKB,CKB,DHRS2,CDC42EP5,TRIB2,PRKD1,SNX10,RHOV,HAS3,MCOLN3,IGSF9,TFAP2C,FRMD4B,ALDH1A3,CLDN1,KLF9,PRKAR2B,GSDMB,EPB41,RASEF,KCNAB2,ADRB2,HOOK1,PVRL1,BYSL,PTK6,LYPD3,A…
ML050	SPP1,SLPI,IL8,S100P,GPSM3,PLA2G4A,LAT,STAT5A,DHRS2,PIM1,KRT7,SDCBP2,S100A2,CFB,AKR1C3,SRPX2,MDFI,F3,TMEM171,TNFAIP2,MYEOV,CXCL2,S100A4,ALS2CL,GBP1,B3GNT3,DDIT4,MISP,ITGB6,PCED1B,GDF15,PSTPIP2,IL18,CAPS,CYP2S1,KCNS3,FERMT1,SLC44A3,CTSS,NTN4,LIF,GPRC5B,FUT1,C1orf106,MECOM,UNC13D,PRSS22,SLC16A5,AGPAT9,PPARG,KCNN4,TAGLN,TSPAN1,WNT7B,IL32,LAD1,ANXA3,FHL2,KLF5,ITGB8,TCF7,DRAM1,FXYD5,MT2A,COL4A1,AMIGO2,…
BMS_270394	SPP1,NKX3-1,MYEOV,KRT81,GPSM3,LCP1,AKR1C3,ACSL5,ADAM8,CDA,TMEM171,STEAP2,SRPX2,ASB9,ANXA3,LIPG,CXCL1,STEAP1,ALDH1A3,AKAP12,MEST,PMEPA1,B3GNT3,SLPI,ARHGDIB,PIM2,SLCO4A1,IL8,EDN1,F3,PTK6,TGFA,TNFRSF10A,ALDH1A1,PLAT,PPARG,RNASET2,MST1R,PLEK2,F2RL1,IL32,DUSP5,AGPAT9,CLDN7,TNFRSF6B,CYBA,AQP3,ANKRD1,FERMT1,HBEGF,ICAM1,KRT7,SLC44A3,EPCAM,CDC42EP5,C15orf48,CYP2S1,PLA2G4A,PORCN,LAMC2,C1orf106,ITGA2,RARRES…
skepinone_L	MMP1,NOV,CXCL1,KIAA1199,HAS3,SRGN,SERPINE2,TNFRSF11B,FN1,S100A2,SNTB1,TMEM158,CTGF,COPZ2,PTX3,LTBP2,LPAR1,LOXL3,PLAU,VEGFC,PRKCDBP,STC1,TNC,TIMP3,GAS6,COL1A1,ACTA2,ECM1,CTSK,GPNMB,MMP2,CLMP,TIMP1,CPS1,ENG,LOX,PDE5A,WNT5A,MXRA8,EFEMP1,C1R,IL8,ADAMTS1,ITGA7,NT5E,GLIPR1,EFEMP2,TAGLN,DKK3,PPAP2B,FOXF2,CCDC80,PCOLCE2,MOK,CTSL,FOSL1,DAB2,IFITM10,PXDN,HTRA1,IGFBP6,FNDC4,THBS1,LPXN,FZD8,PCDHGC3,FHL1,MDM2…
MI_2	PTX3,COL1A1,KIAA1199,NKX3-1,PDLIM4,CTSK,COL6A2,TNFRSF6B,SERPINE1,EDN1,FHL1,VEGFC,CCDC80,ACTA2,ADAMTS1,COPZ2,COL12A1,LOXL1,CTGF,IFI44,FBN1,MMP1,TMEM158,ITGA1,COL4A1,COL5A1,SNTB1,SAMD9L,SDC2,THBS1,CPA4,ENG,PGAP3,SULF2,COL6A1,TGFBI,EFEMP2,IL8,HTRA1,TAGLN,ANTXR2,STC2,COL4A2,EFEMP1,TIMP3,GRB7,GPNMB,COL16A1,CXCL1,IFIT3,SLFN5,GBP1,LOXL2,PXDN,SPOCK1,S100A3,SPARC,VASN,IGFBP6,HEG1,CTSL,LTBP2,FSTL1,GPR176,F…
TG_100_115	NNAT,MMP1,ALDH1A1,PTX3,CTSK,GDF15,EDN1,RAB38,AKR1B10,PRSS12,TIMP3,TNFSF10,DDX1,SERPINE2,CXorf57,AKR1C3,ADAMTSL4,HBEGF,PKP2,HAS3,TFPI2,MAOA,ITGB3,TPD52L1,SPP1,TGM2,MYEOV,PRAME,SNCG,TINAGL1,APOC1,APOLD1,PTPN13,SERPINB1,FGFBP1,MITF,CTSH,TGFA,PDLIM1,CTH,HHEX,CAV2,CHAC1,CYP2S1,CAV1,GNG11,PROSER2,CLDN1,ACSL5,HOXB9,LAMB3,JAG1,SGK1,SLC2A3,MX1,JUP,MGAT5,TNFRSF6B,CDA,EFNB1,SLC7A5,AP1S2,C8orf4,PLEK2,NRARP,T…
AZD6482	MMP1,AKR1B10,LAT,ALDH1A1,CA2,SNTB1,HHEX,PIM1,CISH,AKR1C3,PPARG,MYEOV,METTL7B,ACSL5,FUT4,KCNK5,PLEK2,SH3BGRL2,HNMT,SLCO4A1,PLS1,PLA2G4A,RNF43,SLC16A5,PLLP,SLC12A2,GLYCTK,SLC27A2,PLIN2,MISP,SEMA4G,SNCG,CYP2S1,EPCAM,PCSK6,APOC1,SEC31B,TOR4A,CLEC11A,ANG,ADAP1,CHAC1,MERTK,SLC44A3,PLAT,DEF6,MST1R,EDN1,B4GALNT3,PKP2,HIC2,ZNF703,PPFIBP2,ARHGAP26,B3GNT3,TST,TIMP1,MAP7,H1F0,MAOA,CYSTM1,STARD10,GLB1L2,PTX3,…
TGX_221	DHRS2,SNTB1,GRB7,ALDH1A1,EPHB3,CTSK,HID1,SERPINE2,PRSS12,S100A4,SEC11C,HEY1,GDF15,MYEOV,PVRL1,RAB38,PRR15,PGAP3,ANO9,RAP1GAP,C19orf71,ERBB2,LRP4,BRI3BP,UNC5B,TNFRSF14,GLB1L2,ITGA6,SLC16A5,RNF43,KIAA0040,GPR160,DNAJC15,CRYL1,SGK1,FST,RAPGEFL1,MECOM,PPFIBP2,STARD10,FGFR4,BDH1,BEX4,ESRP1,GATA2,BEX2,SOX13,NRARP,GMDS,INPP5F,IL6R,SLC1A4,CYP26B1,TSTD1,KREMEN1,MFSD12,RIBC2,RAB17,ERBB3,CRIP1,HR,CYP2S1,C1o…
CAL_101	NNAT,SNTB1,PRSS12,CTSK,STARD10,LRP4,HEY1,MSX1,AGR2,GYLTL1B,NRARP,MSX2,APOC1,RNF43,SLC27A2,RGL3,SPP1,FGFR4,FAM105A,GATA2,SEMA4G,ANO9,MYEOV,DOK4,FCGRT,GLYCTK,NOXA1,ADAP1,PLLP,TOB1,ATP7B,GLB1L2,HOXA10,PPP2R2C,HIC2,FZD5,ACSL5,GNG4,CABYR,RAB17,ZNF703,TST,FAM174B,LTBP2,GRTP1,LRRC61,SLC12A2,PKP2,CYP2S1,MGAT4A,NGEF,HOXB9,ETV4,TMC4,B4GALNT3,SCNN1A,MAOA,CAMSAP3,FAM110C,KLHL42,ARVCF,AP1M2,SLC29A3,AKR1C3,PRO…
pluripotin	CPS1,NOV,IGFBP5,CTSK,SELENBP1,FOXA1,MUC1,HID1,QPCT,NKX3-1,CAPS,REC8,CPE,STARD10,RAB17,ID4,FAAH,HOXB5,KIAA1244,CLU,SMPDL3A,IRX3,SCNN1A,CREB3L4,ZNF331,ANXA9,CCDC64,RGL3,SH3BGR,SNTB1,DHRS2,TRPS1,TGFBR3,RAB11FIP4,HSPB8,SEC11C,CA12,NR2F1,FAM174B,CAB39L,ARHGEF37,EPS8L1,C2ORF15,MLPH,GDPD3,ESRP2,AIF1L,HES6,RHOU,APOLD1,EFCAB4A,SLC39A6,TOB1,RHOV,SLC16A5,GRHL1,LLGL2,HOXB3,CACNG4,TFAP2C,SAMD11,EDN1,LGALS3,RB…
saracatinib	SERPINE2,LOXL3,SRPX,MMP1,PMP22,CTSK,QPCT,NOV,MMP17,CPS1,TMEM158,PTX3,STC1,MITF,MCAM,TIMP3,APOLD1,APOE,SDC3,HES6,NES,TWIST1,PGF,MMP2,TNFRSF19,DLX1,SEC11C,ECM1,TTYH2,JAM3,PFKFB4,C19orf71,HEY1,CRMP1,GPNMB,ARNT2,CTHRC1,BMP8B,SPRY4,SHOX2,PCOLCE,GMPR,VIM,SV2A,SPARC,STXBP1,ITPKB,SH2B3,MFSD12,SNTB1,CPE,ERO1LB,WASF3,PLXNB3,BACE2,TNFRSF14,CDON,ETV1,RAB3B,ZCCHC24,AP1S2,RAB3A,ZNF697,TUB,SYNM,NRIP3,ST6GAL1,TN…
dasatinib	HES6,SELENBP1,FAM222A,QPCT,NOV,DHRS2,SEC11C,GNG4,CTSK,SERPINE2,GYG2,MMP17,TTYH2,MITF,NES,APOLD1,APOE,HID1,SNTB1,CRMP1,BMP8B,RAB3A,TBX3,RRAGD,KIAA1211,ITPKB,RNF43,FOXA1,AGR2,BAMBI,PREX1,C19orf71,MAML3,CPE,ERBB3,SLC40A1,PKDCC,PRKAR2B,PMP22,TNFRSF14,CREB3L4,KIAA1244,ZNF704,TUBB2B,ST6GAL1,SLC29A4,SYT7,ZNF703,TBC1D16,ECM1,RNF144A,CADPS2,ID2,SLC43A1,DIRAS1,MEX3A,MAP2K6,TUB,TNFRSF19,NR2F1,RHOU,SRPX,AMAC…
WZ4002	TMEM158,MMP1,SRGN,STC1,PTX3,QPCT,APOLD1,SH2B3,ANKRD1,SNTB1,EDN1,TNFRSF6B,GFPT2,SERPINE2,MITF,NRP2,SERPINE1,NRIP3,SRPX,TIMP1,AXL,FOSL1,GNG11,CXCL1,DPYSL3,PFKFB4,TGM2,CYR61,LAMA4,GMPR,FRMD4A,REC8,AP1S2,HBEGF,ITPKB,ACTA2,ZNF697,SCN1B,PHLDA1,ADAMTS1,GEM,NT5E,MMP14,EMP3,ZNF438,LOX,ITGA5,CAPRIN2,SGK1,FLNC,DOCK4,PLA2G4A,SPARC,RASSF8,GPNMB,VIM,NAV2,ENG,TNIK,C12orf75,UAP1,SPRY4,RASA3,SNAPC1,DKK1,TNFRSF14,…
PD 153035	ACTA2,COL1A1,SPARC,PTX3,KIAA1199,PCOLCE,CLEC11A,LOX,MMP2,MXRA8,ENG,VIM,SRPX,TMEM158,SERPINE2,PMP22,COL6A2,TAGLN,NES,SNTB1,FBN1,EMP3,APOLD1,APOE,CALD1,RCN3,ZCCHC24,SH2B3,AHRR,NRP2,LOXL1,DPYSL3,LOXL2,TIMP3,CTGF,ANXA6,NEXN,TRIB2,RP11-122A3.2,TWIST1,ECM1,MRC2,SYDE1,FN1,GNG11,AP1S2,STC1,GMPR,CPQ,LPXN,NFIX,F2R,FSTL1,DLC1,FHL1,COL6A1,COL5A1,PLEKHO1,CTSK,MYL9,SDC2,SRGN,RFTN1,KHDRBS3,ATP8B2,DAB2,CNTNAP1,R…
ibrutinib	NOV,SERPINE2,COL1A1,KIAA1199,TIMP3,VIM,ENG,TMEM158,PTX3,SPARC,MXRA8,SERPINE1,GNG11,SRPX,EMP3,PCOLCE,MMP2,PMP22,EFEMP2,APOLD1,GMPR,COL6A1,COL6A2,SH2B3,QPCT,TAGLN,FHL1,SRGN,TNFRSF6B,CTSK,F2R,ZCCHC24,RCN3,C16orf45,RECK,ECM1,ADAMTS1,TNFRSF14,MITF,GPNMB,FN1,SYDE1,CLMP,MMP17,NRP2,LOXL1,MCAM,SDC3,MFSD12,LOXL2,TIMP1,PRKCDBP,CCDC80,DAB2,MYLK,TWIST1,NNMT,MRC2,PCDHGC3,FLNC,HTRA1,FSTL1,LTBP2,CTHRC1,ARNT2,PFK…
WZ8040	CTSK,PTX3,QPCT,SNTB1,SERPINE2,SERPINA1,SRPX,APOC1,APOE,GFPT2,STC1,LOX,APOLD1,ITGB3,MSX1,SLC7A2,MMP1,GNG11,DLC1,RCN3,VIM,CLEC11A,TMEM158,MMP17,COL6A2,QPRT,TIMP1,HHEX,SPARC,EMP3,TIMP3,TNFRSF14,PMP22,PCOLCE,SH2B3,SDC3,FRMD4A,MITF,EFEMP2,LPXN,COL6A1,ZCCHC24,CPA4,C16orf45,DPYSL3,HES6,NRIP3,REC8,SYDE1,AP1S2,SLC43A1,GNG4,RASSF8,SV2A,PKDCC,EDIL3,NUPR1,F2R,SDC2,MMP2,MMP14,LEPREL2,RASA3,ECM1,DAB2,DOCK4,FBN…
bosutinib	SERPINE2,LOX,SRPX,COL1A1,CTSK,ACTA2,TMEM158,MMP2,PMP22,PCOLCE,SERPINE1,SNTB1,COL6A2,EFEMP2,VIM,SPARC,ARNT2,CCDC80,LOXL1,COL6A1,FBN1,TWIST1,LOXL2,ENG,ZCCHC24,MMP1,MAP1B,COL5A1,NRP2,DAB2,VASN,APOC1,GLIPR1,RCN3,NES,PLXNB3,CPA4,FSTL1,PFKFB4,RECK,TAGLN,DKK3,TNFRSF19,TNC,CLEC11A,SCARF2,C1S,CALD1,MYLK,MMP17,NFIX,TIMP3,SDC3,CTHRC1,MRC2,NPR2,ITGA5,GEM,FN1,CPQ,CPE,C16orf45,APOE,SH3BGR,SARM1,MXRA8,TUBA1A,EC…
gefitinib	PTX3,STC1,MMP2,SERPINE1,TMEM158,PCOLCE,LOX,COL6A2,VIM,TWIST1,COL1A1,SRGN,MXRA8,NKX3-1,SPARC,PMP22,SERPINE2,ENG,ZCCHC24,EMP3,MRC2,EFEMP2,SDC2,TUBB2B,SRPX,MMP1,NES,PNMA2,RCN3,PLEKHO1,GNG11,COL6A1,LOXL1,CTGF,CLMP,MAP1B,FGF2,NRIP3,RFTN1,HMOX1,FN1,APOE,FSTL1,SH2B3,NREP,SYDE1,DPYSL3,TIMP1,CALD1,FHL1,FGFR1,CSF1,CCDC80,MSRB3,LEPREL2,CNTNAP1,MSX1,RECK,RAB3B,APBB1,COL5A1,ADAMTS1,RASSF8,TAGLN,DLG4,CTHRC1,DA…
erlotinib	PCOLCE,COL1A1,TWIST1,LOX,TUBB2B,SPARC,LOXL1,NES,STC1,COL6A2,TAGLN,SRPX,NREP,PMP22,COL6A1,GMPR,HES6,TMEM158,VIM,FHL1,CRMP1,QPCT,SNTB1,ZCCHC24,MRC2,C1QL1,PLEKHO1,CHN1,MAP1B,NKX3-1,MXRA8,DPYSL3,KHDRBS3,ATP8B2,ANXA6,APOLD1,MAGEH1,DAB2,COL5A1,ZFP69B,FSTL1,EMP3,EFEMP2,CDKN2C,TUBA1A,NR2F1,AHRR,CTGF,BMP8B,RFTN1,RGL1,TBX3,ENO2,F2R,CALD1,MLLT11,GEM,SEPT5,FKBP7,SYDE1,TRIB2,ARNT2,FGFR1,RHOU,RAB3A,SDC2,APBB1,…
vandetanib	TMEM158,PREX1,PTX3,MMP1,STC1,DPYSL3,GFPT2,SNTB1,SRGN,GNG11,CHN1,REC8,NR2F1,SH2B3,NRIP3,NKX3-1,PNMA2,SEC11C,FSD1,VIM,SRPX,ENO2,ETV1,DLG4,ZEB1,CPA4,ZCCHC24,HES6,MAP1B,C1QL1,ITPR1,RAB3B,G0S2,C16orf45,RASSF8,PLCB4,EMP3,RFTN1,ANXA6,ACBD7,HPCAL1,SLC7A2,LRIG1,KLF2,SERPINE2,BRSK1,GLRX,SH3BGR,PRAF2,CLU,LOXL1,PBX3,MLLT11,CLEC11A,CRMP1,STX1A,LOX,COL6A2,CAMK1,FYN,LIFR,CTSK,APBA2,HMOX1,SPRY4,GPR3,BCAT1,SMYD3,…
canertinib	PTX3,SRPX,TMEM158,SERPINE2,GNG11,COL1A1,SPARC,MMP2,SRGN,PMP22,NNAT,STC1,VIM,MMP1,SH2B3,NES,TIMP3,LOX,ZCCHC24,EMP3,LPXN,SCARF2,ENG,QPCT,MCAM,RP11-122A3.2,APOE,F2R,ACTA2,APOLD1,COL6A2,SYDE1,CLEC11A,PCOLCE,MAP1B,MMP17,AP1S2,MSX1,MITF,MFSD12,ITPR1,COL6A1,AHRR,PRAME,RASSF8,EFEMP2,RCN3,PIK3CD,HES6,MYLK,DOCK4,MRAS,SDC3,CHN1,C19orf71,C16orf45,PLEKHO1,TRIB2,CTSK,SERPINE1,CPA4,RNF144A,MSRB3,NRIP3,TAGLN,TNF…
lapatinib	ACTA2,TMEM158,PTX3,LOX,PCOLCE,COL1A1,SPARC,VIM,SRPX,STC1,CLEC11A,LOXL1,EFEMP2,COL6A2,SERPINE2,CPA4,SRGN,TAGLN,ENG,FHL1,SERPINE1,TWIST1,EMP3,SYDE1,COL6A1,FRMD4A,MMP1,ZCCHC24,PMP22,CLMP,FSTL1,RFTN1,DPYSL3,LOXL2,FN1,GNG11,FLNC,RCN3,MRC2,TIMP3,MAP1B,C16orf45,SH2B3,RASSF8,CHN1,NEXN,SDC2,DLC1,MOK,ITGA5,NES,TIMP1,NRIP3,GMPR,DKK3,F2R,LGALS1,LEPREL2,COL5A1,CALD1,MYLK,CTGF,MCAM,RECK,DAB2,MMP17,CCDC80,MSRB3…
afatinib	PTX3,TMEM158,SRPX,SERPINE2,SRGN,VIM,MMP2,ACTA2,CTSK,LOX,PCOLCE,MMP1,CLEC11A,TAGLN,GNG11,GMPR,EMP3,COL1A1,ZCCHC24,ENG,COL6A2,CLMP,PMP22,SH2B3,EFEMP2,MMP17,TWIST1,MAP1B,NES,RCN3,LOXL2,COL6A1,LEPREL2,APOE,DPYSL3,GFPT2,MSRB3,CNTNAP1,LOXL1,MRC2,KIAA1199,SYDE1,FGF2,DAB2,DLC1,DKK3,MYLK,F2R,RFTN1,TIMP3,ATP8B2,MCAM,FBN1,AP1S2,CTHRC1,PLEKHO1,VAMP5,APOLD1,PFKFB4,ANXA6,NR2F1,LGALS1,C1S,COL5A1,PRKD1,TENC1,C1Q…
neratinib	TMEM158,DPYSL3,CTSK,STC1,MMP1,VIM,COL6A2,CLEC11A,SRPX,COL6A1,APOE,MAP1B,EMP3,APOC1,QPCT,SERPINE1,GNG11,ALDH1A1,SH2B3,C16orf45,CSF1,RCN3,SYDE1,PCOLCE,MITF,LOXL1,JAZF1,EFEMP2,COL1A1,SNAI1,MYLK,CPA4,CDH2,LEPREL2,CTSL,C1S,MSRB3,ATP8B2,ZCCHC24,DAB2,COL5A1,SLC7A2,ENG,FAM101B,NRP2,RASSF8,COL12A1,PFKFB4,CTHRC1,ITGA5,MLLT11,CNTNAP1,RECK,MRC2,PCOLCE2,LGALS1,APOLD1,MCAM,SERPINE2,SDC3,BNIP3,OSTM1,GMPR,RNF144…
BRD_K71935468	ALDH1A1,AKR1C3,KYNU,CPS1,SNCG,PRSS12,DDX1,LAT,C1S,KRT81,FGFR3,PDE4D,CFB,OSGIN1,SPP1,CABYR,PIM1,C1QL1,S100A2,RHOV,CCND3,ITGB4,APOM,C3,SRXN1,GJA1,ENO3,SIK1,TNFAIP2,ABCC3,SOCS2,SLC7A11,NRG1,SLC29A4,TUB,CLU,KSR1,FAM171B,STAT5A,EPHX1,PTGR1,CPE,ABCC1,PGD,GATA2,PCED1B,ADRBK2,GABRE,GCLC,TRIM16,STON2,SORL1,PANX2,LXN,PSTPIP2,TYMP,HOXA1,BASP1,RAB6B,RAPGEF2,SEC31B,GPC1,FTL,SLC29A3,C10orf54,SLC27A2,GBP2,KIF21…
BRD_K94991378	AKR1C3,ALDH1A1,CPS1,KYNU,OSGIN1,SPP1,C1QL1,GCLC,PRSS12,CABYR,FAM171B,LAT,DDX1,CXorf57,B4GALNT1,TUB,SNCG,SRXN1,PRAME,ABCC3,EPHX1,PTGR1,NMB,NAT8L,PGD,MLLT11,C1S,SLC7A11,SLC29A4,FTL,NQO1,NOTCH3,GJA1,LRP4,FGFR3,NRG1,ADRBK2,TNFAIP2,BEX4,SHOX2,PIR,ITGB4,TNFRSF14,S100A2,SAMD11,BEX2,ABCC1,MEST,TRIM16,S100A4,APOE,SEC31B,GPC4,DCLK2,KRT15,UCHL1,DMKN,GPC2,CFB,MEIS2,NDRG4,PANX2,CACNA2D1,SMO,RAB6B,BHLHE41,MEX3…
VER_155008	SNTB1,FN1,LOXL3,SERPINE2,LOX,VCAN,COL6A2,COL1A1,ALDH1A1,COL6A1,C14orf132,SPOCK1,MMP2,FBN1,PTX3,TENM3,SERPINE1,DDX1,CTSK,TIMP3,TAGLN,LOXL2,C1QL1,LOXL1,HOXB5,COL4A1,AMACR,MXRA8,CDH2,IGFBP7,HSPA12A,ADAMTS1,CTGF,REC8,TMEM158,BICC1,PRKD1,NMU,ETV1,ITGB3,PKDCC,RCN3,CALD1,CCDC80,EDN1,PCOLCE,ENPP1,SEC11C,MMP17,DAB2,INHBA,CTHRC1,COPZ2,MSX1,AHRR,COL4A2,LTBP1,CD70,ITGA5,NR2F1,DPYSL3,CA12,HES6,SRPX,DOK3,LEPRE…
IPR_456	NNAT,DDX1,C14orf132,PREX1,IGFBP5,GPC2,CTSK,SLC7A2,TFPI2,TWIST1,REC8,TMEM158,GJB2,MMP2,GDPD3,PCOLCE,SLC22A17,MLLT11,COL5A2,NMU,MEX3A,HES6,MATN3,GDF15,FAM105A,CLEC11A,PCSK1N,ZNF711,MBNL3,REEP2,LRP4,NBAS,CRMP1,NGEF,SLC27A2,C1QL1,TUBB2B,S100A14,COCH,NREP,TRIB2,FRMD4A,MEST,CLDN3,BEX4,ARID3A,RCN3,PRSS12,INHBA,KLHL42,FAM171A2,COL6A2,HOXB2,FRS2,EVL,CTHRC1,DUSP5,ATHL1,TBX3,THSD4,SLC29A4,ZSCAN18,IRX3,SLC26…
BRD9647	CTSK,SNCG,DDX1,CFB,SPP1,CPE,SLC40A1,EHF,S100A14,HOXB5,STARD10,ADAP1,SULF2,FOXA1,BIK,NNAT,TJP3,CLDN3,ELL3,TC2N,HID1,SLC7A2,SLC2A10,TP53I11,S100A4,KITLG,PTK6,LURAP1L,PLA2G4A,GCHFR,TSPAN1,LGR4,GSTO2,GYLTL1B,AKR1C3,SYBU,MGAT4A,EPHB3,LIPH,GAREM,TSTD1,PPFIBP2,HOXA1,KLHL42,XBP1,GDPD3,ELF3,KLF5,TOB1,PRSS12,LRP4,BEX2,NUPR1,MISP,ARVCF,PCOLCE,COBL,MECOM,SLPI,PLS1,ICA1,TSPAN15,B3GNT3,IL17RE,SLC12A2,NMB,BMP4,…
C6_ceramide	NKX3-1,DDX1,CTSK,CRMP1,GDF15,CXCL1,RCN3,TFPI2,KRT15,TNFSF10,PRSS12,CLEC11A,FGFR3,COL6A2,PRKD1,PIM2,FN1,MMP2,NNAT,IL8,TIMP3,UNC5B,CTGF,GPX3,PXDN,CYP26B1,FBN1,NES,GPC2,SLC22A17,COL6A1,FHL1,GATA2,ZNF74,MTRNR2L12,TLE4,IL6R,RNF157,CEP44,LRIG1,COL1A1,TSC22D3,SLC7A2,MEIS2,IGFBP2,ENO3,TAGLN,ID4,SEMA3B,HIC2,THSD4,PPAP2A,MYL9,SNAP29,SERPINE2,FRMD4A,STARD5,ALDH1A1,MAGEH1,TUB,CDON,PCOLCE,TP53INP1,TRIB2,TXNDC…
VU0155056	CTSK,CISH,MMP2,SEC31B,LAT,BEX4,RCN3,LTBP2,TWIST1,FAM105A,NRIP3,STAT5A,TCF7,ENPP1,PCSK1N,TMEM158,ADAMTSL4,GPSM3,GAS6,CLEC11A,GAB2,WIPF1,PREX1,DPYSL3,HOXB2,EVL,TSPAN12,CLIP3,ENG,CRMP1,GMPR,SEPT6,SLC29A4,WNT5A,SLC7A2,GPC2,SV2A,DEF6,LOXL1,ADRBK2,KLHDC8B,FYN,DKK3,FBN1,MMP14,COL6A2,GPNMB,FN1,ICAM3,C1QL1,TGFBR3,PIM1,HES6,SH2B3,SH3BP5,MRC2,ZEB1,HTRA1,PCOLCE,HHEX,RP11-122A3.2,TCEAL3,ZNF711,PPAP2B,QPCT,REC…
Ko_143	IL8,STC1,CXCL1,SNCG,COL6A2,MMP2,CD74,MT2A,EFEMP1,COL6A1,SERPINE1,PTX3,TFPI2,EDN1,GLIPR1,RCN3,NNMT,TNFSF10,CD44,SEMA7A,HTRA1,THBS1,COL1A1,BIRC3,TNFAIP2,LOX,PLAU,NT5E,LIF,GAS6,TMEM158,EFEMP2,RECK,APOL1,ICAM1,SRPX,PDP1,CCDC80,MRC2,DKK3,TNC,IGFBP3,GNG11,C1R,SPP1,SPARC,NPR2,DCBLD2,IGFBP4,LTBP2,COL12A1,FXYD5,POPDC3,NRP2,LEPREL1,MYLK,MMP14,ITGA3,TGM2,DFNA5,CLDN1,COPZ2,FN1,RASSF8,DKK1,PLOD2,TGFBI,FBN1,GL…
L_685458	LAT,TNFSF10,CISH,CA2,SPP1,ALDH1A1,STC1,TFPI2,APOL1,NKX3-1,FGF2,CXCL2,C3,GATA2,SYTL3,SEC31B,CLEC11A,PROCR,EFEMP2,COL6A2,COL6A1,C1QL1,FNDC4,EVA1B,RAB31,IGFBP3,CITED4,CFB,DKK3,OSBP2,PLK2,CXCL1,EGLN3,ID4,ARL4C,TNFAIP2,SIRPA,IL32,SOCS3,GLIPR2,DFNA5,SELM,GAB2,DPYSL3,AGPAT4,DGCR6,DUSP1,MATN2,FSTL1,CCL28,RASSF8,SLPI,GAS6,KYNU,ITPRIP,KSR1,STEAP2,OASL,MOK,FLT3LG,RIMS3,GLIPR1,RDH10,GNG11,SOD2,SLC2A10,ADM,PR…
MI_1	CLEC11A,SNTB1,SPP1,REC8,SEC31B,HMOX1,FRMD4A,APOM,PNMA2,TMEM158,PLCB4,ETV1,HES6,ALDH1A1,CA2,PCOLCE2,SRPX,NUPR1,AKR1B10,CTSK,FBXL16,COL6A1,DDX1,GNG11,TFPI2,ELOVL4,GPRC5B,RIMS3,CEP44,ARL4C,SERPINE2,GDF15,CRMP1,CHN1,PRSS12,HIC2,LURAP1L,HKDC1,ST6GAL1,LPHN2,SH2B3,LAT,PPAP2B,PCOLCE,DLG4,ZNF74,TGFBR3,TUB,FYN,RDH10,QPRT,MYEF2,MECOM,G0S2,LTBP4,PLTP,PIM2,FGFR3,AHRR,PAQR8,FSBP,STMN3,FN1,COL6A2,SNAP29,C16orf4…
UNC0321	NNAT,APOC1,SERPINE2,CD74,LAT,TNFSF10,PIM2,CTSK,DUSP2,STC1,ST6GAL1,GMPR,TIMP3,SNX10,KCNAB2,SEC31B,SRPX,DDX1,REC8,CISH,MSX1,SLC7A2,HES6,MFSD12,RNF157,SPP1,QPCT,FYN,WIPF1,DPYSL3,GAB2,CXCL1,GPSM3,SH2B3,FMNL1,SULF2,TNFRSF14,PTP4A3,HLA-DMA,NES,MMP17,KAT2B,TMEM158,FRMD4A,COL6A1,RP11-122A3.2,STAT5A,TMEM171,NRGN,FAM20C,AMACR,KYNU,SLC1A4,FGFR3,APOE,MLLT11,PFKFB4,SDC3,C19orf71,LOXL3,AGPAT9,LYPD1,HIC2,PRKD1,…
fumonisin B1	DDX1,MMP17,NNAT,HES6,EEF1A2,PLAT,TUBB2B,DGCR6,OSGIN1,MFSD12,SERPINE2,CDC6,FSD1,CPS1,MITF,PRAME,C19orf71,BCAS3,CTSK,PAQR8,STC1,DLX1,PRKAR2B,SRPX,FMN1,PCDHB2,MUC1,FAM134B,CD83,PMP22,FBXO27,RAB3A,SLC27A3,SNX10,FBXL16,REC8,GPC2,POPDC3,NES,CPE,NBAS,HMGCS1,SLC22A17,KREMEN1,COBL,HMGN5,MPP2,SYNGR1,LOXL3,TRIM2,HLA-DMA,AKR1C2,CADM4,WBSCR27,CIB2,NAT8L,PANX2,INPP5F,GNG4,SGK1,DKK1,LYST,ETV1,CDK5R1,PRR22,KLHL4…
GSK4112	DDX1,SRPX,SPARC,TIMP3,ACTA2,RCN3,IL8,PMP22,COL6A1,COL6A2,NPTXR,CPA4,CCDC80,APOLD1,PLAT,MCAM,MITF,ANTXR1,ENG,FBN1,LOXL2,EFEMP1,COL4A1,GPRC5B,PREX1,POPDC3,CXCL1,SERPINE1,THBS1,FSTL1,QPCT,SGK1,FHL1,CTGF,SERPINE2,MRC2,MYLK,TUBB2A,LYST,MPDZ,TNC,CADM4,HBEGF,C19orf71,TIMP2,MFSD12,MMP14,ALDH1A3,CDH2,SDC3,SH2B3,HEG1,GPX3,FAM20C,F2R,COL4A2,LOX,IL1RAP,COL1A1,DKK3,PCDHGC3,STARD13,GLIPR1,IGFBP4,CTSK,LHFP,DPYS…
ciclosporin	CTSK,MMP1,TNFRSF14,CD74,MFSD12,MITF,C19orf71,HOXB2,SRPX,NRP2,SHOX2,MEF2B,PLAT,APOLD1,NRG1,GPNMB,QPCT,TWIST1,DHRS2,MMP17,CPA4,ITPKB,SDC3,SPRY4,RCN3,FRMD4A,HLA-DMA,CLEC11A,PREX1,TRAF1,TBC1D7,TOX2,AP1S2,LPXN,BCAS3,PRSS12,CHST11,ATOX1,RNF144B,GNG11,MGAT5B,ATF3,GPR137B,TBC1D16,SH2B3,LYST,ZNF697,C1QL1,SH3BP5,TUB,IRX3,PFKFB4,SPG20,SGK1,RNF144A,DUSP10,SERPINE2,TNC,ITPR1,ARHGEF25,TIMP3,PLEKHF1,FSD1,TMEM15…
HC_067047	NKX3-1,MMP1,IL8,SERPINE2,G0S2,APOL1,CAPS,SNCG,IGFBP3,EDN1,PLCB4,CTSK,GDF15,ST6GAL1,C3,TNFRSF14,CLEC11A,SERPINE1,HID1,PLXNB3,PLA2G4A,TSC22D3,C5,TIMP3,FOXA1,GGT1,DGCR6,ICAM1,DDX1,DUSP2,MCAM,SYNM,CXCL1,INPP5F,PMP22,GNG11,SLC12A2,CD74,MFSD12,MATN3,HHEX,ASB9,FGFR4,LTBP2,BMP8B,ENG,FBN1,CD40,SDC3,FN1,TFPI2,MITF,PLIN2,SEMA7A,FRMD4A,CTSZ,FAM134B,TNC,SH2B3,KLHL42,TNFSF9,MFSD2A,MT2A,NRP2,LYST,THBS1,BYSL,HTR…
BRD_A71883111	SERPINE1,TIMP3,SERPINE2,IGFBP3,CTSK,KIAA1199,PTX3,LOXL2,COL6A2,SRPX,SNTB1,EFEMP2,CCDC80,LOX,GLIPR1,TMEM158,GDF15,COL6A1,APOL1,MOK,TAGLN,FBN1,CPA4,SPARC,FRMD4A,FGF2,FSTL1,C1QL1,ENG,COPZ2,PLCB4,VIM,COL1A1,GPRC5B,CTSL,GPNMB,PLA2G4A,RCN3,MATN2,DLC1,COL18A1,DRAM1,DKK3,STC1,PRKCDBP,SH2B3,MDM2,FAM101B,IGFBP7,TPM1,C12orf75,ADAMTS1,ABCA1,CALD1,FOSL1,SNAP29,F2R,MITF,EVA1B,PVRL3,LGALS1,CLEC11A,DAB2,CLIC4,PC…
tretinoin	ALDH1A1,SERPINE2,CXCL1,IL8,PTX3,SRPX,TFPI2,TGM2,GNG11,TGFA,CXCL2,LIF,TNFRSF6B,CADM4,PLIN2,EDN1,APOE,MYRF,ANXA3,DUSP4,TIMP3,IRAK2,RCN3,PPARG,C3,SNAP29,SLC39A8,ANG,BHLHE41,ALDH1A3,PMP22,AKR1C3,TFPI,PTPRH,PRKCDBP,ASB9,FAM20C,RGL3,TMEM158,GDF15,PROCR,DEPDC7,FOSL1,MOK,FXYD5,SEC11C,SNAPC1,FGF2,ARHGAP29,L1CAM,UPP1,S100A4,AKR1B1,PLAUR,SLC35D2,SPAG4,HIC2,TNFSF9,SEMA3B,SNTB1,SMOX,LRP4,PLEK2,ATF3,UGT8,FRMD5…
Ch_55	LAT,GPSM3,TMEM158,HOXB5,S100A4,SH2B3,TNFRSF6B,KIAA1199,SLCO4A1,GPC4,LOX,COL6A1,GNG11,RGL3,ASB9,ATP2A3,METTL7B,AGPAT9,LIF,COL6A2,PTX3,TCF7,CLEC11A,BMP4,HOXB6,PLAT,SLC12A2,RHOU,SRPX,HOXB3,GLYCTK,SEC11C,APOE,STAT5A,RASSF8,MBNL3,ENPP4,PGPEP1,FCGRT,EPCAM,MECOM,FUT4,HOXB9,APOC1,PLIN2,MST1,ARL4C,MDM2,HNMT,ERO1LB,MEST,CAPS,TCN2,CAPN5,PTPRH,FOSL1,ENC1,NGEF,TENM3,SLC43A1,ITGA1,NPAS2,QPRT,EPB41L2,OSBPL10,MY…
BRD_K29086754	CLDN3,TMEM45B,HOXA9,ACER2,CPE,RHOU,SLC12A2,S100P,MYO5B,PLA2G4A,IL22RA1,UGT8,AGR2,BIK,BMP4,STARD10,ERV3-1,DEPTOR,JPH1,KIAA0040,RNF43,KRTCAP3,HOXB6,GSTA4,ELL3,SH3BGRL2,S100A14,BAIAP2L2,CHDH,BSPRY,EPCAM,MST1R,HOXA10,HOOK1,FAM105A,PKP2,ADAP1,ARHGAP8,KLF5,ALDH2,NGEF,RNF128,FGFR4,GLYCTK,EHF,SEMA4G,EPHB3,ERBB3,HOXA11,CASZ1,TJP3,MISP,CAMSAP3,SERPINB5,SYT7,C1orf226,LAD1,GLB1L2,C8orf4,TSTD1,SH3YL1,EFCAB4A,…
AGK_2	PTX3,NNAT,LOXL3,SERPINE2,CD74,GPNMB,SRGN,NKX3-1,TMEM158,DDX1,SRPX,LPXN,PLAT,TNFRSF14,DUSP2,MMP17,PREX1,SPP1,SGK1,HES6,TIMP3,S100A4,FGFR3,TNFRSF6B,LRIG1,MFSD12,PRSS12,AKAP12,ICAM1,HLA-DMA,ITPKB,SH2B3,INPP5F,DPYSL3,ST6GAL1,FAM43A,LYST,PLCB4,FN1,ARMC9,COL1A1,MEST,SDC3,MEF2B,TRIB2,CXorf57,ASB9,PRKCDBP,KHDRBS3,MCAM,MOK,CD83,GPRC5B,SEMA6B,PRKD1,FIGN,SNX10,BICC1,HMGA2,CABLES1,DHRS2,DOCK4,TRAF1,TNIK,ARMC…
BRD_K33199242	NNAT,DDX1,PRSS12,CXCL1,IL8,ALDH1A1,CTSK,FAM171B,SPP1,C3,TNFSF10,HES6,ID4,MAP2K6,RCOR2,IGF2BP1,H2AFY2,ST6GAL1,S100A2,DLX1,TSPAN12,PREX1,PLA2G4A,HMGA2,SPRY2,SLC29A4,LPHN2,TMEM171,CTSV,PRAME,ERO1LB,SLC26A2,ENO3,TRIB2,ASS1,GSTA4,PTPN13,SERPINE2,SEMA6B,CRMP1,UGT8,INPP5F,HOXB5,TMEM158,MDFI,SPRY1,PLXNA2,JPH1,TNFRSF14,MCAM,MUC1,NBAS,SYNM,PRRG4,PARD6G,GDPD3,PPP1R14C,SEC11C,NR6A1,ERV3-1,ARID3A,NGEF,GNG11,C…
BRD_K19103580	PTX3,MMP1,CTSK,IL8,CXCL1,MMP2,TMEM158,DKK3,FBN1,RCN3,PRSS12,FN1,ENG,HTRA1,LTBP2,CLEC11A,CFB,COPZ2,STC1,C1S,GLIPR1,PMP22,MYLK,LOXL3,SERPINE2,COL6A2,LRP1,LEPREL2,GNG11,COL12A1,COL6A1,TIMP3,NPR2,WNT5A,QPCT,PPAP2B,C1R,L1CAM,LOXL2,ECM1,CLMP,EFEMP1,PCDHGC3,TFPI2,HSPA12A,NRIP3,EFEMP2,TIMP1,SH2B3,CALD1,THBS1,CXCL2,LOXL1,PRKCDBP,SRPX,C3,SERPINE1,MXRA8,ARMCX2,IRX3,TNFRSF14,GAS6,FGF2,APOLD1,FRMD4A,HOXB2,DEP…
BRD_K41597374	MMP2,LOX,COL1A1,TAGLN,FBN1,RCN3,FN1,CTSK,LTBP2,IGFBP5,COPZ2,THBS1,SERPINE2,CCDC80,TMEM158,ECM1,ENG,TIMP3,CTGF,KIAA1199,HTRA1,COL6A2,TGFBI,PCOLCE,SRPX,SERPINE1,SPOCK1,DKK3,LOXL2,GAS6,COL5A1,MMP14,MYL9,CLMP,COL6A1,ENPP1,LRP1,MRC2,RECK,F2R,ADAMTS1,IGFBP3,VEGFC,EFEMP2,SPARC,ITGA5,MXRA8,GLIPR1,FRMD4A,CPQ,DLC1,COL4A1,GPNMB,COL12A1,TIMP1,HAS3,C10orf10,C3,LTBP1,GRB7,NPR2,LPAR1,IGFBP7,CALD1,GDF15,TNC,PRSS…
BRD_K09587429	AKR1B10,RCN3,TMEM158,CTSK,ALDH1A1,COL1A1,NNAT,KRT15,MMP2,PCOLCE,TFPI2,FST,COL6A2,FN1,C1S,GPNMB,ETV1,CTHRC1,WNT5A,OASL,GPX3,C1R,NID1,SYNM,AHRR,SHOX2,DKK3,PREX1,DLX1,FZD1,LEPREL2,MRC2,PCOLCE2,COL6A1,COL5A1,HOXA4,LRP4,SRPX,IRX3,ICAM5,OSGIN1,TNC,PFKFB4,PRKD1,FBN1,LOXL3,PLXNB3,GNG11,COPZ2,EHD3,GCLM,FAM20C,EFEMP1,APOC1,HTRA1,B3GNT9,ZCCHC24,S100A3,CAPS,COL7A1,TOX2,ENPP1,MYL9,LTBP1,SCARF2,KLF9,TAGLN,PTGR…
BRD_K52037352	CTSK,AKR1B10,CLEC11A,DHRS2,RCN3,DDX1,APOC1,AKR1C2,ALDH1A1,NNAT,APOM,LRP4,LEPREL2,AKR1C3,LCN2,SPP1,TFPI2,ST6GAL1,NRIP3,PPAP2B,NBAS,FBLN1,SPAG4,NAMPT,FSD1,POPDC3,TOX2,C3,C1QL1,GNB4,UCHL1,DLG4,LOX,PTGR1,EFEMP2,PRSS12,CA2,CEP44,ARVCF,C1S,SNCG,HIST1H1C,RDH10,PANX2,ICAM5,TNC,WASF3,ENO2,GPRASP2,SALL2,TMEM158,ETV1,NMB,HSD17B14,SEMA6B,GPC2,GMPR,SAMD11,APOE,STC2,PRRT2,EVC,NPTXR,SERPINE2,NDRG4,FZD4,BNIP3,CT…
BRD_K27986637	CTSK,RCN3,LOXL3,PTX3,IGFBP3,PRSS12,PCOLCE,TMEM158,MATN3,MSX1,CCDC80,DKK3,DUSP2,MOK,C8orf4,DKK1,PMP22,RHOV,SERPINE2,EFEMP1,CADM4,GJA1,FOSB,MUC1,CPA4,SPP1,HOXB3,OSGIN1,MT1E,COL1A1,CREB3L4,FAM134B,IRX3,COPZ2,KLHL42,ITPR2,IFI30,MMP17,APOE,CLEC11A,SEC11C,SEMA3B,FBN1,FADS2,RHOD,CPE,BMP8B,CEP44,ADM,IRF5,LEPREL2,LOXL2,SLC12A8,CLDN3,NAAA,NMB,FKBP1B,KLHDC9,HOXB5,RAB3B,G0S2,TFPI2,TYMP,PVRL4,ADI1,TMEM45A,APO…
BRD_K48334597	CTSK,IGFBP5,IGFBP7,F3,GPNMB,PRSS12,APOE,SERPINE2,ITGB8,PMP22,RARRES3,DKK3,C3,LPAR1,COL5A2,FAM134B,IGFBP3,RAMP1,VAMP5,MSX1,DUSP2,APOL1,TUBB2A,DPP4,QPCT,HOXA1,FNDC4,NUPR1,TRIM22,PTX3,TIMP3,COL6A1,ITPR2,COL7A1,TNFSF9,AFAP1L2,IRS2,SPP1,RCN3,MMP17,LOXL2,SLC29A4,CD74,DKK1,MGAT4A,TNFRSF14,RGL3,RAB17,CDA,GPX3,ERAP2,MATN2,PAPSS2,L1CAM,FZD5,AKR1C3,PIK3IP1,COL6A2,CPNE8,GBP2,EFEMP1,HLA-A,CPVL,AHRR,KLHL42,TME…
RO4929097	PTX3,MXRA8,TAGLN,COL1A1,FN1,EDN1,LTBP2,PXDN,CCDC80,STC2,IGFBP3,COL12A1,ACTA2,CTGF,GGT1,VEGFC,IL1R1,CYR61,APOL1,ADAMTS1,RCN3,MFAP2,HBEGF,CXCL1,FLNC,PEG10,LTBP1,GLIPR1,MYL9,CDC6,EFEMP2,VASN,LDOC1,C1R,RNF144B,FHL1,TMEM158,F3,SOCS3,NRG1,TPM2,FOSB,LOXL1,SLC40A1,HID1,CISH,COL16A1,IL8,OGFRL1,IGFBP7,PLCB4,ETNK2,GEM,MAGEH1,MRC2,SAMD9L,IL6R,ITGA5,RECK,CSF1,CLGN,IRX3,SLC9A3R1,MSRB3,ERBB2,SLC16A2,LOXL2,NUPR1…
trametinib	ACTA2,IGFBP5,TAGLN,COL1A1,ERBB2,COL12A1,COL5A1,NKX3-1,DHRS2,MYL9,PGAP3,FSTL1,SAMD11,CPE,FBN1,LOXL1,SRGN,VASN,TRPS1,PTX3,CORO1A,PXDN,TGFB3,CPA4,CCDC80,BEX2,IRX3,KIAA1244,STC2,C1R,HMOX1,NR2F1,MIEN1,LCP1,SALL2,SLC29A4,EFEMP2,HID1,NUPR1,TMSB15A,ZNF331,TMEM25,ID4,PEG10,CTGF,COL6A2,EVL,UCP2,MXRA8,COL5A2,RAB26,SLC16A2,NOTCH3,EDIL3,GLRB,PRRT3,CLU,DCLK2,LTBP2,C1QL1,LDOC1,BASP1,PDGFC,PBX1,ZSCAN18,CKB,LOXL2…
PD318088	ACTA2,COL1A1,FBN1,TAGLN,IGFBP5,MXRA8,LOXL1,MYL9,SAMD11,CCDC80,C1QL1,LOX,COL12A1,PTX3,COL6A2,EFEMP2,NUPR1,VASN,AKR1B10,FSTL1,MRC2,COL6A1,EDIL3,CTGF,FGF2,ERBB2,LOXL2,NEXN,RCN3,WNT5A,C1S,PCOLCE,NREP,PLCB4,PALM,MYLK,CLMP,TRPS1,CA12,SERPINE1,MMP2,FGFR1,TGFB3,COL5A2,CSF1,C1R,PXDN,SDC2,RECK,FZD8,ASAP3,NNMT,TPM2,CALD1,EML1,ZSCAN18,LRP1,IL1R1,ALDH1A1,GLIPR2,CLU,NPTXR,DPYSL3,SYNPO,COL4A1,C14orf132,CPA4,EVL…
selumetinib	ACTA2,IGFBP5,COL1A1,TAGLN,MXRA8,NNAT,FGF2,LOXL1,MYL9,ERBB2,TRPS1,SAMD11,EFEMP2,VASN,MRC2,COL12A1,PTX3,FSTL1,CCDC80,PTPRCAP,NUPR1,C1QL1,FGFR1,RCN3,EML1,SDC2,COL5A2,PLCB4,RECK,NNMT,EVL,ZNF331,GJA1,CTGF,PREX1,COL6A2,SLC16A2,FAM132B,LOXL2,PGAP3,MYLK,CYR61,CISH,MATN2,ASAP3,COL6A1,ZFP82,UCP2,DPYSL3,MIEN1,TPM2,PXDN,ADAMTS1,MSX1,GRB7,ID4,FAM101B,FLNC,CSF1,PALM,PLOD2,FAM46B,WNT5A,MYBL1,NFIX,CALD1,CPA4,STC…
BRD_K51831558	CYP1A1,FGFBP1,S100A2,PTPRCAP,CD74,CDH3,PROM2,FXYD3,TNFSF10,SNCG,MEF2B,SLPI,TACSTD2,FGFR3,IRF6,AQP3,S100A14,SFN,CBLC,MPZL2,LYPD3,THBD,IGFBP3,ITGB4,ATF3,ST6GALNAC2,P2RY2,SERINC2,PVRL1,RNF43,PPL,RAPGEFL1,FOSB,CFB,FGFR4,SLC9A3R1,SERPINB5,C10orf54,CORO2A,CNKSR1,CLIC3,FGFR2,EFNB1,MR1,PTGR1,ITGB6,CD82,SLC29A3,FAM83H-AS1,EPS8L1,LAD1,NRARP,TNK1,RNF144B,IL17RE,DHRS2,ZFP36,FST,ALS2CL,TYMP,FOS,TMC4,ARHGEF35,…
JW_55	SPP1,AGR2,PTGS2,LCN2,LAT,GPRC5B,SPNS2,GGT1,PGAP3,MMP1,CLEC11A,GRB7,BAMBI,ERBB2,PRSS22,APOC1,B4GALNT1,CALB2,KCNAB2,ZNF438,MIEN1,CEACAM1,MYRF,DCTN2,TNFRSF6B,MSX2,RDH10,LCP1,GNG4,APOLD1,QPCT,EEPD1,ATP2A3,SDCBP2,RAB17,ALDH1A3,ARHGEF26,CAB39L,B4GALNT3,FGFR4,APPL2,CAPRIN2,CPE,BHLHE41,ARG2,GOLT1A,CTSK,AKR1C3,GEM,SIRPA,MDM2,SLC39A4,PGF,FYN,FGFBP1,RHBDL1,OS9,PKDCC,MITF,SAA1,SNCG,FOXQ1,C2CD2,OPLAH,CD68,IL1…
JW_74	KIAA1199,SERPINE2,TIMP3,SNTB1,PTX3,AKR1B10,APOC1,GPNMB,SAP25,TNFRSF14,HIC2,TNFRSF6B,LOXL4,ST6GALNAC2,QPCT,RAB38,GDF15,ATF3,GRB7,LPXN,CAPS,FST,SPATA13,SGK1,FN1,S100P,AGR2,MFSD12,SNAP29,APOLD1,PLTP,KRT15,RNF128,FAM43A,ZNF74,ECM1,BAMBI,TPD52L1,FXYD3,SH2B3,FGFR3,ITPKB,HAS3,ALDH1A1,RNF43,LRP4,KANK1,ST6GAL1,ALDH1A3,SLC27A3,GPRC5B,C19orf71,EPHB3,NHSL1,CA2,KREMEN1,SPRY2,FGFR4,BACE2,CD55,MFI2,MCAM,NRP2,EF…
GSK2636771	DHRS2,GRB7,CPS1,KIAA1199,PGAP3,SLPI,ERBB2,EPHB3,CFB,DDX1,TMSB15A,INHBB,APOM,MIEN1,ASS1,NOXA1,RAP1GAP,NOTCH3,PPL,RHOV,BCAM,UNC5B,RHBDL1,PREX1,FOXF2,HAPLN3,CDH3,LTBP2,SLC2A12,CPE,PRSS12,C15orf62,SLC16A5,MXRA8,ZFP36,PRR15,SFN,PTGR1,SLC29A3,LRP4,ATF3,LIPH,TC2N,SGPP2,AKR1C3,DEPTOR,RAB11FIP4,CORO2A,H2AFY2,FCGRT,LYPD3,MSX2,NRARP,MYH14,B3GNT3,SIM2,CLDN4,DTX3,CYP2S1,GCLC,GPX3,SLCO4A1,RNF43,JAG2,ELF3,SAP25…
PRIMA_1_Met	APOE,CTSK,APOC1,AKR1B10,APOM,SERPINA1,PLEKHB1,ALDH1A1,FGFR4,MMP1,MEST,PRSS12,RCN3,IGF2BP1,SPP1,C1QL1,LPHN2,LOX,CBS,BEX4,RAP1GAP,SLC29A4,HHEX,OSGIN1,IL11,ABCG2,GPRC5B,TESC,PGF,APLP1,ECHDC3,RASSF8,AKR1C3,MAN1A1,REC8,HOXC10,MYRF,CIB2,ST6GAL1,ARID3A,RNF128,COL5A2,ITPR2,PGAP3,UPK3B,CA2,RDH10,CCDC80,KLHL42,ANKRD37,REEP2,PMP22,NAT8L,SERPINE1,BEX2,C12orf75,MPDZ,SAMD11,HOXB2,MYL9,MATN3,GSTA4,PNMA2,MGAT4A,…
ML312	CTSK,KRT86,CXCL1,GATA3,CRIP1,RGS2,SAP25,ZNF703,ANXA4,MFGE8,ABCG2,COL6A2,SYTL2,PLTP,BHLHE41,BCAS3,CD83,BEX4,APOC1,MSLN,RBP1,BCAT1,SULF2,PRODH,COL6A1,NRG1,BIRC3,RNF43,BMP4,EPHB6,TBX3,PLEKHB1,EEF1A2,PLCB4,ALDH1A3,GALNT6,COX6C,MAN1A1,LOXL3,UPK3B,CLDN3,SPAG4,HPDL,PPAP2B,CYB5R2,MYL9,TCF7,SERPINE1,PRSS12,CACNG4,PTGER4,QPRT,CTHRC1,TNFRSF6B,PRR15,GPR160,CAPN5,LY6K,TPPP,APOE,GSDMB,VIM,ZSCAN18,SLC12A2,COL5A…
BRD_K16147474	ALDH1A1,NKX3-1,DDX1,PKDCC,DOK4,DKK3,HAPLN3,TAGLN,LRP4,PCOLCE,DOCK4,EFEMP2,CLEC11A,CNTNAP1,ADAMTS1,CAPS,PXDN,C1QL1,LEPREL2,FAM222A,TPM2,TMEM158,GATA2,GNG11,PRSS12,TNFRSF19,ZEB1,RCN3,CTGF,NRGN,TCF7,KLHL13,SULF2,NID1,COL6A2,MAN1A1,FCGRT,PRKD1,MYL9,MSRB3,CITED4,RNF157,STEAP2,SLC2A12,TM7SF2,FZD4,LOXL2,CCDC80,FGFR4,FBN1,DPYSL3,PRKAR2B,SEMA4G,AXIN2,HOXA5,FAM171B,RGMB,TLE4,GGT1,PCOLCE2,MRC2,AHCYL2,MX1,B4…
etomoxir	NKX3-1,PREX1,HOXB2,SEC11C,HOXB5,GPC4,SYT7,TSC22D3,CD74,DPYSL3,GAS6,BMP4,OASL,DKK3,HOXB9,ST6GAL1,HOXB3,FOXA1,CAB39L,ARHGEF26,COL6A2,FAM20C,TM7SF2,SLC12A8,KRT15,MAGEH1,ATP2A3,SIM2,PLEKHF1,CADM1,KLHL42,RAPGEF2,SELENBP1,HOXB6,LPAR1,RAB8B,CADPS2,TMEM171,AQP3,PCTP,MLPH,XBP1,RNASE4,CCNO,TNFRSF6B,HMGCS1,IL6R,CREB3L4,COL6A1,CD82,MGAT4A,NR2F1,MX1,CERS4,INSIG1,MMP2,NPIPB15,NFIX,APOE,ISG20,TXNDC5,SCD,CAMK2N1…
BRD_K49290616	ALDH1A1,CTSK,PRSS12,APOC1,AKR1B10,SLC40A1,ATP1A3,CA2,TFPI2,LAT,RHOV,PIM1,C8orf4,AGR2,MANSC1,GDF15,PIM2,CLDN3,ETV1,MMP17,LXN,CISH,CRMP1,CPLX1,CA12,DDIT4,CFD,SLC35E4,NPNT,GDPD3,GUCY1B3,AGMAT,KLHL42,KYNU,NR2F1,CEP44,THSD4,HOXB4,CRIP1,SPP1,RAB3A,EEF1A2,TFPI,COX6C,LGALS3,KIF21B,SEMA3A,DUSP16,OASL,LRP6,SLC43A1,RIN1,OGDHL,RNF43,BCAS3,SATB1,AQP3,RNF157,GAB2,GLYCTK,hsa-mir-1199,H2AFJ,CPE,LURAP1L,SEMA4G,PS…
FGIN_1_27	APOC1,LAT,SEC31B,PTPRCAP,COL1A1,CTSK,NRG1,STAT5A,CISH,PIM1,APOE,GPSM3,KSR1,PSTPIP2,CHAC1,TFPI2,PIM2,PRSS12,RGS16,TFR2,GAB2,HOXA1,SEPT6,SLC43A1,PLIN2,PAQR8,HHEX,FCGRT,SLC40A1,AKNA,DEF6,FCHO1,ARID3A,CA2,PLCXD1,ARHGDIB,CALB2,MORC4,EGR1,GATA2,RDH10,ITGA5,MAN1A1,SH2B3,SESN2,ADRBK2,HSD17B14,PTPRM,ASNS,LGR4,TMEM158,DDIT4,PIK3CD,AKR1C3,LEPREL2,NPR2,EFEMP1,PHGDH,ZNF300,CXCL2,ARL4C,FOSB,DNAJC6,HMOX1,LOXL3,…
BRD_K96431673	OXTR,AKR1B10,MMP1,CTSK,SERPINE2,SRGN,PTX3,PLCB4,APOC1,NES,CA2,RCN3,PMP22,SPP1,SLC40A1,PRSS12,HKDC1,MOK,VIM,RASSF4,LOXL2,AKR1C3,KLHL42,FRMD4A,COL5A2,MEST,CRIP1,MARCH4,DPYSL3,CPA4,HEY1,COL6A2,TMEM158,TLE4,SEMA4G,C1QL1,CLEC11A,GGT1,BRI3BP,FGFR4,SMKR1,HOXB4,HOXB3,ACADS,SLC6A6,KCNIP3,CAPN5,FGFR1,PAQR8,PLIN2,PCOLCE,TUBB2A,PROCR,CTHRC1,BEX4,PPAP2A,CHRNB1,MORC4,MMP2,LEPREL2,LEPREL1,SEMA3B,APOE,DKK3,TXNRD…
BRD_K96970199	ALDH1A1,SPP1,APOC1,APOE,AKR1C3,SLC40A1,LAT,NRG1,HOXA1,GATA2,HSD17B14,SERPINE1,HMOX1,STAT5A,HHEX,PLCB4,REC8,PIM2,VSIG10L,PSTPIP2,CCND3,BTBD11,KLHL42,PIM1,CA2,TFR2,OASL,ATP1A3,ECHDC3,DNAJC6,PLXNA2,TXNRD1,CLEC11A,OSGIN1,SH2B3,CPLX1,BEX4,TMEM158,CRIP1,FAM222A,SLC2A3,MAP2,RHOV,MOB3B,ITPR2,ZNF300,MAN1A1,PLEKHG6,CALB2,HOXB3,GUCY1B3,BRI3BP,ANKRD22,CHST11,SERPINA1,MMP17,RAB3IP,ABHD2,MT2A,SLC18A2,MOK,AKT3,…
BRD_K17060750	CLEC11A,DDX1,SRGN,ACTA2,ETV1,LTBP2,RCN3,SERPINE2,PRSS12,TAGLN,TFPI,PTX3,BMP4,ATP2A3,SAMD11,SHOX2,GDF15,CTSK,WNT5A,STAT5A,COL6A2,ENG,TIMP3,PIM1,COL1A1,TIMP1,DOCK11,PPP1R3C,MMP2,FKBP1B,PLCB4,PRKD1,F2R,MAN1A1,MYL9,KLHDC8B,ROBO1,PIM2,RAPGEF2,ALDH1A1,SRPX,GMPR,CTHRC1,ST6GAL1,CISH,NMB,RAB3B,LPHN2,AKR1C3,KIAA1199,MXRA8,LAT,AMACR,MYLK,HID1,SH2B3,KLF9,NRG1,MLLT3,C6orf141,ICAM5,MMP17,AHRR,LRP1,IL8,FN1,RECK…
BRD_K86535717	AKR1B10,CA2,HOXB2,CTSK,APOC1,ADAMTSL4,LAT,PRSS12,HOXB3,DKK3,SPP1,ATP1A3,HOXB4,NRG1,DHRS2,NLRP1,TMEM158,C1QL1,PIM1,CISH,CRMP1,HOXB9,HOXA1,RCN3,DDIT4,HOXB5,MAP2,COL6A2,CIB2,PLCB4,HEY1,PIM2,NES,CLEC11A,KLHDC8B,NRARP,SLC40A1,CEP44,KLHL42,PLXNA2,DPYSL3,ANKRD37,MEST,PAQR8,PLCXD1,HOXA10,SLC2A3,CACNA2D1,CHAC1,SOCS2,HLA-F,GPC2,CTHRC1,TPM2,RIMS3,RNF157,HHEX,SLC35E4,BRI3BP,COL6A1,C3orf18,MAN1A1,ATP7B,APOE,H…
BRD_K02492147	CTSK,CLEC11A,TMEM158,CISH,BMP4,LAT,CA2,APOC1,TCF7,APOE,DHRS2,MMP2,AHRR,STAT5A,PCOLCE,MAN1A1,SHOX2,GPAM,DKK3,HHEX,NR2F1,HOXB3,ANO9,AGMAT,PAQR8,GPSM3,SEMA4G,RNF43,HTRA1,PIM1,GLYCTK,MYLK,CPE,COL6A2,HNMT,GPRC5C,S100A4,MSX2,GRB7,ETV4,HOXB9,MSX1,BAMBI,S100A3,REEP6,HOXB6,COL6A1,PSTPIP2,RDH10,ITPKA,CCND3,BYSL,METTL7B,ATHL1,DNAJC22,CLDN3,SELM,SLC12A2,ETV1,EDIL3,PPARG,PCDHGC3,VAMP5,MIEN1,C1R,C1QL1,DNAJC15,…
BRD_K75293299	CTSK,CLEC11A,APOC1,CA2,PRSS12,DUSP2,LAT,RCN3,GNG11,TMEM158,STAT5A,APOE,PIM2,DKK3,TFPI2,C1QL1,CD40,HSD17B14,HOXA1,PIK3CD,PTHLH,SRPX,BEX4,MT2A,PTPN6,AXIN2,KLHL42,RIN1,HOXB4,PSTPIP2,HLA-F,CCND3,GPSM3,MOK,TFEB,RILPL2,TCF7,MT1E,COPZ2,GATA2,TNFRSF14,HMOX1,HEY1,NLRC5,EGR1,CTHRC1,DNAJC15,PLCXD1,ALDOC,CD74,ZMAT3,GDPD3,TNIK,TIMP1,ABHD2,DLC1,PIM1,ICAM3,HPDL,DOCK11,NPIPB15,SPP1,FMNL1,DNAJC6,SLC35E4,CIB2,SH2B…
sitagliptin	AKR1B10,CTSK,SPP1,C1QL1,CA2,CRIP1,TNFSF10,PTHLH,SLC2A3,ITGA7,ITPR2,SAP25,AKR1C3,LAT,TGFBR3,RASSF4,CYP26B1,ADAMTSL4,HSD17B14,CLEC11A,S100A3,OXTR,MORC4,BHLHE41,EGLN3,OASL,BAMBI,KLHL42,CTHRC1,GUCY1B3,PRSS12,HOXA1,C1S,PROCR,DKK3,MYL9,FIBCD1,OSGIN1,GGT1,PDGFA,KREMEN2,PRKD1,ADORA1,CITED4,MYEOV,HPDL,CXorf57,GYLTL1B,BMP4,MAP1B,APOE,RUNX2,HOXA10,C1R,TM7SF3,SRXN1,PPAP2A,SLC40A1,C9orf169,BTG2,PTCH1,SLC6A6,C…
SGX_523	DHRS2,APOM,QPCT,TNFRSF14,AQP3,GPNMB,SLC2A3,TNFSF10,LYPD3,ATP2A3,ITPKB,BAMBI,PRSS12,SLC7A2,MITF,RNF43,SLC1A4,ERBB2,FAM222A,GYLTL1B,APOC1,C19orf71,APOE,ASS1,APOLD1,ERBB3,RNF128,DDX1,PCSK6,SPATA13,EPHB3,MYH14,NES,GAB2,RAB38,HPDL,FMN1,INPP5F,MFSD12,SEMA3B,BCAS3,ZNF704,DUSP4,FGFR4,SLC43A1,SLC27A3,GPR137B,ST6GALNAC2,GAL,MMP17,DOK4,CLDN7,CABLES1,SOX13,FCGRT,SULF2,ITGB8,ESRP1,ARNT2,KREMEN1,FHDC1,MBP,LONR…
NSC30930	NOV,GJB2,KRT15,SEC31B,CISH,HAPLN3,MMP1,CPS1,ECM1,PLAT,APOM,MSX1,OLFML2A,KRT17,HOXB2,AQP3,IFI27,HLA-F,CA2,PMP22,CHRNB1,TNFRSF6B,RDH10,TCF7,MSX2,MMP17,SAT1,PLK1S1,LXN,FBXO27,RARRES3,PYCARD,BMP4,TMEM171,PTX3,C1QL1,RNASE4,SYTL1,SYNM,SHOX2,TCF7L1,STARD5,C6orf132,ITPR2,MAOA,OSBPL2,AFAP1L2,ANKRD37,RNF43,ACSS2,SLC2A12,CLEC11A,MFGE8,ATF3,CADM4,LAT,DEPDC7,HES6,RCAN1,SNAI1,FOXP4,ACSS1,DKK3,KLHL42,PSTPIP2,FG…
quizartinib	SNTB1,MMP1,PLAT,CA2,TGM2,CLEC11A,ADAM8,TNFSF10,CAPS,APOL1,CTSK,PREX1,HBEGF,CFB,CXCL2,ELFN2,GFPT2,CDH3,CLDN1,OLFML2A,FHDC1,F3,HOXA1,TFAP2C,ITGB4,IL8,ADAMTSL4,STC1,ATP2A3,RARRES3,C6orf132,CDCP1,MYEOV,BHLHE41,ST6GALNAC2,AFAP1L2,IER3,PSTPIP2,SLC2A1,TNFRSF6B,HID1,CHRNB1,ARHGDIB,LAMB3,STARD10,ICAM1,PLXNB3,SH3D21,MDK,RDH10,SLCO4A1,CDA,THSD4,SNCG,DENND3,ACSS2,SNX16,TNFSF9,SAT1,ANXA3,MT2A,FAM84B,OTUD1,ITP…
XL765	GATA3,RNF43,GDF15,CRIP1,PRR15,GPR160,SNCG,F3,ZNF703,CLDN3,PTK6,BIK,KRTCAP3,KIAA0040,EFNB1,MEF2B,TNFRSF6B,ADAM8,TSPAN1,ITGB4,ALS2CL,SLC12A2,PTPRCAP,ANO9,AFAP1L2,CYBA,ACSL5,ESRP1,STARD10,CAB39L,TJP3,ADAP1,HAS3,PARD6B,HOXB9,BMP4,MST1R,LGALS3,PLLP,AGR2,METTL7B,CITED4,TGM2,PRSS8,CYP2S1,ANXA9,SERPINB1,NOXA1,BHLHE41,AP1M2,NMU,P2RY2,PLEK2,TNFRSF14,SULF2,PAQR8,C15orf48,PKP2,CHMP4C,CD9,G0S2,HPDL,ALDH1A3,QP…
BRD_K85133207	KIAA1199,PRSS12,PTX3,KRT15,ADAMTS1,CTSK,CCDC80,OASL,MMP2,FN1,CTGF,DKK3,TNFRSF6B,GAS6,COL1A1,SRGN,FAM20C,COL12A1,TNFSF10,IGFBP3,CLDN1,LTBP2,SERPINE1,CFB,MFGE8,TIMP1,IGFBP6,NR2F1,FSTL1,HTRA1,AKR1B1,COL5A1,C1QL1,TFPI,C1S,MYLK,RDH10,ICAM1,COL6A2,EFEMP2,SPP1,OLFML2A,TAGLN,MT1E,CHST7,GPR176,LOXL2,MT2A,LPHN2,MYL9,LOX,SLPI,ADAMTSL4,UACA,SPOCK1,COL7A1,MSRB3,DDX60,HOXB5,TIMP3,MXRA8,EMP1,COPZ2,LRP1,IGFBP7,T…
16_beta_bromoandrosterone	NOV,NKX3-1,CFB,TNFRSF6B,SPP1,KRT17,IGFBP3,MYL9,CXCL1,TNFSF10,ICAM1,CXCL2,AKR1C3,TGM2,C3,COL7A1,TAGLN,NGEF,LAMC2,COL6A1,IGFBP6,SERPINE1,APOL1,GFPT2,COL6A2,PTX3,SNCG,APOM,FN1,ECM1,IL8,RCN3,MOK,CCDC80,ITGA3,C1S,FSTL1,GGT1,F3,CTSK,ALDH1A3,PLBD1,COL1A1,TINAGL1,LOXL2,VWA1,FST,EFEMP2,TNFAIP2,ADAM8,EDN1,ITGB4,GAS6,AFAP1L2,TGFBI,TPM1,MT2A,JAG1,PLAT,MYEOV,PLTP,LAMA3,THBS1,SULF2,COL18A1,CDH3,MATN3,PDE9A,MAN…
tosedostat	PTX3,AKR1B10,SPP1,FGF2,EFEMP2,MXRA8,MMP2,ADAMTS1,VCAN,C1S,FLNC,PRSS12,SERPINE1,MYLK,GLIPR1,COPZ2,NRG1,IGFBP3,KIAA1199,IGFBP7,SLC16A4,PPP1R3C,MATN2,SIRPA,RECK,ENG,CCDC80,COL5A1,COL12A1,LOXL2,NEXN,CTSK,AKR1B1,PLCB4,C1R,FBN1,APOLD1,PCOLCE,COL1A1,TNFRSF11B,CPA4,CA12,OSGIN1,MAP1B,LTBP2,GPRC5B,CSF1,C1QL1,MRC2,NNMT,MITF,LRP1,LEPREL1,SCARF2,EDIL3,LOX,PCOLCE2,EMP3,SULF2,UCHL1,VIM,ACTA2,LPAR1,SERPINE2,LHFP…
AT_406	SLC2A12,KIAA1199,SESN3,CTSK,SULF2,PTX3,TMC4,FCGRT,HAS3,RAB26,ATF3,SPP1,PDE9A,NKX3-1,TNFSF10,PAQR8,NUAK2,CLU,SPNS2,GPX3,CACHD1,PRSS22,SNCG,CKB,GGT1,EEPD1,ARG2,EPHB3,TNFRSF6B,GPRC5C,BMP4,FAM132B,SAT1,BMF,CD40,STEAP2,IGFBP3,MXRA8,AMACR,QPCT,CRMP1,DHRS3,MLLT3,EPHX2,GYLTL1B,FOXO1,ABHD2,TFPI2,MSX2,IGFBP2,ZNF117,KCTD12,DMKN,EGFR,SERPINE1,CLDN1,NNAT,GPRC5B,SLC1A1,UNC5B,TNFRSF14,EFEMP1,ERV3-1,EPB41,FOSB,B…
birinapant	NNAT,NOV,CRMP1,DDX1,PTX3,GATA2,RIMS3,REC8,TMSB15A,SPP1,PRSS12,DOK4,HES6,TRIT1,NDRG4,GPC2,C14orf132,CLIC3,SLC29A4,UNC5B,NRGN,TUB,FBXL16,STEAP2,AUTS2,RAB3A,RAB26,HOXB3,RNF157,MEX3A,SESN3,PRRT2,SATB1,ADRBK2,ZFP69B,MAPK8IP1,MAOA,SARM1,TMEM198,NKX3-1,RPS6KL1,TUBA1A,TBKBP1,MARCH9,DEPTOR,CACNA2D1,PTPN13,BRSK1,RCOR2,TMEFF1,EGR1,ANKRD13B,SLC18A2,C7orf41,IFT140,C1orf21,STMN3,KIAA1211,ARHGEF25,SYT7,LIMD2,AB…
SRT_1720	NOV,PLAT,STC1,CXCL1,CDA,IL8,TMEM158,SNCG,SPP1,ECM1,HBEGF,CABYR,PTX3,CLIC3,CTSL,CXCL2,AKR1C3,UPP1,TGM2,SRXN1,FTL,FBXO27,OSGIN1,FOSB,PTGR1,TM4SF1,RAB38,SLC7A11,TXNRD1,SOCS3,SRPX,EMP1,NT5E,LXN,ERRFI1,GPC1,MOK,PTPLA,FOSL1,VEGFC,GLIPR1,SERPINE1,PHLDA1,AHNAK2,ZNF185,ATF3,IFI6,CTSK,AXL,GPAM,CCDC80,AGPAT9,SLC40A1,PRKCDBP,DUSP1,NAMPT,SGK1,GAS6,SRPX2,SLC12A8,GCLM,LPAR1,LGALS1,LOXL3,FNDC4,NQO1,PTRF,ARNTL2,S…
epigallocatechin_3_monogallate	NOV,SPP1,AKR1B10,TNFSF10,DHRS2,OSGIN1,SNTB1,CABYR,STC1,C1S,LYPD3,PANX2,APOL1,IFI6,CXCL2,EDN1,C15orf48,AKR1B1,RHOV,NKX3-1,PTX3,VSIG10L,SRXN1,CTSL,PRSS22,PLAT,TFPI2,IFI27,RARRES3,ZSCAN31,CDA,SAMD9,MX1,TACSTD2,PTGR1,HBEGF,TSC22D3,HSPB8,SLC12A8,ISG15,EGFR,C1R,A4GALT,DDX60L,LAMB3,HAS3,IL18,SLC39A8,SULT1A1,RNF144B,ECM1,KYNU,GRHL1,HIC2,IFIT2,SNAP29,SIK1,HOXA1,B3GNT5,GLS,AKR1C3,MGST1,FTL,SCNN1A,GPRC5C,SL…
BRD_K13999467	CTSK,APOLD1,FBN1,KRT15,MITF,MMP17,BCAS3,COL1A1,OASL,QPCT,CTHRC1,FMN1,LTBP1,CD68,TMEM158,STARD10,COL6A2,TIMP3,COL5A2,TAGLN,LTBP2,PYCARD,SLC2A10,LOX,ECM1,PPAP2B,MXRA8,VEGFC,ENPP1,GDF15,TPPP,MMP1,LPAR1,HID1,MMP2,NEXN,MFSD12,PLAT,GAS6,SAMD9L,IGFBP7,HSPB8,RAB38,C19orf71,PCOLCE,SYTL2,CA12,DUSP4,TNFRSF14,DKK1,MLPH,GLIPR1,CCDC80,PPP1R3C,IL8,NOV,RCN3,MFI2,LGALS3,NPR2,LXN,ADAMTS1,GPR137B,EMP1,RECK,ACTA2,NT…
BRD_A94377914	AKR1B10,F3,IGFBP6,SERPINE2,SPP1,CAPG,CD44,APOL1,DKK3,AMIGO2,CAV1,TRNP1,AFAP1L1,PMP22,AXL,GAS6,KRT17,MFGE8,PRSS23,C1QL1,CXCL1,TAGLN,LEPREL1,TM4SF1,AKR1C3,S100A2,THBS1,PLOD2,FBXO27,RGS20,SNAPC1,CD68,MATN2,ADM,LOXL2,CAV2,ADAMTS1,SYNPO,LTBP2,GLIPR1,NT5E,TGM2,TGFA,COL7A1,IL8,ALDH1A3,HAS3,FSTL1,NCEH1,DDX60,EFEMP1,TMEM158,TNFRSF6B,MYL9,DFNA5,IGFBP3,GPR176,FGF2,BHLHE41,PTRF,DPYSL3,ASPH,TRIM6,TNFAIP2,IFIT…
Compound 7d_cis	MMP1,SPP1,AKR1C3,CTSK,EDN1,CD68,S100A4,ALDH1A1,OSGIN1,RHOV,IL8,ALDH3B1,PTGR1,SLC7A11,TNFSF10,COL7A1,SLC16A5,RCN3,DKK3,PROCR,SRXN1,TRNP1,ABCC3,HTRA1,HAS3,DAB2,NCEH1,CAV1,GLIPR1,PLOD2,SNCG,LTBP2,G6PD,ME1,SMOX,SERPINE1,RBPMS,GCLM,MITF,TNFRSF6B,ASPH,CAPG,HOXA1,NQO1,FTL,CPA4,TGFBI,CLU,GNG11,PGAP3,TIMP1,MGST1,APOC1,NMB,IGFBP7,IL18,GRB7,CD44,CAV2,PPP2R2C,PTGES,CSF1,AGPAT9,UGDH,CLDN1,AMIGO2,SLC16A3,GCLC,…
tipifarnib_P2	SERPINE1,CTSK,MYLK,COL6A2,CCDC80,GPX3,RARRES3,TNFSF10,DKK3,PLAT,TMEM158,MFGE8,LOXL2,ADAMTS1,CDA,IL1R1,CA2,F3,COL6A1,LEPREL1,APOE,VASN,RCN3,APOC1,COL18A1,FN1,CD68,PLOD2,EDN1,DPYSL3,OPHN1,C3,ARHGAP29,L1CAM,PRSS22,IGFBP7,SCNN1A,NABP1,TNFAIP2,PDP1,ITGB8,FSTL1,APOL1,PRSS23,CERCAM,NTN1,FBXO32,ITGA3,ABLIM3,CYR61,PROSER2,FHL2,MMP14,PRSS12,PLA2G16,MLPH,GPR176,RAI14,PLK2,NRP2,SLC16A3,GPRC5A,HSPB8,CFB,NT5E,…
myriocin	CAPS,MSX1,TAGLN,MYL9,CA2,CLDN3,APOC1,TMEM158,FBXO2,PCOLCE,APOE,L1CAM,C1R,COL12A1,S100A4,GYLTL1B,TRPS1,HOXB3,KLHL42,C1S,MXRA8,FHDC1,KRAS,GAS6,CIB2,ADI1,MPP7,CPA4,C3,CALB2,PMP22,YBX2,RAB11FIP4,ITPR2,BMP4,ITM2C,NMU,ZSCAN31,AXIN2,CPE,ARID3A,LGR4,FOXC1,MBNL3,LYRM5,C19orf12,HR,MSX2,HS6ST1,DUSP2,BCAT1,CCND3,PRSS12,SNAI1,HOXB6,RCN3,IL17RE,HDAC9,LEPREL2,FAM46B,TCF7,IL1R1,SP6,KLHDC8B,PALD1,HOXA10,CCDC34,SL…
avrainvillamide	AKR1C3,TIMP3,SNCG,TNFRSF6B,ALS2CL,SERPINE2,S100A4,CYP2S1,SPP1,CXCL2,PTGR1,IL8,ZFP36,SLC40A1,APOL1,TMEM158,IGFBP3,CTSK,PPARG,IL18,ITGB8,FTL,OSGIN1,TNFRSF14,KCNK5,C5,MUC1,KLF5,IRAK2,CAPS,SLPI,ALDH3A2,RIPK4,PRR15,PLLP,IGFBP6,ATF3,IFIT2,LRP4,ICAM1,SCNN1A,KCNN4,C10orf54,TRNP1,SLC16A5,SRGN,TM4SF1,SLC12A2,CAV1,NR1H3,MISP,ELF3,ETS2,HMOX1,UGDH,SEMA3B,CA12,CLDN1,HOXA3,WBSCR27,SQSTM1,ECM1,NQO1,PRKCDBP,CARD6…
AC55649	SERPINE2,APOE,LOXL3,PMP22,APOC1,DHRS2,CA2,APOM,CD74,SLC40A1,SPP1,CTHRC1,CADM4,TIMP3,CLEC11A,STAT5A,FGFR3,HAPLN3,PIM2,ITGB8,CISH,SLPI,GDF15,MFGE8,TMEM171,MYRF,IL6R,COL4A1,FHDC1,CAPS,COL18A1,GPSM3,MITF,MATN3,KAT2B,FGFR4,MST1,IGFBP3,SNX10,TNFRSF14,MCAM,MYL9,CLDN1,ACSS1,SLC26A2,OLFML2A,HHEX,PTPRCAP,CDKN1C,PIM1,BICC1,TRNP1,BHLHE41,ICAM1,APOL1,LCP1,SYNM,HLA-DMA,C3,AGR2,SDC2,PLXNB3,SH3TC1,ANXA4,MANSC1,S…
lomeguatrib	CTSK,NNAT,CLEC11A,TMEM158,PREX1,APOLD1,PLAT,ITPKB,ACTA2,MMP17,PTX3,PRSS12,FYN,GRB7,FOXF2,ST6GAL1,CTHRC1,PGAP3,MITF,ENPP1,TNFRSF14,MLPH,ENG,SERPINE2,PCOLCE,MMP1,COL6A2,MMP2,SRPX,CHN1,GPR137B,TNC,TRIB2,GMPR,SH2B3,DUSP4,MICAL1,TWIST1,GPNMB,EFEMP2,ERBB2,WNT5A,LOXL1,SDC3,QPCT,TAGLN,SH3BP5,SPARC,AP1S2,COL6A1,DKK3,CRMP1,SCG2,MOK,SLC2A10,RPS6KA2,MCAM,ECM1,COL1A1,WNT5B,NRIP3,WIPI1,RCN3,DPYSL3,RGMB,VAMP5,M…
semagacestat	ALDH1A1,PTX3,CISH,SLC40A1,AKR1B10,ERBB2,PREX1,LAT,PGAP3,APOC1,FGFR4,CTSK,CAPS,CLEC11A,STAT5A,SELENBP1,GRB7,TRPS1,DUSP1,MIEN1,NRGN,MXRA8,RAB3B,UCP2,SLC7A2,PLCB4,PIM1,PEG10,RHOB,CREB3L4,STARD3,FOXA1,KSR1,ANXA9,RAB26,RECK,GPRC5B,IRX3,HID1,RDH10,ZFP36,TP53INP1,ENPP1,CA12,PPAP2B,SLC2A10,LOXL1,TDRP,C12orf75,PLCXD1,SOCS3,NUPR1,GLRB,ID4,MSRB3,C16orf45,DOPEY2,ATP7B,CLU,TRIM3,NKX3-1,FGF2,FOSB,C1QL1,PRRT3,B…
SR1001	SERPINE2,CTSK,MMP1,PREX1,TIMP3,CLEC11A,ELL3,MMP17,DHRS2,LOXL3,TFAP2C,C19orf71,CD74,PAQR8,MGAT4A,MFSD12,SAP25,ST6GAL1,TMEM158,RAB38,MEF2B,ETNK2,HOXA1,CEACAM1,FOXA1,STARD5,CERS4,CDC6,NBL1,ANO9,GSN,LYST,STARD10,CFD,HLA-DMA,MBP,HAS3,INPP5F,MEST,REC8,MX1,SLC1A4,MUC1,CTHRC1,BIK,SDC3,SYT7,SLC40A1,LRP4,TESK2,IL6R,PRAME,CHST7,ISYNA1,ENG,CLDN3,NAAA,LGALS3,DGCR6,CREB3L4,PGAP3,ABHD2,PMP22,DNAJA4,PRKCDBP,RAPG…
BMS_195614	CTSK,KRT15,CA2,PGAP3,GDF15,CISH,STAT5A,CTSH,FXYD3,LCP1,GRB7,S100A2,MEF2B,PSTPIP2,FST,LYPD3,BCAS3,RHOD,DUSP2,IRF6,TMEM158,GPRC5B,CLDN3,ST6GALNAC2,STARD10,MTRNR2L12,HAS3,RAC2,F3,MIEN1,HIC2,TFAP2C,KYNU,S100A14,KCNAB2,RAB38,SNAP29,LPXN,CPA4,RHOV,LAT,CFB,FAM83H-AS1,GAS6,DNAJA4,FOXA1,RAPGEFL1,TACSTD2,ADM,PTPN6,ZNF74,KIAA0040,CD74,EAF2,TYMP,TESK2,ICAM1,SERPINE2,MFSD12,COL1A1,LYST,NCOA3,NRARP,HSPA2,TNFSF…
vorapaxar	CALB2,CTSK,SNTB1,CXCL1,HAS3,FAM102B,CLEC11A,BCAS3,DDX1,LAT,PREX1,IL8,LYPD3,NPAS2,C1QL1,PSTPIP2,APOLD1,ADRB2,TGFBR3,AGPAT9,STARD10,SPP1,LIF,RHBDL1,CD40,SAT1,MLPH,INPP5F,HES6,UPP1,SLC16A5,MREG,ITPKB,WNT7B,EGFL7,ADAMTSL4,ATHL1,CAPS,SLC45A3,TPPP,PLAU,NCOA3,BEX4,MITF,MYEOV,OSGIN1,SLCO4A1,MFI2,TMEM158,CABYR,SLC40A1,SLC26A2,HOXB9,SLC4A11,GPRC5B,GPR137B,NGEF,SH2B3,RAC2,HKDC1,TNFRSF6B,DUSP4,RAB38,PTPN6,AD…
blebbistatin	CTSK,PTPRCAP,CLEC11A,MYLK,PRSS12,CRABP2,COL6A1,SEC31B,COL6A2,SRPX,BCAS3,NRG1,SLC39A6,VAMP5,HSD17B14,HCN2,TPPP,HEY1,COX6C,SLC29A4,SULF2,MMP1,CA2,CTHRC1,CRIP2,MFGE8,SYTL2,SEPT6,MGAT4A,DKK3,FAM102B,TCF7,PIK3CD,MAGEH1,THSD4,ISG20,ITPR2,PREX1,NREP,C14orf132,GPR137B,KLHL42,QPRT,ANXA9,DIXDC1,RDH10,APOE,INHBA,RPS6KB1,QPCT,SAP25,ALDOC,FBXO6,LRP1,TRIM37,PPAP2B,CD99,TUBD1,COL1A1,SLC7A2,NCOA3,ELOVL4,PRRT2,IG…
FSC231	MMP1,SHOX2,CPA4,MMP2,RCN3,COL6A2,IGFBP5,PTHLH,DKK3,EGLN3,KLHL42,ITPR2,IL6,PLTP,MYLK,TMEM158,COL6A1,PPAP2B,SLC29A4,MFGE8,HOXB2,CRABP2,C1QL1,IFI6,HOXA1,CD70,SELM,ANKRD37,SRPX,FAM20C,PORCN,PTX3,FAM102B,IFT57,SERPINB7,PLOD2,RRAD,CD47,PDGFA,SEMA5A,LRP1,IGFBP3,SLC16A2,EFEMP2,THSD4,TMEM171,TCEAL3,COL5A2,PLCD1,BGLAP,HAPLN3,AHRR,NLGN2,WNT5A,PLCB4,IL1R1,ECI2,RP11-122A3.2,FNDC4,ADM,RHBDL1,GLIPR1,NPR2,TFAP2C…
ML258	NNAT,AKR1B10,NKX3-1,PREX1,GPX3,VAMP5,TNFRSF6B,ALDH1A1,MMP2,PRSS12,CRABP2,HOXB2,DDX1,GFPT2,ST6GAL1,FRMD5,NGEF,NFIX,SAP25,TMEM171,PTPN13,FAM20C,MYRF,F2R,ERO1LB,KLHL42,C6orf141,THSD4,SYTL2,AKR1C3,IRAK2,GMPR,AMACR,SLC29A4,CCDC71L,CMBL,HOXB9,BIK,CRIP1,TNC,DPYSL3,SULF2,COL6A1,STEAP2,COL6A2,PCDHGC3,SLC39A6,AGPAT9,MLLT11,BCAS3,EEF1A2,TCF7,FST,TSPAN1,PCOLCE,SGK1,PDE5A,HOXB3,RASSF8,CA12,PAQR8,GGT1,PLLP,ARH…
O_6_benzylguanine	HOXB2,NNAT,TMSB15A,DDX1,S100A4,FGFR4,PKDCC,PCSK1N,RGS2,BEX2,ATF3,SPP1,TUBB2B,RCOR2,MYRF,HAS3,DPYSL3,EGLN3,SRGN,AGMAT,PCOLCE,FGF2,FTL,TMEFF1,SERPINB9,SLC12A8,G6PD,LIFR,GNG4,TMEM198,AMH,MATN2,F2RL1,EEPD1,ASPHD1,TSPAN12,CISH,NETO2,LRRC61,HPSE,OAS1,FLNC,FBXL16,ADRBK2,GCHFR,PLLP,TUB,MAP2K6,MAP2,STC1,BMP4,DNM1,HES6,SCARA3,METTL7B,ZSCAN31,CDCP1,RPS6KL1,STMN3,OTX1,AKR1C3,TUBB3,GABRE,CRMP1,PTGR1,HOXB4,KIA…
Compound 1541A	TNFSF10,C3,IL8,KRT80,MX1,TACSTD2,APOL1,ZSCAN31,STAT5A,TYMP,CLDN1,SP6,CD74,SLPI,LAMC2,TNFAIP2,CXCL1,DDIT4,CRABP2,SAP25,C1orf116,IFIT2,TGM2,MANSC1,LAT,RHOV,FUT1,TMC4,SLC48A1,AFAP1L2,CFB,GAD1,DMTN,PRSS22,SLC16A5,PTGES,CDH3,MSX1,GMPR,RHOD,CXCL16,IRF5,RNF144B,HHEX,HSPB8,NMB,LAMB3,LAMA3,IFI27,C1QL1,PSTPIP2,RGL3,ICAM1,CDA,ELMO3,ANXA3,F3,SAT1,CLCF1,ADRB2,IL32,TRIM16,TNFSF9,MCTP2,IFIT1,TNFSF13,C6orf132,WN…
tubastatin A	SLC40A1,CTSK,LEPREL1,C1QL1,GPRC5A,ALDH1A1,PGAP3,F3,MIEN1,MFGE8,FUT1,KLHL42,ANXA3,SLC2A1,CLEC11A,BIK,MAL2,DDIT4,CAPS,KRT80,CA2,IGFBP3,AKR1C3,TMEM158,LYRM5,NMB,ADAP1,BHLHE41,PLA2G16,BRI3BP,FAM83H-AS1,CFD,MYEOV,PARD6B,MPP7,PIM1,PPARG,GAS6,TM4SF1,LAT,CLDN3,TM7SF3,LIF,PLAU,RHOD,PLS1,MST1R,ERBB2,MECOM,TRNP1,ZSCAN31,CAPG,SPAG4,LLGL2,FRRS1,WNT7B,KRT19,ADI1,ALDH1A3,KRAS,FAM132B,CD68,SERPINB1,EDN1,PCED1B,C…
CIL55	CTSK,GPX3,AQP3,OASL,KLK6,LYPD3,CRIP1,CALB2,EEF1A2,N4BP3,MEST,PREX1,CACNG4,ERBB2,CRABP2,GALNT6,SAP25,PRSS12,MPP7,COX6C,ANKRD37,BCAS3,DDX60,FAM102B,INHBB,PGAP3,TCEAL3,PSMD6,LGR4,MIEN1,KREMEN2,SULF2,NCOA3,PNMA2,RDH10,ANXA9,PLEKHF1,SLC39A6,GRB7,TRIM37,RPS6KB1,GCLM,PARD6B,CABYR,ADPRHL1,SYCP2,KLF4,GDPD3,SLC2A1,CBS,HENMT1,CAB39L,TUBD1,GAS6,FAM83H-AS1,CARD11,CA5B,C9orf116,PTPLA,KCNK6,RECK,STARD10,RHOV,TM…
CAY10576	CTSK,CISH,PTP4A3,RHOU,FGFR3,CORO1A,CLDN3,RGL3,KCNK5,CGN,MST1R,KIAA1199,PIM2,EPS8L1,GALNT6,MSX1,MTL5,HES6,CAPS,EPCAM,AUTS2,GAB2,DEF6,BMP4,GRB7,SNCG,HOXB5,LAT,GSDMB,MISP,ANXA9,HPDL,CTSS,KRT15,PREX1,SPRY1,NMU,FAM105A,GATA2,BIK,SORL1,FZD5,EVPL,RDH10,GDPD3,ACTA2,PDE9A,MAL2,KIAA0040,MFGE8,TMC6,MYO1D,ASRGL1,LLGL2,RNF43,ITPKB,ELF3,GMPR,ZNF703,ARHGAP8,PIM1,HOOK1,GLB1L2,UCP2,SLC29A2,ADAP1,MYO5C,FUT4,MAPK13…
BRD_K41334119	CTSK,MSX1,AKR1B10,RGS16,APOC1,APOE,ATP1A3,TMEM158,BMP4,PRSS12,NRG1,SP6,WNT5A,SLC2A3,AKR1C3,TWIST1,CPLX1,TPPP,SLC7A2,ADAMTSL4,ANXA9,COL6A2,COL1A1,HOXB3,CLDN3,AXIN2,ECHDC3,HOXA1,COL6A1,KLHL42,OGDHL,ATP2A3,HEY1,ALDH2,BRI3BP,RAB3IP,HOXB4,GALNT6,GPR160,MAN1A1,GSTM3,RCOR2,NRARP,HOXB5,MGAT4A,GDPD3,FKBP1B,TOX2,HOXB9,PRRT2,GRIP1,CEP44,BEX4,MLLT11,GPC2,FUT4,WNK2,RAB3A,CLEC11A,STARD10,TUBB2B,HOXA10,MXRA8,HO…
BRD_K27224038	CTSK,PAX8,ALDH1A1,NRG1,SPP1,APOE,PRSS12,ECHDC3,CA2,REC8,MYL9,MSX1,HOXA1,TMEM158,PLEKHB1,UCHL1,MFGE8,RAB3B,ITPR2,AKR1C3,AKAP12,ACER2,ASRGL1,TOX2,GUCY1B3,GSTM3,HMGA2,CAPS,GYLTL1B,LPHN2,ANXA9,RAB11FIP4,CTGF,HOXA10,DPYSL3,CIB2,NAT8L,TPPP,KLHL42,MOK,CDKN1C,RHOV,FOXA2,LRFN1,DKK1,G0S2,CPE,ITGB8,GCLM,IL8,OSGIN1,ZNF300,SLC29A4,OGDHL,NR2F1,ATP1A3,RPS6KL1,RAI14,CELSR2,CHN1,OPHN1,THBS3,PLXNA2,FJX1,BHLHE41,CD…
BRD_K84807411	CTSK,ERBB2,ANXA9,MMP1,PTX3,MIEN1,ACER2,SYT12,TMEM158,GPR160,PGAP3,APOC1,PRSS12,BCAS3,APOE,STC1,GRB7,HOXB3,STARD3,AKR1B10,HOXB9,GDPD3,MOK,BMP4,SLC7A2,COX6C,SP6,REEP6,LYPD3,SPP1,TFAP2C,GALNT6,PRR15,FOXA1,ARID3A,TRPS1,BRI3BP,RHOD,CISH,CA2,PVRL4,HID1,PSMD6,MBNL3,HMGA2,HPDL,ALDH2,CREB3L4,KLHDC9,GRHL1,NRARP,SRPX,C3orf14,THSD4,MYEOV,CCNO,EPN3,CLDN3,NBEAL2,HOXB4,PLEKHG6,STARD10,DKK1,RIN1,HOXB5,SLC9A3R1,N…
BRD_K30019337	AKR1B10,SPP1,PTX3,IGFBP5,RGS16,ANXA9,MSX1,AKR1C3,CA2,STC1,PRR15,AXIN2,MOK,APOC1,TMEM158,AGMAT,IL8,SULT2B1,CLIC3,GPR160,BCAS3,LXN,LYPD3,BMP4,FRMD4A,RHOD,COX6C,ATP2A3,SLC7A2,BRI3BP,STARD10,HOXB9,HOXB3,ANKRD22,FAM110C,ANO9,SLC40A1,PARD6B,DKK1,MFGE8,KLHL42,HOXA10,ITPR2,RPL22L1,DNAJA4,OSGIN1,GRIP1,FAM102B,CYBA,APOE,MBNL3,SRXN1,THSD4,hsa-mir-1199,NCOA3,PSMD6,CLDN3,MOB3B,ARID3A,KRT8,SHROOM2,HMGA2,CFD,GD…
BRD_K78574327	SPP1,CLIC3,SP6,MSX1,LAT,TMEM158,PRR15,CISH,APOC1,SLC2A3,ERBB2,LXN,WNT5A,ANXA9,C8orf4,SYTL3,GPR160,TAGLN,PIM1,GDPD3,CA2,DNAJC15,PSTPIP2,MYL9,MIEN1,APOE,SLC40A1,PKP2,ICOSLG,LYPD3,AKR1C3,PAX8,TFAP2C,PVRL4,BMP4,ENC1,HOXB3,CALB2,FRMD4A,GAS6,UPK3B,ERMP1,PLCB4,MECOM,RAB20,STAT5A,ZNF175,RAB11FIP4,ALDH2,GALNT6,PLEKHG6,PIM2,SERTAD4,BRI3BP,HOXA10,HOXA11,LEPREL1,CAPS,GATA2,RHOD,MXRA8,ATP2C2,CLDN3,FAM110C,SH2…
BRD_K42260513	BMP8B,SEC11C,TRIT1,QPCT,IL18,FBXO2,TNFRSF6B,APOLD1,RARRES3,SNCG,CLIC3,C15orf48,STYK1,C9orf169,LXN,WNT7B,FAM110C,EGLN3,SYNPO,GAD1,PTGES,GPRC5A,DGCR6,LFNG,GPRC5C,TACSTD2,ANGPTL4,C10orf10,ZSCAN31,LAMC2,MPP1,MITF,ATP2A3,TFPI,TTC9,GPAM,SLC1A3,CXCL1,KCNK1,ZFP69B,AKR1C3,MUC1,TGFA,CABYR,COBL,ALS2CL,CPM,RAP1GAP,AKR1B1,APOL1,FBXO27,HOXC13,MMP24,IFI27,EPS8L2,ALDH1A3,CDH1,RDH10,TINAGL1,PANX2,F2RL1,SAT1,RHBDL…
IU1	NNAT,NOV,APOLD1,CTSK,COL6A1,TNFRSF14,HOXB2,ECM1,RASSF4,MITF,DEPTOR,RCN3,COL6A2,CXorf57,KIAA1199,PIM2,LOX,TOX2,MYEOV,MLPH,LAT,C8orf4,ITPKB,S100A4,SERPINE1,HOXB3,EMP1,DPYSL3,TGM2,ISG20,ABLIM3,RUNX2,HOXB4,TNFRSF6B,FGFR4,CLEC11A,DUSP4,MX1,CXCL1,C6orf141,DGCR6,FN1,HIST1H1C,PLAT,BACE2,SPRY1,DDIT4,SNX16,MEST,MIEN1,RAB3IP,C1QL1,FGFR3,SPP1,CAPS,SLC1A4,QPCT,SLC2A10,ERAP2,HID1,CCPG1,FMN1,OSBPL2,CD40,PGAP3,A…
LY_2157299	DUSP2,APOC1,TFPI2,APOE,G0S2,NRGN,SPP1,TCF7,ARID3A,PIM2,STAT5A,AKR1B10,CTSK,TMEM158,FN1,PTX3,ICAM3,PSTPIP2,MYL9,PGAP3,PIK3CD,GRB7,L1CAM,HMOX1,TIMP3,PREX1,MIEN1,RCN3,GPSM3,COL6A2,GSDMB,PLIN2,STARD3,ERBB2,CD274,CD74,SEMA7A,FNDC4,CLEC11A,FAM171A1,ADA,NPTXR,RAB11FIP4,RFTN1,TNFRSF14,CYFIP2,FRMD4A,ANXA9,ABHD6,HSD17B14,EVL,ARHGDIB,TSPAN33,FGFR4,ZNF175,MLPH,UBA7,SRPX,RAC2,COL6A1,MBNL3,GSPT2,OASL,BMP4,CD40…
BCL_LZH_4	NNAT,DDX1,TMSB15A,TWIST1,H2AFY2,CRMP1,SMAD9,MEX3A,NMU,PTX3,MLLT11,RCOR2,C14orf132,APBA2,FSD1,DHRS2,SALL2,RIMS3,AKR1C3,FCGRT,PRSS12,UNC5B,DPF1,TMEFF1,LIMD2,PNMA2,ADRBK2,ALDH1A1,GPC2,TUB,GPC4,KIF21A,ITPR1,RGS2,IL6R,ZIC2,CSRP2,CENPV,PTP4A3,CCNE1,RNF144A,PLAT,LONRF1,RNF122,C1QL1,FBXL16,FAM105A,MEX3B,FADS2,NAT8L,SARM1,ANTXR1,L1CAM,WASF1,GAL,NAP1L5,IRS2,RNF157,EPB41,COL4A2,NBAS,CAMK1D,RAB8B,WASF3,ARNT2…
PF_4800567 hydrochloride	SNTB1,AQP3,S100A2,SLC39A8,HBEGF,QPCT,RGS16,PLAT,L1CAM,NMU,SLC12A8,MOCOS,SPRY1,PYCARD,CTH,RGS2,SNCA,ITGA7,ATF3,LAMB3,CRABP2,REC8,HOXB2,OLFML2A,SULT1A1,EGFL8,DNAJA4,COL4A5,PTP4A3,TTYH2,TOX2,TRIB2,NES,DUSP4,NR2F1,ITPKB,FAM105A,HOXB13,FMN1,MEIS2,PTGER4,TNFRSF14,CEP112,FOS,ASS1,HR,MBP,JAG2,CABLES1,PLA2G4A,HOXB4,SLC7A5,S100A4,RAB38,APOLD1,MYC,KLF5,GMPR,ST3GAL5,PTPRH,NPIPB15,CTSK,CES2,NPAS2,MTUS1,TNFSF9…
pandacostat	KIAA1199,OASL,PTX3,ADAM8,RGS2,IL8,CD74,F3,ICAM1,IFI27,ARNT2,ZSCAN31,NRG1,NMU,TNFRSF6B,SYNPO,CPE,KIAA1462,TGFBI,TYMP,FGF2,SERPINE1,MYRF,LAMA3,MUC1,SIRPA,HLA-F,CXCL2,TGM2,DFNA5,MATN2,APOL1,NNMT,HYI,C1QL1,PLOD2,MEST,TPM1,EFEMP1,BACE2,IFIT3,HEG1,RHOV,QPCT,KRT7,HLA-B,C1S,CXCL1,GPRC5A,HSPB8,FSTL1,C15orf48,IFIT1,ABCA1,COL5A1,HOXB4,RAMP1,DDX60,VAMP5,SLC12A8,C3,MOK,LOXL2,TCIRG1,L1CAM,ISG20,PLEKHA2,LAMC2,E…
BRD6340	SNTB1,QPCT,CTSK,CFB,L1CAM,MX1,IFI27,S100A4,C19orf71,COL6A1,TNFRSF14,SAMD9L,ISG20,GAS6,COL6A2,MFSD12,HOXB3,GABRE,DDX60,FOSB,TRIB1,IL8,FGF2,COL5A1,APOLD1,ABCA1,MOK,PGAP3,IFIT3,CD74,GLIPR1,ALDH1A3,MAGEH1,TGM2,CPA4,PREX1,PRKCDBP,MITF,HOXB4,KLF2,SIRPA,LXN,SYNPO,FAM20C,ENPP1,PMP22,SRPX,RCN3,IFI6,ITGA1,FMN1,CCDC71L,MMP14,C1R,HYI,HTRA1,DUSP4,MXRA8,PLK2,MMP2,CXCL1,GPX3,SLFN12,SLC12A8,DAB2,PTX3,HERC5,RAB32…
BEC	CTSK,PRSS12,PREX1,MSX1,C8orf4,CLIC3,HSPB8,MYL9,C1QL1,EEF1A2,CD70,PTGER4,PGAP3,MANSC1,CRIP1,BCAS3,COX6C,RGS2,GPC2,EVL,SLC39A6,MIEN1,LYPD6B,EFNB3,PRKAR2B,IL17RD,RAB3A,GRB7,APOE,LIPG,RCOR2,TRIM37,RHOV,FAM171B,TNFSF10,LRP6,G0S2,DUSP16,CACNG4,REEP2,PRRT2,GSTM4,HOXB5,ERBB2,C1QTNF6,OSR2,GALNT6,ARHGEF25,FOXA1,HES1,CRIP2,ANXA9,HOXB3,STARD3,FAM102B,SMKR1,CRMP1,TUBB2B,NCOA3,PDLIM1,CEP44,LYPD6,DPYSL3,BAMBI,A…
VAF_347	BMP8B,LOXL3,NKX3-1,DDX1,COL1A1,ACTA2,TRIT1,CXCL1,MMP1,NNAT,COL5A2,LCN2,IL8,NES,ATP2A3,PREX1,RIMS3,MFSD2A,ZFP69B,FN1,NREP,CSRP2,NDRG1,MLLT11,CD74,MEF2B,MMP2,RCN3,GPAM,THBS1,RFTN1,EPB41,SEC11C,SLC1A4,SPARC,TNC,DUSP2,ZNF704,KCNAB2,ERO1LB,CALD1,MEX3A,WIPF1,TBX3,CADM1,CLEC11A,SMAP2,TUBB2B,GMPR,LOX,MXRA8,ADRBK2,SEPT6,TGFBI,TMEM45A,CRMP1,CDON,QPCT,CORO1A,ZFP69,DKK3,METTL7A,IGFBP2,STC2,COL4A1,APBA2,SIX1,…
BRD_K34485477	KRT17,GJB2,PRODH,LCN2,GAL,SNCG,IGFBP5,FXYD3,GATA3,LYPD3,KRT15,AQP3,AGR2,IFI27,PLCG2,FGFBP1,RAPGEFL1,GYLTL1B,C15orf48,ATP2C2,ANXA9,CCDC69,CA2,FGFR4,PVRL1,HENMT1,TNFAIP2,CITED4,HES1,ERBB2,TNFRSF25,RGS2,DNAJA4,GLS2,COX6C,BIK,PYCARD,S100A2,HAS3,PLEKHB1,CRIP1,TC2N,CDC42EP5,F2RL1,NOTCH3,RHOD,CASZ1,ELF3,GJB3,CCL28,PLLP,SERPINA1,FOXA1,HMGB1P1,KITLG,GSTO2,PARD6B,CLDN1,KRT19,FHDC1,FAM83H-AS1,SULF2,NMU,JAG2…
BRD_K37390332	CTSK,MMP1,TSPAN1,GPX3,LYPD3,HID1,AQP3,SYT7,EPCAM,CLDN7,GDPD3,PRSS12,EPS8L1,HOOK1,AP1M2,GJB2,CLDN3,GYLTL1B,EPHB3,SPINT1,CDH3,SFN,CRB3,ESRP1,ACSL5,MYH14,MAP7,DDX1,ID4,BIK,ARG2,HKDC1,STEAP2,CDC42BPG,FAM171B,SELENBP1,PLA2G4A,FOXA1,CADPS2,MPZL2,MAPK13,SH3BGRL2,ARHGAP8,PRSS16,ANXA9,MPZL3,PRRG4,NKX3-1,TPD52L1,MAP2K6,STARD10,ERBB2,IRF6,ESRP2,FAAH,B3GNT3,ELF3,GDF15,C2ORF15,DENND1C,ARHGEF35,DSP,GALNT6,SERI…
BRD_K44224150	CTSK,AKR1C3,SNCG,GATA3,PRSS12,KRT15,CXCL1,ZNF703,HMOX1,SLC16A5,FGFR4,PTX3,SLC7A2,ANXA4,ANXA9,PLBD1,HEY1,TNFRSF6B,MOK,TSPAN1,FERMT1,MYH14,OXTR,COX6C,GDPD3,SERINC2,CPM,RNF43,IFIT1,HOXA10,CXCL2,ADM,CPNE8,AP1M2,CLDN1,HOOK1,S100A2,SH3BGRL2,STARD10,NPAS2,TMEM158,HOXA1,TPD52L1,LURAP1L,CYBA,SFN,BIK,ESRP2,DNAJC15,GLYCTK,LLGL2,RAB11FIP4,AKAP7,PARD6B,ADAP1,F3,CLDN3,CPE,SEMA4G,IL8,KLF5,ZNF432,SH3RF2,MYO5B,CT…
procarbazine	MMP1,NOV,PCOLCE,NKX3-1,SLC2A3,PPP1R3C,PTX3,STC1,DDX1,CISH,LPAR1,ENG,TIMP3,ECM1,ARHGDIB,COPZ2,FGFBP1,FN1,KRT17,TFPI2,IFITM1,IFIT2,CAPS,TAGLN,MMP2,NNAT,LOX,COL12A1,CCND3,NES,IGFBP7,OASL,MFGE8,APOL1,SERPINE2,SRPX,FBN1,EHD2,VEGFC,GATA2,ADAMTSL4,FBLN1,DDX60,GMPR,STAT5A,PLIN2,NRIP3,ST6GALNAC2,EMP3,LOXL3,PLCG2,GNG11,RCN3,IFI6,CITED4,UCP2,SLC16A2,ISG15,SATB1,PCOLCE2,CA12,MYL9,ADAMTS1,GLI3,IGFBP6,LHFP,UNC…
necrostatin_1	MMP1,SERPINE2,PTX3,SNTB1,ALDH1A1,IFI6,TIMP3,MX1,AQP3,COPZ2,PYCARD,TMEM158,CA12,ECM1,MMP17,IRF6,LOX,RAB38,ATF3,PFKFB4,IFI27,PCOLCE,FN1,SAMD9,MMP2,RNF43,TMEM171,SYTL2,NNAT,KRT15,IFI44,IFIT3,FAM43A,DKK3,TNFSF10,TACSTD2,IFIT1,RAPGEFL1,RCN3,THBS1,PTK6,SASH1,RGMB,MGAT5,ADM,PGAP3,ZFP36,NOV,DPYSL3,HAS3,TNC,OAS1,LPAR1,FXYD5,VCAN,EPHB3,CDC6,NRARP,FAM20C,TNIK,ARRDC4,TP53I11,CDH3,HTRA1,GAS6,RDH5,SRPX2,TNFRSF…
sildenafil	NNAT,KRT15,CLEC11A,STAT5A,CISH,LRP4,PTPRCAP,SRGN,CXCL1,CCND3,CA2,TNFSF10,CD83,FAM171B,CDH3,IFITM1,CLDN1,AQP3,RAB38,APOC1,SPP1,PSTPIP2,PIM2,FST,PTGER4,BYSL,MT2A,SERPINE2,EPHX2,SEPT6,EDN1,GMPR,PIM1,DDX1,ZIC2,NRARP,CORO1A,APOLD1,ATF5,PCOLCE,DLC1,SOCS2,TNFAIP2,PTX3,RNF144B,HHEX,TFPI2,PRKAR2B,DEF6,KRT17,TACSTD2,STC1,FAM20C,GPSM3,HOXB9,TFAP2A,PRSS12,ADA,PITX1,ICAM3,LHFP,TNFRSF14,ATHL1,ICAM5,IRX3,NBAS,C…
cyclophosphamide	DHRS2,STC1,CORO1A,CISH,AQP3,PTPRCAP,CA2,SRGN,GUCY1B3,HMOX1,DUSP2,ATF5,FGFBP1,MAN1A1,ICAM3,PIM2,GPSM3,STAT5A,AKR1B10,TSPAN33,APOC1,IRX3,PTHLH,LAT,SELENBP1,NKX3-1,CLU,METTL7A,PLCG2,FMNL1,SERPINB9,CAMK1,SOCS2,IRF5,C15orf65,NRG1,LCP1,MT1E,GLUL,MSX1,IQSEC2,TFPI2,PIM1,ZBTB10,GAB2,ITPR1,MYLK,PTGER4,CD70,DEF6,FKBP5,FAM117A,EFNA3,PTP4A3,ALDH1A1,ALDOC,FCHO1,PTK2B,PTPN6,CREB3L4,CYFIP2,EPHX2,RILPL2,ADA,SPP1,…
ML083	CISH,DHRS2,PTGER4,FST,SEC31B,NMU,ARHGDIB,PREX1,CORO1A,SOCS2,PRRT2,GPSM3,REEP2,AQP3,ATF5,KHDRBS3,PRKAR2B,GLI3,STC1,CLEC11A,RAB3A,WIPF1,ROBO1,CD83,CTSK,SEPT6,LRP4,CHN1,CPE,PRRG4,FAM105A,BAI2,ADRBK2,FSD1,ALDH1A1,TFPI2,SHOX2,SESN3,TNFSF10,PCTP,RNF144A,CYP26B1,SEC61G,ERO1LB,CCND3,ASIC1,ARL4C,COCH,HR,DNAJC6,ETV1,RASSF8,IGFBP2,ELOVL4,TCF7L1,UST,PTP4A3,CA2,ATP2A3,CAV2,BHLHE41,HOXC10,CCNJL,ITPR1,GPC2,NAP1…
necrostatin_7	SERPINE2,SRPX,TMEM158,MMP1,TIMP3,STAT5A,LPXN,PREX1,FZD8,APOM,MMP2,IL8,CTSK,COL6A2,MITF,GNG11,SH2B3,PFKFB4,FN1,GLIPR1,CXCL1,VAMP5,CISH,TNFRSF14,FAM20C,COPZ2,HMOX1,TAGLN,ICAM1,MYLK,COL6A1,RAC2,FST,PTGER4,LTBP1,ZCCHC24,NRP2,LYST,MMP14,LOXL3,PPAP2B,RASSF8,WWTR1,CLEC11A,ITGA5,ALDH1A1,APOLD1,F2R,PLXNB3,ZNF697,GPR137B,SDC3,TNFSF10,DLC1,APOE,AP1S2,NBL1,MFSD12,ENPP1,CD83,SLC43A3,GPSM3,C19orf71,LAT,INPP5F,…
bexarotene	CA2,PTPRCAP,ALDH1A1,IL32,RNF43,BMP4,ARHGDIB,STAT5A,LAT,CISH,PLIN2,SLC2A3,PTGER4,SLC39A8,LIPG,TMEM158,PIM1,STC1,PSTPIP2,MISP,IRAK2,TNFSF10,CLDN1,PKDCC,PLBD1,FUT4,IGFBP3,HPDL,SERPINB1,GAB2,CLDN3,C15orf48,MYO5B,SH3BGRL2,HOXB9,SLC27A2,CYB5R2,TAGLN,CA12,GLYCTK,MYRF,CASP10,CADPS2,MPZL2,AQP3,NMU,AGR2,BIK,GATA6,ACTA2,CXCL2,PYCARD,IFITM1,CLEC11A,CYSTM1,HSD3B7,PAQR8,ADAMTSL4,MBNL3,RAB3IP,GPAM,BAMBI,FERMT1,…
SCH_79797	SERPINE1,LOX,COL1A1,CCDC80,NOV,FBN1,TGFBI,COL5A1,ABLIM3,APOL1,CDA,GLIPR1,MXRA8,LOXL2,C1S,SRPX2,GAS6,FSTL1,IGFBP4,COL12A1,IGFBP7,EFEMP1,MYLK,NNMT,THBS1,IGFBP3,VEGFC,KRT7,FBXO32,NEXN,EFEMP2,MATN2,SNCG,FLNC,IFIT2,VASN,CA12,TAGLN,CFB,GRAMD3,STC2,LOXL1,RARRES3,FSTL3,SYNPO,HEG1,PPAP2B,LTBP2,TGFB2,CSF1,CXCL1,IFI27,EHD2,CPA4,AKR1B1,CLMP,PLOD2,IFI6,CTGF,PRSS23,MICAL2,DKK3,C1R,LPAR1,RECK,MMP2,COPZ2,HLA-B,D…
methotrexate	NOV,MXRA8,CPE,PPAP2B,FOXA1,LTBP2,GPX3,NUPR1,COL1A1,ACTA2,C10orf10,NKX3-1,FBN1,THBS1,ERBB2,LOX,IGFBP5,IGFBP4,C1S,COL5A1,IGFBP3,TAGLN,STARD10,ANGPTL4,SPOCK1,SERPINE1,SEC11C,TGFBI,SYNPO,HID1,SLC1A1,SELENBP1,TP53I11,CCDC80,FN1,COL12A1,LRP1,GAS6,CADM1,EFEMP1,FBXO32,EDIL3,C1orf51,C14orf132,CREB3L4,GPR160,TBX3,NREP,VASN,SYTL2,SMIM14,APOL1,VEGFC,C1R,UCP2,HIST1H4H,CCDC149,MUC1,LOXL2,LMCD1,XBP1,HMOX1,MYLK,…
RG_108	LYPD3,AQP3,GDF15,IRF6,IL6R,IL8,SERPINE2,CXCL1,TMEM158,CTSL,CFB,NKX3-1,SERPINE1,SPP1,SRPX,CDH3,S100A2,F3,LAMA3,ZC3H12A,PTGR1,ITGA2,CXCL2,QPCT,MPZL2,STARD10,HAS3,GSAP,C3,ITGA1,ACSL5,AKR1C3,SYTL2,CTSS,FERMT1,AKR1B1,OSGIN1,CNFN,FN1,ABCA1,AGPAT9,RAB38,SLC39A6,STEAP2,TNFAIP3,SERINC2,NAMPT,SDR42E1,PTGES,ABLIM3,ERV3-1,ALS2CL,CD40,FRMD4A,FAAH,NT5E,SFN,PLEK2,UPP1,PMEPA1,CD74,PGF,LAMC2,LRP4,AMACR,ANO9,ADAMT…
GMX_1778	AKR1B10,AKR1C3,SERPINE2,NAMPT,CTSK,SPP1,SEMA3B,C1S,OSGIN1,KRT7,GPNMB,GPX3,LYPD3,PTGR1,GFPT2,G6PD,HSPB8,UGDH,AKR1B1,IL8,SRXN1,MGST1,SNTB1,GDPD3,AGPAT9,CXCL2,ABCC3,C15orf48,QPCT,PMP22,TIMP3,ICAM1,MITF,SLC7A11,ASPH,CDA,PTGES,PRKCDBP,GCLM,MET,ADAM8,LAMA3,RARRES3,ABLIM3,SNCG,CTSL,HLA-DMA,TGM2,MLPH,COPZ2,TRIM16,CD74,MBP,FTL,IRAK2,TGFA,F3,TXNRD1,SRPX2,VSIG10L,PLXNB3,PANX2,PCED1B,TNFRSF14,EPS8,PMEPA1,PAP…
STF_31	SNCG,TGFA,NAMPT,KRT7,FOXA1,ALDH1A3,SERPINE2,CDH1,OSGIN1,AKR1C3,PTGES,TNFSF10,GALNT3,PTGR1,CPS1,TIMP3,RAB17,CLDN4,KRT19,TINAGL1,SEMA3B,CTSK,SRPX2,MGST1,ABCC3,STYK1,RBM47,GPRC5A,MET,MUC1,FAAH,HSPB8,ABLIM3,SPINT1,NKX3-1,LAMA3,LGALS3,EPS8L2,C9orf169,GALNT12,CTSH,RASEF,ADAM8,UGDH,PCDH1,GPX3,LAMC2,DHRS3,ALDH3B1,SH2D3A,RARRES3,F3,C6orf132,RHOD,MAPK13,GRHL1,CLDN7,ESRP2,ICAM1,AKR1B1,G6PD,APOLD1,NIPAL1,AGP…
daporinad	NOV,CTSK,SERPINE2,FOXA1,NAMPT,SPP1,CDA,CXCL1,SRPX2,KRT7,TGFA,LAMA3,GPX3,SNTB1,ABCC3,MGST1,G6PD,GFPT2,DHRS2,IGFBP4,NKX3-1,LOX,ALDH1A3,AKR1C3,GDPD3,CYP1B1,PMEPA1,IL8,OSGIN1,MLPH,UGDH,TIMP3,FBXO32,MET,IRAK2,C1S,ABLIM3,PTGR1,SYNPO,PCED1B,HLA-DMA,C9orf169,CABYR,ASPH,MGLL,ERBB2,IGFBP7,ICAM1,RHOV,PTGES,LGALS3,MPZL2,TGM2,C19orf33,APOLD1,SLPI,TRNP1,PRKCDBP,STC1,SMOX,TBC1D2,STS,SERPINE1,HIST1H4H,ADAM8,CTSL…
CAY10618	NOV,SERPINE2,SPP1,CTSK,AKR1C3,OSGIN1,TGFA,NAMPT,ALDH1A3,ABCC3,FN1,KRT7,SNCG,ECM1,UGDH,CDA,GDPD3,PTGR1,MGST1,LOX,C1S,ABLIM3,GPX3,MITF,IGFBP4,G6PD,APOLD1,SNTB1,AKR1B1,LAMA3,COPZ2,BACE2,SERPINE1,SEMA3B,LGALS3,MET,FTL,QPCT,ANGPTL4,HSPB8,SLC1A1,CXCL1,IGFBP6,TIMP3,HMOX1,EPS8,SRXN1,LTBP2,TGM2,ASPH,CTSL,ERBB2,SLC40A1,HLA-DMA,FOXA1,PTGES,MLPH,PAPSS2,AGPAT9,GCLM,LAMC2,NQO1,SQSTM1,THBS1,CTSD,GALNT12,CD74,MG…
dacarbazine	AKR1B10,SNTB1,PTX3,C1QL1,HMOX1,GPX3,AKR1C3,DPYSL3,QPCT,ACTA2,SLC2A3,APOE,ERBB2,SERPINE1,PKDCC,SPP1,TAGLN,PANX2,ZSCAN31,RAB3B,HOXB5,CPE,SLC40A1,MYL9,APOC1,SYT7,FAM20C,TRNP1,NUPR1,MSX1,PLOD2,VASN,ICAM1,AMACR,FSTL1,HOXB2,TMEM56,LEPREL1,MGST1,FTL,TMEM158,CTSK,ABCC3,GAS6,NDRG1,DKK3,STARD10,IGFBP3,RGL3,C10orf10,FN1,SYT1,PLCB4,DAB2,ATF3,AKR1B1,FGF2,SIRPA,CAPS,SYNPO,UGDH,OSGIN1,TNFSF10,HIC2,SGCE,MITF,SEC…
fluorouracil	SERPINE2,SRPX,PTX3,FN1,CTGF,SPOCK1,MCAM,CTSK,SERPINE1,PMP22,DAB2,QPCT,MYL9,SPARC,TAGLN,TMEM158,LOX,HSPB8,FSTL1,CALD1,SNTB1,CCDC80,COL5A1,LMCD1,IGFBP7,SLC2A10,FBN1,TIMP3,COL6A2,CDH2,CPQ,ACTA2,APOE,CTHRC1,CPA4,NRP2,EDIL3,CXCL1,TNC,HEG1,MYLK,MATN2,FLNC,SLC2A3,MXRA8,GNG11,ABLIM3,COPZ2,LOXL2,COL6A1,ZCCHC24,ECM1,EVA1A,L1CAM,CALU,NRIP3,COL12A1,CYBRD1,GPRC5B,VASN,PLXNB3,FGF2,SHISA4,CYR61,DKK3,COL1A1,LIFR…
decitabine	PTX3,CTSK,DKK3,CPA4,COL1A1,SERPINE1,FBN1,VEGFC,FN1,SPARC,RCN3,IL1R1,TMEM158,TGFBI,NNMT,MATN2,SRPX,CREB3L1,CCDC80,SPOCK1,LOXL2,HEG1,TNC,FSTL1,VASN,THBS1,LTBP2,C1S,DAB2,PLOD2,CYBRD1,IGFBP7,COL6A2,ENG,MMP2,PAPSS2,COL5A2,FLNC,MRC2,COPZ2,LOXL1,MYL9,ADAMTS1,EFEMP1,L1CAM,MYLK,PMP22,HTRA1,IGFBP4,MCAM,PPAP2B,DFNA5,G0S2,COL12A1,SERPINE2,GPR176,MT1E,TIMP3,EFEMP2,TPM1,PPP1R3C,GPX3,FGF2,CALD1,PLCB4,SNTB1,GNG1…
PF_3758309	GRB7,ERBB2,IGFBP5,C1S,SERPINE2,PGAP3,TGFBI,LOX,SPP1,TIMP3,CA12,COL1A1,IGFBP4,PPAP2B,TMEM158,C1R,COPZ2,MGLL,FN1,AKR1C3,SNTB1,AKR1B1,MIEN1,SPOCK1,EDIL3,MATN2,SLC12A8,COL5A1,CSF1,EVA1A,ABLIM3,MLPH,IGFBP7,CTSL,CPQ,THBS1,SMPDL3A,LEPREL1,ABCC3,SYTL2,SLC2A10,LPAR1,HMOX1,AKR1B10,VEGFC,CLU,EPDR1,IL8,SRGN,STARD10,CISH,CTSK,HTRA1,AXL,HBEGF,IGFBP3,SERPINE1,VASN,LMCD1,RBPMS,DKK3,CTGF,FBXO32,CREB3L1,FAM20C,LOX…
omacetaxine mepesuccinate	BICC1,SNTB1,SPP1,GRB7,TGM2,GPX3,PGAP3,TRNP1,ANGPTL4,NNMT,GPRC5C,BMP4,ABCC3,CA12,SLC40A1,SERPINE1,IGFBP3,HNMT,ABLIM3,ERBB2,IGFBP7,GGT1,PMEPA1,AXIN2,TGFA,DCBLD2,GAS6,SERPINE2,CDA,LMCD1,IGFBP4,METTL7B,PPARG,STARD10,IL18,EVA1A,ANKRD1,EPS8L2,HOXB2,PLIN2,RDH5,SLC12A2,EPS8,BCL2L1,FGFR4,IL32,ANXA4,LAT,NCEH1,SLCO4A1,ANXA9,SLC16A5,PLCB4,MGLL,UNC13D,FHL2,ITGB4,KRT8,HOXB3,LGALS3,DKK1,AXL,KRT80,TGFBI,ARHGAP29…
SNS_032	BICC1,PTX3,PPP1R3C,SERPINE1,IGFBP3,TRNP1,MYLK,FGF2,PLCB4,PAPSS2,IGFBP7,NNMT,C1QL1,AXL,GRB7,LOX,EVA1A,DKK1,MATN2,RAB3B,SLC1A1,CA12,PLK2,LOXL2,GAS6,IGFBP4,GNG11,RASL11A,TNFRSF6B,TGM2,PLIN2,NCEH1,CCDC80,ABLIM3,EPDR1,CSF1,CTGF,PGAP3,TFPI,ADAMTS1,BEND7,HOXB5,CACNG4,GPX3,ERBB2,SPOCK1,NUPR1,SYTL2,FHL2,RECK,LMCD1,ADAMTS15,ANGPTL4,ARSJ,FLNC,TGFB2,PLAT,MIEN1,MET,DRAM1,CRIM1,DLC1,GLS,SYNPO,NRP1,CREB5,TIMP1,…
PHA_793887	COL1A1,LOX,ERBB2,FBN1,CCDC80,SERPINE2,SERPINE1,PPP1R3C,GRB7,PGAP3,AKR1B10,C1S,NNMT,CA12,SPARC,ABLIM3,CSF1,MIEN1,COL5A1,IGFBP7,IGFBP4,LOXL1,NUPR1,PAPSS2,DKK3,VASN,ANGPTL4,THBS1,TGFBI,BICC1,LOXL2,PLCB4,PLOD2,MATN2,HTRA1,AXL,LEPREL1,CLMP,CTGF,MXRA8,PTX3,DKK1,TGFB2,SYTL2,MYLK,CPQ,GAS6,SPP1,SYNPO,COPZ2,FSTL1,GLIPR1,TIMP3,PRSS23,ALDH3B1,FGF2,FBXO32,IGFBP3,C1R,TRNP1,ARSJ,CYBRD1,ADAMTS1,MRC2,CDH2,UGDH,NE…
leptomycin B	NOV,LOX,CA12,COL1A1,CTSK,CLU,SNTB1,MXRA8,SERPINE1,FBN1,ERBB2,MYLK,PPP1R3C,C1S,EFEMP2,SPOCK1,DAB2,SPP1,CPA4,IGFBP4,DHRS2,NUPR1,HTRA1,AKR1B10,IGFBP7,TGFBI,COL6A2,FGFR4,TAGLN,NNMT,CCDC80,MYL9,GRB7,PPAP2B,COL6A1,VASN,GAS6,FN1,COPZ2,CSF1,CLMP,CTGF,PGAP3,PAPSS2,HMOX1,FLNC,PLCB4,ABLIM3,DKK3,GGT1,FBXO32,COL12A1,GNG11,LOXL2,SLC2A10,FSTL1,SPARC,LTBP2,AKR1B1,SCARA3,PRSS23,HID1,ABCC3,VAMP5,GPX3,HNMT,LRP1,THB…
narciclasine	IGFBP5,LOX,ABLIM3,SERPINE1,SLC40A1,FN1,SERPINE2,MYLK,MXRA8,AKR1B10,TMEM158,TIMP3,LOXL2,SLC16A4,COL6A2,COPZ2,MUC1,FBN1,APOL1,VAMP5,IGFBP7,FBXO32,PRKCDBP,SPP1,IGFBP4,PPAP2B,CFB,CA12,SPARC,SRPX2,IGFBP3,CSF1,COL1A1,NNMT,DKK3,CCDC80,TIMP1,SYNPO,EVA1A,PPP1R3C,FAM20C,TGFBI,C10orf10,TNFSF10,COL6A1,GNG11,SNTB1,CYBRD1,THBS1,PRSS23,SRPX,TGM2,CTSK,MATN2,ZCCHC24,HTRA1,TRNP1,VASN,NUPR1,HOXB2,SLC2A10,PLCB4,MLPH…
SR_II_138A	CTSK,SPP1,BICC1,SRPX,SERPINE1,IGFBP7,SERPINE2,MYLK,NNMT,TGFBI,PPP1R3C,CPA4,SPOCK1,GNG11,LOX,PLAT,VAMP5,SPARC,HTRA1,ABLIM3,TIMP3,FBXO32,TMEM158,ZCCHC24,TIMP1,THBS1,COL6A2,CPQ,C1S,SYNPO,FN1,GPNMB,PLCB4,PPAP2B,TRNP1,COL5A1,SRPX2,DKK3,FAM20C,TNC,CSF1,COL6A1,NRP2,MMP2,PFKFB4,MRC2,CA12,FLNC,TIMP2,VASN,CYBRD1,SNTB1,IGFBP4,CDH2,RECK,LRP1,ANGPTL4,DAB2,ECM1,HSPB8,GAS6,EFEMP2,EVA1A,PCDHGC3,COPZ2,COL12A1,NRP…
CR_1_31B	CTSK,SERPINE1,ITGB3,IGFBP5,NOV,IGFBP3,BICC1,SYNPO,HTRA1,ABLIM3,DKK3,MYLK,IGFBP7,TGFBI,PLAT,SRPX,SPOCK1,C1S,ECM1,SERPINE2,TMEM158,COPZ2,TNC,TIMP3,LOX,SPP1,FN1,NNMT,IGFBP4,SPARC,SNTB1,DAB2,LY96,THBS1,EDN1,GAS6,TIMP1,VAMP5,CSF1,SYTL2,MITF,PPP1R3C,TRNP1,CPA4,IGFBP6,LTBP2,APOL1,GLIPR1,GNG11,DKK1,GPNMB,C1R,SIRPA,AKR1B10,CA12,CPQ,FBXO32,TIMP2,TAGLN,VASN,PCDHGC3,EVA1A,PLCB4,TGM2,MMP2,TNFRSF19,FAM20C,EFEM…
BMS_345541	CPA4,PLAT,GPX3,IGFBP3,SERPINE1,IGFBP7,ADAMTSL4,IGFBP4,CTSK,DKK1,MUC1,MET,PTX3,NNMT,PPP1R3C,ITGA3,MATN2,BHLHE41,GAS6,SNTB1,EFEMP1,GPRC5A,GFPT2,L1CAM,TGM2,GNG11,CYBRD1,EVA1A,ALDH3B1,ANGPTL4,SYNPO,FGF2,ITGB8,THBS1,ABLIM3,EPS8,HOXB2,TRNP1,LTBP2,EDN1,GRAMD3,SRPX2,TIMP3,PPARG,TSPAN1,MEGF6,RECK,C19orf33,PLA2G16,CTGF,HOXB3,CRIP1,MGLL,LOX,SPOCK1,PRKCDBP,ANXA9,NCEH1,NT5E,DCBLD2,AXL,PTRF,RHOBTB3,RASL11A,FST…
dinaciclib	TGM2,SPP1,BICC1,FN1,GAS6,SERPINE1,PTX3,IGFBP4,TRNP1,BMP4,ANKRD1,FLNC,AKR1B10,ABLIM3,LPAR1,AXL,CPA4,LTBP2,LOX,ANGPTL4,TIMP1,PPAP2B,DCBLD2,VAMP5,DKK1,GLIPR1,SLC16A4,TMEM158,SYTL2,NCEH1,ABCC3,IGFBP7,SYNPO,NNMT,DKK3,MYLK,FGF2,NRP1,NT5E,EVA1A,MXRA8,COPZ2,PLAT,RDH5,RECK,IGFBP3,SPOCK1,ALDH3B1,CCDC80,VEGFC,AKR1B1,GPRC5A,GPRC5C,THBS1,SRPX2,GGT1,EFEMP2,ANXA3,LXN,ENG,CYBRD1,PLIN2,LRP1,MET,DRAM1,MMP2,COL6A2,…
alvocidib	TGM2,BMP4,GAS6,BICC1,SERPINE1,AKR1B10,TRNP1,GGT1,FN1,FLNC,PTX3,FGF2,CD70,ADAMTS15,AXL,DKK1,IGFBP5,TMEM158,LOX,IGFBP7,DCBLD2,GLIPR1,ANKRD1,CPA4,ABLIM3,IGFBP4,MYLK,NCEH1,LTBP2,CA12,SPP1,EVA1A,SYTL2,SPOCK1,PPAP2B,ABCC3,PLCB4,RDH5,VEGFC,METTL7B,NRP1,LPAR1,RECK,MXRA8,MGLL,SYNPO,MET,NT5E,COPZ2,GPRC5C,DKK3,THBS1,PPP1R3C,LXN,DAB2,ACTA2,MATN2,GPRC5A,DRAM1,NEXN,NNMT,RGMB,EPS8,ANGPTL4,LRP1,HOXB3,ENG,IGFBP3,…
linifanib	PTX3,SERPINE2,KIAA1199,SERPINE1,TNFRSF6B,TIMP3,GPNMB,CTSK,ITGB3,TMEM171,QPCT,MATN2,ADAMTS15,COPZ2,PMP22,CXCL1,LAMA4,CD70,EVA1A,SAMD9L,GNG11,FSTL1,CPA4,LOX,FBXO32,ECM1,MYLK,IGFBP3,CYBRD1,SRPX,NOV,LYPD1,ITGB8,SNTB1,IL8,NT5E,SPARC,SPOCK1,VCAN,GPRC5B,GAS6,PLAT,FGF2,SLFN12,EPDR1,PLXNB3,PRKCDBP,APOLD1,NNMT,NRP2,ITGA3,BICC1,L1CAM,CAPS,MT2A,RECK,FN1,CCDC80,LOXL2,BTBD19,TGM2,PLCB4,CDH2,DKK3,GFPT2,ADAMTS1,…
MK_1775	SERPINE2,NOV,PMP22,MMP1,CPS1,LOXL3,TIMP3,ECM1,TMEM158,CTSK,MMP17,TNC,PLXNB3,GPNMB,SNTB1,DKK3,MLPH,SDC3,SRPX,COPZ2,SERPINE1,PRKCDBP,CCDC80,CAPS,SPARC,DKK1,CPA4,SYNM,GLIPR1,NRP2,EFEMP2,PFKFB4,ENPP1,ENG,RCAN1,PCDHGC3,SLC16A4,PLAT,BACE2,TMEM171,QPCT,LPAR1,FSTL1,PPAP2B,SLC2A10,TIMP1,THBS1,COL12A1,LXN,GAS6,CXCL1,PPP1R3C,LOX,GSN,NT5E,CADM4,DAB2,LGALS3,SEMA3B,IGFBP4,GFPT2,FBN1,HOXB2,TNFRSF6B,MCAM,VIM,TFA…
AZD7762	QPCT,SERPINE2,MITF,MLPH,NKX3-1,CTSK,FOXA1,SNTB1,PMP22,ECM1,APOLD1,FAM174B,SEC11C,STARD10,KIAA1244,SERPINE1,GPNMB,CPE,HOXB5,HSPB8,GPR137B,CAPS,TRNP1,TIMP3,SLC40A1,SMPDL3A,MMP17,AIF1L,TNFRSF14,GPRC5B,RAB38,C19orf71,SIRPA,BACE2,NUPR1,PLXNB3,HID1,PGAP3,SPP1,MBP,IGFBP5,MCAM,RAB3B,GRB7,ASAH1,RAB17,PFKFB4,ANXA9,PPP1R3C,GDF15,SLC39A6,TBC1D7,ITPKB,LOX,ERBB2,SYTL2,RASEF,MFSD12,CADM4,TMEM171,LYST,TIMP1,CTSF…
N9_isopropylolomoucine	CTSK,PPAP2B,ENPP1,SNTB1,NUPR1,LOX,APOL1,CA12,IGFBP3,CAPS,PLIN2,NOV,FN1,FBN1,BICC1,SERPINE2,PPP1R3C,SPP1,HMOX1,C1QL1,COL18A1,COPZ2,CCDC80,ZNF880,CLU,GAS6,DPYSL3,EFEMP2,QPCT,THBS1,ID4,CPA4,VASN,ANXA9,COL6A1,LAT,PLCB4,SULF2,COL6A2,CSF1,SEMA3B,LRP1,GPRC5C,HTRA1,CPM,CTSD,LTBP2,CTSF,ENG,RCN3,L1CAM,SLC12A8,RBPMS,MMP2,DAB2,C6orf141,AKR1B1,ZSCAN18,TGM2,HOXB2,PLA2G16,CTGF,ABLIM3,MET,TCEAL3,CA2,BHLHE41,FGF2…
momelotinib	NOV,GRB7,CTSK,SERPINE2,CAPS,SNTB1,ECM1,ERBB2,TIMP3,HOXB5,QPCT,HID1,GDF15,GPNMB,PLAT,STARD10,ANXA9,ERBB3,RGL3,HOXB2,PLXNB3,FOXA1,PMP22,SMPDL3A,ASB9,TOB1,LGALS3,ELF3,FAM174B,TSPAN1,PGAP3,SELENBP1,KIAA1244,SYTL2,APOLD1,HSPB8,EPS8L1,HNMT,MLPH,SLC16A5,MMP17,EMP2,RAB17,MITF,SRPX,CTSL,BACE2,HOXB6,KCNK5,S100A4,PPFIBP2,METTL7B,RASEF,GPR56,SLC2A10,RNF43,SLC40A1,LLGL2,COPZ2,SCNN1A,CDH1,TRNP1,SERINC5,CLDN4,T…
AT13387	NOV,AKR1C3,SNTB1,SPP1,GALNT14,APOLD1,FN1,BICC1,AKR1B1,C1S,SPOCK1,MGST1,EPDR1,KRT80,CD70,IGFBP3,ACKR3,QPCT,PTX3,ECM1,ABCC3,CTSL,IGFBP7,CPS1,LOX,PTGR1,CXCL1,MLPH,TMEM56,PLIN2,CA12,PPM1H,MEGF6,GPRC5A,CYP1B1,MITF,DAB2,PLA2G16,PPAP2B,NNMT,SRXN1,LAT,UGDH,PTPRM,LOXL2,HMOX1,GPRC5C,HSPB8,L1CAM,MATN2,ALDH3B1,KRT7,GPRC5B,SLC2A10,FAM134B,GRAMD3,CTSK,EFNA1,OSGIN1,MARC2,SYNPO,PEG10,DRAM1,SULT1A1,MOCOS,FBN1,IL1…
SNX_2112	NOV,TAGLN,QPCT,ACTA2,IGFBP7,SPP1,CTSK,MITF,APOLD1,LOX,MYL9,BICC1,PLCB4,SNTB1,NUPR1,GALNT14,GPX3,LXN,TRNP1,AKR1B10,CTGF,FBXO32,DAB2,RAB17,CPE,EDN1,MUC1,SIRPA,CTSL,SLC27A3,CPQ,NNMT,MATN2,IGFBP3,EPDR1,AKR1B1,TMEM56,PPAP2B,GPNMB,PLIN2,COL18A1,SPOCK1,GLS,QPRT,GPR137B,GRAMD3,COL4A1,PROS1,PLA2G16,L1CAM,FN1,ALDH1A1,PPM1H,HSPB8,GAS6,ADAMTS1,SLC1A1,MXRA8,OSGIN1,ANKRD1,FSTL1,LOXL2,WIPI1,CRIM1,CA12,BACE2,CAP…
tanespimycin	NOV,APOLD1,QPCT,CTSK,LOX,MATN2,IGFBP3,L1CAM,IGFBP7,BICC1,FBXO32,PLCB4,SERPINE1,PTX3,FSTL1,MITF,ATP2A3,FN1,NNMT,MT1F,PNMA2,SIRPA,RCN3,DAB2,MPP1,MFGE8,APOL1,C1QL1,GAS6,CAPS,RAB3B,SLC16A4,EDN1,FAM134B,ADAMTS1,HSPB8,SLPI,SYNPO,RAB6B,SLC26A2,GPNMB,TTYH2,GPX3,LMCD1,COL4A1,SNTB1,CCDC80,ANKRD6,MGAT5B,COL4A2,AKR1B1,LOXL2,NAV2,VLDLR,PRICKLE1,VASN,ITGB8,TIMP2,IL32,BEX4,CDH2,GPC4,PPAP2B,CPE,GPRC5B,GPR137B,SP…
NVP_231	SERPINE2,NOV,ECM1,AKR1B10,CPA4,PMP22,TIMP3,KRT81,SPARC,COL12A1,SPP1,THBS1,PLXNB3,IGFBP3,COPZ2,FSTL1,SRPX,CADM4,EFEMP1,GAS6,COL1A1,PRKCDBP,SRPX2,LOXL3,OSGIN1,SLC40A1,HTRA1,NRP2,SNTB1,IGFBP7,SYNM,SYTL2,CCDC80,FAM20C,DKK3,ACTA2,LTBP2,MATN2,FBN1,BACE2,STC1,COL6A1,MCAM,SLC2A10,SDC3,SLPI,ZSCAN31,NUPR1,CALD1,SEMA3B,MOK,AKR1C3,PFKFB4,RCAN1,TAGLN,LRP1,DKK1,COL6A2,LPAR1,MXRA8,MMP17,SLC26A2,DAB2,IGFBP4,EVA1…
ML311	SERPINE2,NOV,S100A4,TIMP3,SEMA3B,ECM1,PMP22,PLXNB3,SRPX,COPZ2,GDF15,ABLIM3,GPNMB,SRPX2,HTRA1,GPX3,COL12A1,SLPI,PRKCDBP,ALDH3B1,SLC16A5,SNTB1,PLAT,SLC40A1,LOXL3,TNC,GSN,SPARC,FBN1,TAGLN,IGFBP4,C1S,LOX,MUC1,SDC3,SPP1,CAPS,SNCG,CADM4,CCDC80,CTSL,ALDH1A3,MFI2,IFIT2,S100A6,IGFBP7,TGFA,NRP2,SYNM,IGFBP3,RARRES3,GAS6,NT5E,MMP17,ABCC3,ZCCHC24,AKR1B1,COL5A1,L1CAM,MXRA8,TIMP1,STC1,LGALS3,ITGB4,CLCF1,EPS8,PL…
GW_843682X	NOV,FBN1,SERPINE2,SERPINE1,TAGLN,LOXL3,ACTA2,ECM1,TIMP3,CCDC80,PTX3,COL1A1,MXRA8,PRKCDBP,COPZ2,LTBP2,LOX,PPAP2B,GAS6,FSTL1,COL12A1,COL5A1,EFEMP2,FN1,HTRA1,PMP22,CALD1,GLIPR1,DAB2,LXN,TIMP1,GPNMB,FLNC,IGFBP4,CPA4,MYL9,SRPX,TNFRSF14,ENG,SPARC,NEXN,LRP1,IGFBP7,THBS1,COL6A2,COL6A1,LOXL2,GSN,SNTB1,ADAMTS1,TNC,MFSD12,CLMP,MEGF6,CPQ,CYBRD1,SLC2A3,TIMP2,SIRPA,ITGA5,SEMA3B,RECK,TGFB1I1,NT5E,BICC1,EVA1A,TP…
LY_2183240	MUC1,ERBB2,GPRC5A,NOV,GRB7,KRT7,RARRES3,TSPAN1,MGST1,PTGES,KRT19,SLC16A5,ABLIM3,GPX3,MLPH,ALDH3B1,CLDN4,KRT8,IL18,PLA2G16,EPS8L1,IGFBP3,EPS8L2,SLPI,RHOV,ABCC3,C3,C19orf33,ANXA9,APOL1,ALS2CL,SPP1,ANXA3,ELF3,EDN1,LAMA3,SRPX2,KRT18,PGAP3,TGM2,CDH1,THBS1,MAL2,FOXA1,TGFA,RGL3,CAPS,F3,MET,PMEPA1,LOX,C1S,ITGB4,AKR1B1,RHOD,EFEMP1,ASPH,EPAS1,RBM47,SH2D3A,ALDH1A3,TGFBI,GAS6,NCEH1,IL8,KRT80,MGLL,TMEM184A,SN…
BI_2536	NOV,RARRES3,SERPINE1,LXN,SLC2A10,TIMP3,THBS1,IGFBP7,CCDC80,GAS6,SERPINE2,FN1,EFEMP1,EPS8L1,ECM1,LTBP2,SRPX2,TAGLN,NUPR1,COPZ2,TGM2,MLPH,ALDH1A3,TGFA,C1S,ABLIM3,LOXL2,FBN1,IGFBP4,GPRC5A,PPAP2B,GRAMD3,C10orf10,PRKCDBP,HTRA1,C1R,SPARC,APOL1,EVA1A,MYLK,CAPS,NT5E,KRT19,PRSS23,DKK3,SLC16A4,DAB2,MXRA8,IL1R1,EHD2,SYNPO,PMP22,SYTL2,TSPAN1,IGFBP3,NCEH1,PLOD2,SNCG,HSPB8,MUC1,ANXA9,CXCL1,GLIPR1,EPS8L2,CTSD,G…
GSK461364	NOV,SERPINE2,RARRES3,MUC1,QPCT,ECM1,LXN,EPS8L1,MLPH,FN1,TIMP3,SRPX2,IGFBP7,NUPR1,IGFBP3,PMP22,PLXNB3,CAPS,ABLIM3,COPZ2,IGFBP4,PRKCDBP,MITF,TGFA,THBS1,GAS6,GRB7,PPAP2B,SEMA3B,SNCG,EVA1A,SERPINE1,GPNMB,ERBB2,SLC2A10,EPS8L2,RGL3,KRT19,KRT7,COL12A1,GRAMD3,TAGLN,LMCD1,GSN,MXRA8,SIRPA,LTBP2,HTRA1,SNTB1,TSPAN1,HSPB8,CAPG,EFEMP1,ALDH1A3,SYTL2,APOL1,ST6GALNAC2,C6orf132,CDKN2B,GPRC5A,CCDC80,BACE2,SPARC,PCD…
triazolothiadiazine	SERPINE2,KIAA1199,TGM2,TIMP3,GRB7,GPX3,PPAP2B,IGFBP3,EFEMP1,S100A4,ANKRD1,PMP22,SLC2A10,PLAT,LOX,ERBB2,IGFBP4,SRPX2,SCNN1A,ALDH3B1,FN1,C1S,GPRC5A,KRT7,LOXL3,COPZ2,C3,SNTB1,TFPI,MLPH,PLXNB3,TAGLN,ABCC3,TIMP1,IGFBP6,MUC1,EPS8L1,SYNPO,SLC16A5,SEMA3B,KRT19,ASPH,GRAMD3,PRSS23,ALDH1A3,ABLIM3,TGFA,IGFBP7,LXN,EDN1,LOXL2,TNFRSF6B,PGAP3,EVA1A,CCDC80,APOM,PRKCDBP,CAPS,SYTL2,RGL3,GAS6,BCAM,KRT8,STARD10,TM4SF…
vincristine	SLC16A4,SPP1,RARRES3,TGM2,ABLIM3,GPRC5A,GPX3,APOL1,KRT19,ALDH3B1,MUC1,IGFBP3,GAS6,NNMT,ABCC3,C10orf54,BICC1,SERPINE2,IGFBP4,SPOCK1,ALDH1A3,SRPX2,C1S,KRT7,IGFBP7,EFEMP1,PRKCDBP,SNCG,CDA,EDN1,MET,TGFA,NCEH1,EPS8L2,TIMP3,LXN,PPP1R3C,TRNP1,C3,SLC16A5,THBS1,AKR1C3,LAMA3,GRAMD3,KRT8,MLPH,SNTB1,PMEPA1,ACTA2,EPS8L1,TNFRSF6B,TNFSF10,ANXA3,PLA2G16,PRSS23,SYNPO,TGFB2,PCDH1,ANXA9,GABRE,HTRA1,IGFBP6,C19orf33,…
parbendazole	NOV,SERPINE2,MUC1,TIMP3,IGFBP7,ABLIM3,TAGLN,IGFBP3,CAPS,TGM2,EDN1,GPX3,GPRC5A,SNTB1,KRT7,SRPX2,ALDH3B1,SEMA3B,KRT19,ECM1,KRT8,TSPAN1,ANXA9,RGL3,PPP1R3C,EPS8L1,MATN2,ALDH1A3,MLPH,SCNN1A,PLA2G16,SERPINE1,EPS8L2,EVA1A,PRKCDBP,CTSD,SLC16A5,HSPG2,PRSS23,ABCC3,SYTL2,PLXNB3,GRAMD3,PCDH1,C3,THBS1,BCAM,GPRC5B,KRT18,TRNP1,C6orf132,LOXL2,NCEH1,GAS6,RARRES3,SPP1,GSN,LOX,SLC2A10,MET,PAPSS2,CDA,CLDN4,COL12A1,D…
KX2_391	SERPINE2,GPX3,GPRC5A,SEMA3B,TGM2,IGFBP3,PLAT,ANKRD1,RARRES3,EFEMP1,IGFBP7,MUC1,ABLIM3,LGALS3,PLXNB3,TIMP3,PTX3,NOV,ALDH3B1,COL12A1,GAS6,PRKCDBP,MET,GRAMD3,ABCC3,ANGPTL4,SNTB1,GPNMB,IGFBP4,SLC16A5,CAPG,HTRA1,KRT8,DKK1,KRT7,BMP4,EVA1A,GSN,RGL3,NTN4,PCDH1,IGFBP5,CAPS,SRPX2,CTSD,ANXA3,SCNN1A,GNG11,GRB7,ANXA9,MMP17,SYNPO,ACSL5,APOL1,MYOF,NCEH1,C10orf54,FBXO32,S100A6,HSPG2,EDN1,THBS1,SNCG,SPOCK1,SYTL2,…
paclitaxel	SERPINE2,TIMP3,SLC16A4,SERPINE1,PMP22,TRNP1,ACTA2,TAGLN,LOX,SNTB1,PTX3,TNFRSF6B,NNMT,DAB2,PRKCDBP,LXN,BICC1,GPNMB,MLPH,PLXNB3,CPQ,ECM1,CA12,GPX3,HNMT,EDN1,PLCB4,PPP1R3C,LGALS3,GAS6,IGFBP7,SYTL2,TNFRSF14,SLC1A1,LOXL2,APOE,CCDC80,MATN3,TIMP1,IGFBP3,CALD1,EVA1A,NUPR1,MGLL,APOC1,SPOCK1,PLIN2,MMP17,ANGPTL4,PLAT,LOXL3,S100A4,MUC1,MET,NRP2,APOLD1,SMPDL3A,TGM2,MITF,ABLIM3,THBS1,ANXA4,MXRA8,MYLK,ANKRD1,GR…
SB_743921	SERPINE2,TIMP3,NNMT,TGM2,SPOCK1,ECM1,PTX3,PPP1R3C,PMP22,SERPINE1,CAPS,KIAA1199,DAB2,PPAP2B,CPA4,LOX,HTRA1,FN1,IGFBP4,EDN1,IGFBP7,IGFBP3,COL12A1,C3,VAMP5,GAS6,COPZ2,TAGLN,THBS1,SLC2A10,EFEMP1,APOE,MYLK,DKK3,TIMP1,GPRC5B,LXN,LTBP2,PRKCDBP,SNTB1,QPCT,EVA1A,GNG11,GRAMD3,PRSS23,LMCD1,MXRA8,TRNP1,FBN1,ABLIM3,MMP1,MATN2,TNFRSF14,CCDC80,SYNPO,ALDH1A3,LOXL2,ANKRD1,NCEH1,L1CAM,SIRPA,TNFRSF6B,PLAT,PLXNB3,IG…
rigosertib	SERPINE2,S100A4,PRKCDBP,RARRES3,MUC1,TIMP3,CAPS,PLAT,CLIC3,ABLIM3,TGM2,LXN,PPAP2B,SNTB1,IGFBP6,ALDH1A3,IGFBP3,PLXNB3,SLC16A5,HTRA1,SLC2A10,GRAMD3,ALDH3B1,GPRC5A,ABCC3,PPP1R3C,S100A6,SCNN1A,CTSD,PRSS23,KRT8,SLC2A3,RGL3,SRPX2,APOL1,GAS6,GSN,DKK1,ANXA9,KRT19,PCDH1,EPS8L2,IGFBP4,ECM1,NOV,BICC1,STARD10,SPP1,MET,ANXA4,PLA2G16,C6orf132,MLPH,VAMP5,LOXL3,FOSB,B3GNT3,CAPG,TIMP1,COL12A1,GRB7,IGFBP7,TGFA,KRT…
BRD_K70511574	SERPINE2,NOV,TIMP3,RARRES3,MUC1,TAGLN,IGFBP4,IGFBP3,PRKCDBP,COPZ2,ABLIM3,PLXNB3,APOL1,FOSB,GAS6,ECM1,HTRA1,HLA-DMA,THBS1,TIMP1,IGFBP7,PPP1R3C,SPARC,AKR1B1,SNTB1,SRPX2,ADAMTS1,SLC16A5,COL12A1,SEMA3B,C3,SLC2A10,MXRA8,IFIT2,ALDH3B1,TNFSF10,IFIT3,ANXA9,MLPH,IGFBP6,PLA2G16,PLAT,FBN1,FN1,LTBP2,GNG11,SYTL2,TNC,CCDC80,ANGPTL4,GPRC5A,SULF2,ALDH1A3,KRT19,TRNP1,C1S,ST6GALNAC2,CPQ,GSN,MYLK,CRIP1,SYNPO,MET,GR…
ceranib_2	NOV,SERPINE2,RARRES3,MLPH,PLAT,SNTB1,TAGLN,TIMP3,ECM1,KRT19,ALDH1A3,S100A4,SRPX2,GPRC5A,TGM2,KRT7,SNCG,ANKRD1,TRNP1,CAPS,EDN1,APOLD1,ANXA3,IGFBP7,TGFA,ANXA9,ACSL5,ABLIM3,QPCT,MUC1,PLA2G16,PRKCDBP,TNFRSF6B,NCEH1,LGALS3,IGFBP3,GAS6,GRAMD3,STARD10,SLC40A1,MET,KRT8,EPS8L1,S100A6,SYTL2,RGL3,LTBP2,DKK1,CDA,SLC2A10,VAMP5,ALDH3B1,TMEM171,COL12A1,TNFRSF14,CLDN4,NUPR1,EVA1A,GPRC5B,C19orf33,PPARG,SLC16A5,HY…
nakiterpiosin	SERPINE2,TAGLN,TIMP3,IGFBP3,LOX,COL12A1,IGFBP4,MYL9,NOV,MXRA8,ACTA2,GAS6,CCDC80,COL1A1,PLXNB3,EFEMP1,NNMT,HTRA1,THBS1,COPZ2,LXN,SERPINE1,RARRES3,ADAMTSL4,DAB2,FSTL1,ANKRD1,PRKCDBP,SPARC,GSN,GPRC5B,SPOCK1,QPCT,FBN1,SNTB1,CALD1,BICC1,ABLIM3,MMP17,SEMA3B,MATN2,ADAMTS1,GRAMD3,GDF15,PPP1R3C,GNG11,ALDH1A3,TGM2,GPX3,TNFRSF14,CPQ,LOXL2,EVA1A,TGFA,LOXL3,PLCB4,ECM1,PRSS23,GPRC5A,IGFBP7,TRNP1,EDN1,PLA2G16,L…
BRD_K66453893	SERPINE2,SPP1,PTX3,TRNP1,TFPI,SNTB1,PLIN2,PRKCDBP,EDN1,BICC1,S100A4,TNFRSF6B,IGFBP3,GNG11,PAPSS2,MYLK,IGFBP4,ABLIM3,SERPINE1,NOV,VAMP5,GAS6,TGM2,ABCC3,TIMP3,DKK1,TAGLN,LGALS3,TIMP1,ANXA4,IGFBP7,STARD10,MLPH,APOM,NUPR1,SMPDL3A,ALDH3B1,PLCB4,METTL7B,NT5E,RNASET2,MGLL,HTRA1,NCEH1,GATA6,PPARG,C12orf75,NRP1,GPX3,ARHGAP18,ACSL5,HNMT,LOX,GPRC5B,TNFRSF14,COPZ2,RAB20,TNFSF9,SYNPO,LOXL2,ASB9,RBPMS,PGAP3,DA…
SB_225002	MUC1,ACSL5,GPX3,EDN1,AKR1B10,ABLIM3,CA12,ALDH1A3,PLLP,CYP2S1,LGALS3,KRT19,SRPX2,IGFBP7,GAS6,PPARG,SNTB1,SERPINE1,HNMT,TGM2,GPRC5A,MALL,C6orf132,GATA6,ABCC3,IGFBP3,PLA2G16,KRT7,SLC16A5,SLC40A1,C19orf33,CLDN4,TGFA,TAGLN,ALDH3B1,CXCL1,S100A4,SPOCK1,SYTL2,MGLL,PTX3,ANXA4,EPCAM,RARRES3,ANKRD1,ELF3,DTX4,PMEPA1,C15orf48,ANXA3,C1S,SLC1A1,PPP1R3C,IGFBP4,THBS1,PLCD3,RNASET2,EGLN3,EPS8L2,EPS8L1,MGST1,KRT8,C…
CHM_1	TAGLN,NNMT,MUC1,LXN,GPX3,IGFBP7,SERPINE2,PRKCDBP,IGFBP3,RARRES3,SLC2A10,TIMP3,ALDH3B1,LOX,EDN1,TGM2,SNTB1,MYL9,DAB2,PLIN2,KRT7,ADAMTSL4,ACTA2,ALDH1A3,GPRC5A,LOXL3,ECM1,DKK1,TGFA,NTN4,PAPSS2,RGL3,ABLIM3,PLA2G16,RCAN1,COL12A1,SRPX2,KRT19,SLC16A5,HTRA1,CALD1,EFEMP1,LMCD1,SYNPO,EPS8L1,MET,KRT8,PTX3,MLPH,COPZ2,FBN1,HOXB2,MALL,LOXL2,MATN2,IGFBP4,CRIP1,GRAMD3,HLA-DMA,ABCC3,SPARC,TGFB2,ANXA9,PLAT,TNFRSF6…
FQI_1	SERPINE2,LOXL3,PMP22,S100A4,MATN3,PTX3,MUC1,ANKRD1,IL8,CXCL1,TAGLN,SPARC,LXN,TIMP3,PLAT,ALDH1A3,MXRA8,PRSS23,IGFBP4,B3GNT3,PLXNB3,RCAN1,LIPH,TRNP1,C11orf52,GSN,FBN1,SGK1,FBXO32,LGALS3,LOXL2,PRKCDBP,FSTL1,MATN2,DKK1,ADAMTSL4,TNC,CCDC80,SEMA3B,TMEM139,GPRC5A,RGL3,ARHGAP18,C3,MALL,SLPI,RARRES3,EFEMP1,TM4SF1,CADM4,GRAMD3,MCAM,SEMA3C,SYNM,ABLIM3,C19orf33,SDC3,APOLD1,SLC16A5,GLIPR1,GALC,MFGE8,IGFBP3,CA…
FQI_2	NOV,SERPINE2,PTX3,IL8,EDN1,TAGLN,CXCL1,S100A4,ANKRD1,RARRES3,IGFBP7,LGALS3,TNFRSF6B,SLC2A3,IGFBP3,IGFBP4,SNTB1,TGM2,ABLIM3,MGLL,TIMP3,ALDH1A3,PRKCDBP,PLA2G16,TFPI,C3,ECM1,PLAT,TIMP1,GAS6,PPP1R3C,COL12A1,HTRA1,COPZ2,GRAMD3,MYL9,PRSS23,GSN,C11orf52,ACSL5,MLPH,SYTL2,SRPX2,THBS1,C19orf33,HOXB3,VAMP5,GPRC5A,EVA1A,GPX3,LOXL2,DKK1,BICC1,PLIN2,GLIPR1,NTN4,LOX,C6orf141,HLA-DMA,MYOF,SERPINE1,KRT8,AKR1B1,NC…
ELCPK	IGFBP5,S100A4,SERPINE2,CPA4,DKK1,OASL,MFGE8,HAS3,C6orf141,ALDH1A3,SEMA3A,AGPAT9,CD74,SLPI,TGFBR3,MYL9,IGFBP6,TM4SF1,BCAM,MALL,PLAT,ABCA1,DKK3,PRKCDBP,MATN2,TNC,GPX3,PRSS23,GAS6,GYLTL1B,C11orf52,TAGLN,C3,TNFRSF6B,EMP1,FAM46B,PLXNB3,IGFBP4,ITGA1,MCAM,CAPG,SYNM,GPR126,IFIT1,TIMP3,SLC4A11,SGK1,KRAS,CAB39L,TGFA,LEPREL1,SYTL2,HOXB6,SULF2,TRNP1,HLA-DMA,ATOX1,SEMA3C,LYRM5,FOSB,TGM2,STS,PMP22,RCAN1,LOXL3,…
docetaxel	NOV,SERPINE2,TGM2,TIMP3,ANKRD1,FN1,ECM1,SERPINE1,IGFBP3,IGFBP4,IGFBP7,PPP1R3C,SNTB1,SPP1,BICC1,ABLIM3,PRKCDBP,PPAP2B,CLIC3,GAS6,PMP22,SLC2A10,MLPH,TIMP1,LOX,VAMP5,LMCD1,BMP4,PTX3,PRSS23,TNFRSF14,LTBP2,HTRA1,CAPS,CTSK,THBS1,DAB2,SYTL2,PLAT,NNMT,NRP2,SPOCK1,COPZ2,PLXNB3,GSN,PMEPA1,GRAMD3,APOE,MXRA8,C1S,GGT1,CA12,HLA-DMA,SRPX,DKK1,TRNP1,PLA2G16,SMPDL3A,HSPB8,MOK,COL12A1,APOL1,SDC3,MET,MGLL,TNFRSF6B,…
tivantinib	NOV,SERPINE2,TIMP3,ECM1,FN1,PTX3,ANKRD1,PPAP2B,LOX,EDN1,TAGLN,IGFBP5,CTSK,ACTA2,SLC16A4,PRKCDBP,DAB2,TGM2,SLC2A10,IGFBP3,LTBP2,CLIC3,GPNMB,PLXNB3,COPZ2,TNFRSF14,SNTB1,THBS1,IGFBP4,MGLL,TGFA,PMP22,MLPH,SRPX2,ANXA3,PPP1R3C,NRP2,GAS6,EVA1A,EFEMP1,IGFBP7,CXCL1,DRAM1,MXRA8,ADAMTS1,ABLIM3,AKR1B1,HTRA1,SYTL2,FBN1,SERPINE1,SPOCK1,FSTL1,MOK,MUC1,COL1A1,COL12A1,GPRC5A,BACE2,CTGF,CCDC80,CPQ,GDF15,COL4A1,TIM…
YK 4_279	LOX,TAGLN,CLIC3,IGFBP3,SERPINE1,CAPS,ANKRD1,SERPINE2,CCDC80,GAS6,GPX3,EDN1,TIMP3,SNTB1,THBS1,IGFBP4,SLC40A1,LXN,EFEMP1,FSTL1,TGM2,MATN2,IGFBP7,PLCB4,LOXL2,APOM,DKK1,DAB2,MXRA8,FBN1,ABLIM3,NNMT,COL1A1,S100A4,LTBP2,SLC16A5,MYL9,ALDH3B1,PRSS23,TIMP1,GRAMD3,SLC2A10,NCEH1,IGFBP6,CPA4,COL4A1,STARD10,COL12A1,CDA,SPARC,KRT19,KRT8,CALD1,ADAMTS1,EPS8L1,AGPAT9,SPOCK1,TNFRSF6B,TGFA,COPZ2,SPP1,GPRC5A,TM4SF1,C…
isoevodiamine	SERPINE2,TIMP3,TAGLN,SERPINE1,IGFBP7,LOX,CAPS,SNTB1,GAS6,DAB2,CCDC80,PLAT,EFEMP1,S100A4,PTX3,PMP22,PLCB4,LTBP2,LXN,PPP1R3C,MATN2,LOXL2,ECM1,SLC2A10,PRSS23,TGM2,CPA4,IGFBP3,COPZ2,CPQ,DKK1,PAPSS2,SPOCK1,FBN1,LOXL3,IL8,LGALS3,PRKCDBP,GSN,BICC1,THBS1,PLXNB3,MXRA8,FSTL1,MLPH,APOM,EPS8L2,PMEPA1,ABLIM3,SEMA3B,GATA6,ABCC3,TRNP1,ALDH3B1,DKK3,STARD10,FGF2,SIRPA,RGL3,GGT1,SPP1,C15orf52,HSPB8,C1S,MYL9,APOL1,…
brefeldin A	ACTA2,KRT81,IFI6,EFEMP1,C1S,LAMA4,MYLK,HTRA1,LYPD1,CD70,MX1,VASN,AKR1B10,COL5A1,C1R,CTGF,SPOCK1,GBP1,TAGLN,THBS1,DKK1,SERPINE2,FGF2,ENG,FBXO32,SAMD9L,SNTB1,IFIT2,LOXL1,CSF1,GFPT2,GBP2,COPZ2,ZCCHC24,NEXN,B3GNT9,IFIT3,CALHM2,CHST3,ARHGAP31,ATP2B4,SCARA3,DKK3,SNCG,MMP2,PTX3,MYL9,SYNPO,VAMP5,SPARC,HEG1,FAM20C,MRC2,PLSCR4,TGFBI,GABRE,RARRES3,CPA4,KIRREL,GPNMB,ADAMTS15,NRP1,ISG15,TNC,SULF2,MFGE8,LEPREL…
ouabain	ERBB2,GRB7,SERPINE2,ACSL5,PGAP3,MUC1,BMP4,CLIC3,SEMA3B,SNCG,RARRES3,CD74,SCNN1A,MIEN1,KRT7,HLA-DMA,ABCC3,PPARG,TGFA,PCDH1,KRT19,RASEF,GPX3,OSGIN1,EVPL,SLC16A5,ERBB3,EDN1,GPRC5A,PMEPA1,MAL2,RBM47,MYO5C,SULT1A1,MET,EPS8L1,PLEKHA6,CLDN4,RNF43,ALDH3B1,RGL3,KRT8,PLA2G16,MLPH,LGALS3,ELF3,INPP4B,SULF2,NQO1,ADAP1,SYNM,TSPAN1,RASL11A,MROH6,ANXA3,AKR1C3,EPS8L2,ALDH1A3,PLEKHA7,SLC2A1,CRIP1,TFAP2C,MGST1,TNFR…
BRD_K30748066	GATA3,FN1,PTX3,MMP2,CTGF,LTBP2,FOSB,FLNC,PPAP2B,MXRA8,SERPINE1,ADAMTS1,RAB3B,DGCR6,TIMP1,COL1A1,SPOCK1,BMP4,COL6A2,GAS6,GFPT2,AKR1C3,FBN1,CREB3L1,MAPK13,SPOCD1,OSGIN1,PDE5A,SYNC,SLC40A1,S1PR3,RECK,SOCS3,NUPR1,SRPX2,WBSCR27,LMO7,CCDC80,COL6A1,EFEMP1,COPZ2,AMACR,FAM211B,GCNT1,KIAA1462,SLC12A8,UGDH,FAM109B,LURAP1L,MAN1A1,MEGF9,TBX3,THBS1,ZFP36,CYBRD1,MAP6D1,RGMB,TMEM171,NR4A1,NES,SPP1,MUC1,JUN,CDH1,…
CIL55A	CTSK,DHRS2,OASL,MUC1,KRT7,CPS1,CADPS2,SERPINE2,CRIP1,KRT81,RARRES3,ACTA2,S100A4,LIPH,FOXA1,MLPH,ALDH1A3,CD55,MYO5C,RGL3,NRG1,MTUS1,CAPS,PRSS12,SLC16A5,AQP3,MEGF6,DPYSL3,WNT9A,FBXO27,STC1,SCNN1A,ARHGEF16,ALDH3B1,S100A6,KRT19,RAB17,SH2D4A,PLAT,PLLP,PLXNB3,NMB,WNT7B,CRB3,CXCL16,SMIM14,S100A14,COPZ2,MROH6,WBSCR27,DKK1,EPS8L1,TMEM158,RNASE4,SH3BGR,SEMA3B,CPE,HID1,GPRC5A,LGR4,TNK1,PPL,MST1R,AP1S3,PLA2G…
MG_132	NOV,ACTA2,SPP1,SNTB1,AKR1C3,GRB7,CXCL1,BMP4,TYMP,SNCG,MUC1,CA12,OAS1,SLC16A5,PCED1B,GDPD3,EVPL,TSPAN1,PTX3,ABCC3,PTGR1,SLC16A4,MX1,ERBB2,ADAP1,MEGF6,HOXB3,GPRC5C,KRT19,IL8,CYP2S1,ANXA9,SLC12A8,HOXB9,ITGB4,MYEOV,EDN1,TGM2,PTGES,UGDH,TOR4A,SQRDL,CCND3,ANKRD1,TNFRSF6B,GABRE,ELMO3,IFIT3,PGAP3,C3,EFCAB4A,NMB,PPARG,GPRC5A,GBP2,SECTM1,HSD3B7,TGFBI,C10orf54,HLA-F,IFIT2,ALDH3B1,HOXB6,HLA-B,BIK,SRPX2,TSPAN…
MLN2238	KIAA1199,PTX3,SLC40A1,AKR1C3,CRIP1,RHOV,LTBP2,GPX3,G6PD,UGDH,SERPINE1,SPP1,FOXA1,ACTA2,CPE,PAPSS2,SNTB1,STARD10,IGFBP4,TAGLN,OSGIN1,SYNPO,IGFBP6,CA12,IL1R1,KYNU,CLU,C1S,DGCR6,HSPA2,CYP1B1,GDPD3,SULF2,SMIM14,SPOCK1,GAS6,RASL11A,CCDC149,SLC1A1,TRPS1,PPAP2B,HID1,IRX3,TIMP1,FGFR4,HSPB8,MALL,SLC9A3R1,HSD3B7,SELENBP1,SRXN1,PTGR1,PBX1,FAM46B,TFAP2C,CDA,RNASE4,PITPNM3,EFEMP1,KRT8,TC2N,COL1A1,SULT1A1,C1or…
bortezomib	GPX3,NOV,PTX3,AKR1C3,RHOV,LTBP2,SNTB1,UGDH,SLC40A1,KYNU,CRIP1,CPE,OSGIN1,G6PD,TFPI2,LXN,PTGR1,SNCG,ABCC3,S100A14,SCNN1A,KRT81,RHOU,STARD10,THSD4,MUC1,SLC7A11,SLC16A4,LYPD3,SPP1,GCLC,CDA,IGFBP4,TNFRSF6B,EFEMP1,PAPSS2,CYP1B1,MET,STYK1,RHOD,ASPH,GAS6,PTGES,SRXN1,MXRA8,EEF1A2,ALDH3B1,ANKRD1,ELMO3,HSPA2,PPAP2B,HSD3B7,BASP1,PPP1R3C,AGPAT9,RNASE4,KRT8,RBM47,SLC7A2,FST,MPZL3,NQO1,SMIM14,LYRM5,TC2N,KRT7,T…
palmostatin B	NNAT,NKX3-1,FGFR3,EDN1,CXCL1,C6orf141,CAB39L,AQP3,S100A2,HKDC1,GJB2,ADAMTSL4,OSBP2,TSPAN12,KRT15,HES6,RASSF4,RNF144B,ALS2CL,HOXB9,KRT81,MDM2,PTPN13,C1orf226,STEAP2,IGFBP2,P2RY2,TP73,TRIT1,ITGB6,PCCA,FAM169A,PMEPA1,EFNB2,MYEOV,TP53INP1,COL7A1,DAPK1,FAM110C,SPP1,ADA,PIM2,ADM5,FCGRT,STEAP1,MEST,LAMA3,CLDN1,DEPDC7,IGF2BP1,CMBL,NABP1,MISP,TOB1,GBP1,SLC39A8,DFNB31,HOXB6,S100P,NUAK1,RHOV,METTL21B,FAM20C…
pitstop2	EDN1,HBEGF,DDX1,OASL,ADAMTSL4,C15orf48,LAMA3,KRT81,IL8,TMEM158,SPP1,NUAK1,ANO9,CAB39L,CXCL1,ALS2CL,ADAM8,FGFR3,IFIT3,C1orf226,MISP,COL7A1,S100A4,HOXB9,HKDC1,ARHGAP29,GJB3,IFIT2,RASSF4,JAG1,S100A2,LAMB3,NFE2L3,CDA,HOXB6,MECOM,PHLDB2,TOB1,F3,CLDN1,SESN3,IL32,PRICKLE1,SNCG,PKP2,PODXL,IL18,NOXA1,PIM2,TRAF5,RAB30,MST1R,ITGA2,MDM2,S100A3,MXD1,ZP3,SH3RF2,MUC1,TOX2,ANKRD1,RGL3,PCOLCE,IGFBP2,L1CAM,C19orf3…
darinaparsin	PTX3,LCN2,ALDH1A3,ERBB2,IFI27,KRT15,FOXQ1,GRB7,GJB3,SCNN1A,PPARG,F3,KIAA1199,ACSL5,TMEM171,TACSTD2,BIK,TC2N,AQP3,SLC16A5,GPRC5A,IFI6,ANXA3,MISP,PGAP3,KLF5,CDA,PRR15,PLAT,FERMT1,HPDL,SRPX2,BMP4,ELMO3,IRF6,MYH14,B4GALNT3,TNFRSF6B,C6orf132,NABP1,EHF,MIEN1,MAL2,ITGB6,GABRE,GJB2,P2RY2,LYPD3,PTK6,HAS3,DNAJA4,RAMP1,ADRB2,RNF128,RASL11A,PLAU,S100P,CALB2,RAPGEFL1,PLA2G16,ST14,SPNS2,AXIN2,GSDMB,DTX4,ITGB4,…
QW_BI_011	KRT15,ANO1,OLFML2A,FAM83B,IRF6,RARRES3,TNFSF10,ACSL5,HAS3,MSX1,SERPINE2,TIMP3,NUPR1,OASL,PTHLH,TMEM171,LOXL3,CDC42EP5,FGFBP1,PPP1R14C,RAB38,IL20RB,ECM1,FGFR3,SFN,PMP22,OTUD1,AQP3,ST6GALNAC2,C1QL1,SERPINB5,PVRL1,F3,GSTA4,B4GALNT3,KRT17,AGR2,RAMP1,AKR1C3,CADM4,RCN3,FAM110C,APOL1,AFAP1L2,DSP,TYMP,PRSS8,LAMB3,TACSTD2,IGFBP7,IRAK2,FGFR2,TSPAN1,LRP4,S100A2,GJB2,ADAP1,ELF3,IFIT3,PAK6,STARD5,C1R,PERP,ELO…
SJ_172550	DHRS2,SLC2A3,PREX1,BMP8B,IFIT2,TRIT1,SAMD11,RHOV,OLFML2A,CXCL1,MEST,ERBB2,MATN2,GDPD3,CRMP1,SNTB1,MDFI,DKK3,CTSK,PCOLCE,S100A14,SLC2A12,TMEM30B,MYL9,PDE4D,SYT1,PGAP3,GABRE,GRB7,ATF3,AQP3,AUTS2,PRRG4,HOXC6,SIX1,ZFP69B,TRPS1,IFIT1,MSX2,CACNG4,COL5A2,KRT80,ARHGEF26,FOXA1,HPDL,B4GALNT1,LXN,TUBB2B,REC8,MDM2,ZFP69,STARD5,TACSTD2,S100P,HAPLN3,IFIT3,HOXC9,TYMP,ARHGEF25,ZNF385A,HES6,MRC2,C1R,GJB2,C15orf48…
IC_87114	NNAT,DDX1,NOV,GATA2,SYT7,PRSS12,RNF43,AKR1B10,ICA1,GATA3,CPE,SLC40A1,HES6,QPCT,FBXL16,CLIC3,MUC1,HID1,PGAP3,CLDN3,FOXA1,MGAT4A,NKX3-1,MSX2,TOB1,CTSK,MAOA,SLC29A4,HOXD9,CISH,JHDM1D,HPDL,ETS2,CDH1,RHOU,ERBB2,CRMP1,TM7SF2,MAP7,CNFN,CRABP2,HOXB5,ADRBK2,SYT1,MAN1A1,ZNF704,MPP7,C6orf141,STARD10,NDRG4,PTP4A3,KRTCAP3,TRIT1,FAM105A,SLC7A2,LYPD3,CREB3L4,GRB7,MARK1,TMEM198,MTSS1,GPR160,ANO9,DUSP8,LLGL2,SESN…
BRD_K50799972	NOV,NNAT,DDX1,SPP1,NKX3-1,CXCL1,PRSS12,S100A4,TAGLN,ECM1,FBN1,SNTB1,PCOLCE,DPYSL3,STC1,MMP2,MT1E,ID4,CTGF,IGFBP7,CCDC80,NR2F1,PRKD1,SLC12A8,HOXB5,FAM171B,GNG11,LPHN2,FHL1,CABYR,MXRA8,HES6,ITGA5,L1CAM,NLRP1,STEAP2,MRC2,PLXNB3,HAPLN3,MYL9,LEPREL2,GAS6,FKBP10,LOX,FAM43A,FAM105A,NRG1,TSC22D3,MT2A,SNCG,EFNA1,DKK3,SLC2A3,ETV1,NPR2,SHOX2,HFE,NAP1L5,CPNE8,WASF3,TRIM2,PPAP2A,C15orf62,TPM2,COL6A2,FOSB,ADPR…
BRD_K55116708	NOV,SPP1,NNAT,ANGPTL4,LOX,PTX3,DDX1,FGF2,SERPINE2,AKR1B1,ADAMTS1,GNG11,FBN1,LEPREL1,FRMD4A,SPARC,EDN1,MX1,CTSL,SERPINE1,COL1A1,FN1,PNMA2,PAPSS2,GPRC5B,CYBRD1,CTGF,C12orf75,ECM1,HOXA4,IFIT2,IRS2,TNFSF9,DKK1,PCOLCE,TMEM171,TIMP3,CITED4,SRPX,CXCL1,IFI6,PLCB4,COL6A1,LOXL2,AKR1C3,APOL1,PRKCDBP,DPYSL3,COL6A2,MRC2,C1S,NAP1L5,LPAR1,EFEMP2,COPZ2,NRG1,TMEM158,TAGLN,BIRC3,TPM2,SAMD11,FAM43A,COL12A1,PTGR1,TW…
fluvastatin	CLDN3,MUC1,GRB7,ERBB2,RNF43,ELF3,AQP3,IL17RE,ADAP1,SNTB1,EPS8L1,MYH14,MST1R,LYPD3,PGAP3,MISP,HID1,EPCAM,CDH1,ELMO3,ERBB3,MAOA,STARD10,FGFR4,RHOV,BMP4,PPFIBP2,FOXA1,B3GNT3,LLGL2,MAP7,EFCAB4A,ESRP2,TNFRSF14,TSPAN1,GRTP1,NOXA1,IRF6,ICA1,CLDN7,EPHB3,LAD1,CRB3,ARHGAP8,LGALS3,PAQR8,KLF5,SLC12A2,ALDH2,IL17RB,FAAH,DTX4,SH3YL1,EVPL,ESRP1,CLDN4,MSX2,MAL2,KCNK5,FERMT1,ARHGAP27,COBL,SYT7,TPD52L1,ACSL5,DNAJA4…
lovastatin	ERBB2,GRB7,MUC1,TC2N,PGAP3,FAAH,STARD10,MGAT4A,CISH,SELENBP1,ICA1,FOXA1,ANO9,RNF43,TJP3,EPHB3,MBNL3,SNTB1,HID1,IL17RE,CPS1,CLDN3,RAB11FIP4,SCNN1A,MYH14,SYT7,EPCAM,MAOA,FAM83H-AS1,DENND1C,CREB3L4,IL17RB,SEC11C,MAP7,MIEN1,ERBB3,PPFIBP2,TSTD1,CCDC64,ARHGAP8,RHOU,PRR15,EFCAB4A,GRTP1,MPP7,ESRP1,KCNK5,CAMSAP3,REC8,CDH1,EPS8L1,EPHX2,FAM174B,ESRP2,TRPS1,SH3BGRL2,RAB17,PAQR8,GYLTL1B,BEX2,ELMO3,CASZ1,RAPGE…
simvastatin	ERBB2,GRB7,SNTB1,CLDN3,SCNN1A,ANO9,RNF43,SCG2,EPCAM,PGAP3,CAPS,SEC11C,MAP7,RHOV,PRR15,ERBB3,FAM83H-AS1,HID1,NRARP,KRT15,SELENBP1,TC2N,ESRP1,MIEN1,ICA1,ELMO3,AMACR,CAMSAP3,CISH,RAPGEFL1,GRTP1,ELL3,MYH14,EPHB3,BEX2,CA2,FCGRT,GSDMB,ARHGAP8,RAB17,RAB11FIP4,EPHX2,HOOK1,STARD10,HEY1,GDF15,BMP4,NOXA1,ELF3,LGALS3,PLEKHH1,ADAP1,SLC27A2,HES6,MYO1D,CCDC64,ST6GAL1,ANXA9,FAAH,FAM110C,DSC2,MBNL3,SLC43A1,JHDM1D…
staurosporine	S100A14,C1orf210,CD74,PRR15,GOLT1A,DUSP2,TMEM125,TJP3,RARRES3,RAB17,AP1M2,TSPAN1,EPS8L1,AGMAT,MARVELD3,RAB25,DENND2D,CRB3,ERBB3,S100A4,PTPN6,CLDN3,FAM83H-AS1,BSPRY,RGL3,TMEM45B,SLC40A1,ACSL5,PPFIBP2,FAM174B,CLDN4,PLEKHG6,MBNL3,MAOA,COBL,MISP,STAP2,IL17RE,HSD11B2,CRIP1,TMC4,BRI3BP,PTK2B,KIAA0040,TRAF1,TNFRSF14,MAL2,LLGL2,ADAP1,C1orf172,BST2,ELF3,MST1R,STAT5A,FAAH,ARHGAP8,GSTM4,ST6GAL1,SLC16A5,TMEM…
GSK_3 inhibitor IX	CPS1,RHOV,GRB7,MSX1,S100A14,STARD10,EPS8L1,MUC1,DHRS2,HID1,SNTB1,ERBB2,CA2,IL17RE,EFCAB4A,KRT19,PTGES,C3,B3GNT3,APOE,ESRP2,CDH1,TC2N,QPCT,ANXA9,ARHGEF16,FGFR4,APOC1,MST1R,CAMSAP3,TRPS1,IGFBP3,KIAA1161,AP1M2,TMEM184A,XBP1,SELENBP1,ALS2CL,PGAP3,SLC39A11,ELL3,IRF6,MAOA,CDH3,LYPD3,F3,MLPH,JUP,LLGL2,CPE,FZD5,SLC12A2,SLC7A2,CD83,CRABP2,FAM171B,FOXA1,FGFR3,OSBP2,OTX1,CLU,SPINT1,PLLP,FAM102B,KRT7,REEP6,C…
CHIR_99021	APOE,APOC1,RHOV,CFB,ADAMTSL4,MSX1,MEST,CPS1,SLC7A2,QPCT,EFNA1,HSPA2,FBXO2,CTSK,PTGES,ANXA9,ALDH1A1,RAB17,CPE,C1QTNF6,RHOD,HSPB8,CDH1,SLC16A5,GPX3,C3,CERS4,HIC2,SLC7A5,KREMEN2,APOLD1,PLBD1,FZD5,C6orf132,STARD10,OSGIN1,AVPI1,ACACB,C1orf115,TNFSF10,CRABP2,KRT19,SCNN1A,TFAP2A,FOXA1,EPS8L1,TLE2,NAT8L,AP1M2,TYMP,NUPR1,SLC29A3,IGFBP5,PCSK6,TNFRSF14,NPIPB15,IGFBP3,RAB11FIP4,APOL1,MUC1,RAB26,PKDCC,TPD52L1…
avicin D	QPCT,SEC11C,MUC1,HES6,SCNN1A,AKR1B10,CCDC64,ATP2A3,HOOK1,C15orf48,MTSS1,CD74,SPP1,ICA1,BIK,NKX3-1,RAB17,HOXB2,NMU,SGPP2,APOLD1,SYT7,ERBB2,CPE,HOXB5,PGAP3,HSPA2,MAL2,MAP7,FAM134B,RAB38,RAP1GAP,CFB,REC8,GDPD3,FHDC1,ERBB3,JPH1,EPS8L1,HLA-DMA,GLB1L2,GCH1,RAB3IP,SCAMP5,RBM47,EPCAM,TMEM184A,ARHGEF16,DSP,OAS1,CDH1,MST1R,BIRC3,DNAJA4,AMACR,CDC6,ELMO3,STYK1,NNAT,MYRF,PPM1H,HOXB4,MARVELD2,CDS1,CYFIP2,PLLP,…
CIL56	CTSK,CPS1,AGR2,RNASE4,DHRS2,BAMBI,QPCT,ALDH1A1,RNF43,TNFRSF14,APOE,APOLD1,RAB17,GOLT1A,ANG,SLC27A3,HAS3,TNFSF10,APOC1,IL17RB,STARD10,GGT1,FOXA1,AKR1C3,MITF,MBNL3,PLA2G4A,SEC11C,RAB38,FZD5,ALDH2,SLC12A2,RHOV,SLC39A6,COBL,RAP1GAP,MTUS1,MAN1A1,FAM110C,VSIG10L,ELL3,PLEKHH1,IL22RA1,FAAH,TC2N,FRK,SNTB1,ANXA9,GCHFR,CPE,PTP4A1,GDF15,GPR137B,SULT1A1,RAPGEF5,TJP3,SLC7A2,SEMA4G,SLC22A23,ERBB3,CTSH,NR4A2,ABH…
erastin	SERPINE2,CPS1,QPCT,GPNMB,OSGIN1,KYNU,MITF,RHOV,CTSK,APOLD1,BAMBI,PLXNB3,RAB38,PMP22,FOXA1,MMP17,DUSP4,SEMA3B,SNTB1,AKR1C3,TIMP3,IGFBP5,MFSD12,NQO1,TNFRSF14,SLC7A11,ABCC3,PTGR1,ADAMTSL4,C19orf71,CABYR,PGAP3,GDF15,MUC1,PLA2G4A,EVA1C,LYST,LYPD3,SLC1A4,PTGES,ERBB3,CADM4,PANX2,NOV,GRB7,FBXO32,AQP3,ELMO3,BACE2,GPR137B,ALDH1A1,MLPH,SLC22A23,PFKFB4,SLC7A5,SLC27A3,RNF43,G6PD,LOXL3,CNFN,STARD10,ECM1,SLPI,M…
ML210	AQP3,FGFBP1,RNF43,IRF6,AKR1C3,RHOV,LYPD3,DNAJA4,RAB38,QPCT,OSGIN1,KLF5,TACSTD2,SFN,PTK6,ST6GALNAC2,TNFRSF14,GJB3,MST1R,RAPGEFL1,FAM83H-AS1,APOLD1,KYNU,S100A2,PPL,PTGES,RHOD,ESRP1,GJB2,SLC7A11,KRT15,CLDN7,FERMT1,CABYR,NRARP,SRXN1,JUP,MISP,SNCG,ELMO3,SPINT1,PLEKHH1,ST14,MYH14,CYP2S1,ALS2CL,PYCARD,GCLC,ARHGEF16,CDH3,PVRL1,RAB17,PKP3,FAM83H,ESRP2,MUC1,GPNMB,PTGR1,PANX2,ADAP1,SCNN1A,ALDH1A3,CORO2A,PLL…
ML162	AQP3,AKR1C3,FGFBP1,RNF43,IRF6,RHOV,APOC1,RAB38,S100A14,OSGIN1,KYNU,TNFRSF14,DNAJA4,PTK6,APOLD1,KLF5,SFN,LYPD3,S100A2,QPCT,GJB3,NRARP,MISP,MUC1,TACSTD2,RAPGEFL1,FERMT1,GPNMB,CYP2S1,GDPD3,EVPL,APOE,PPL,MST1R,JUP,MITF,FAM83H-AS1,SRXN1,GJB2,PCSK6,SLC7A11,GCLC,MFSD12,SLC27A2,ITGB4,PVRL1,C19orf71,B3GNT3,PLEKHH1,ELMO3,LAD1,CLDN7,DSC2,CDH3,MYO5C,ESRP1,PYCARD,PTGR1,ALS2CL,DUSP4,MPZL2,SLC12A2,SNCG,SERPINB1…
1S,3R_RSL_3	AQP3,FXYD3,AKR1C3,FGFBP1,RAB38,IRF6,S100A14,DNAJA4,QPCT,LYPD3,S100A2,RHOV,PTK6,TNFRSF14,ITGB4,APOLD1,KLF5,SNCG,MUC1,PYCARD,RNF43,KRT15,SFN,FERMT1,TACSTD2,DUSP4,RAPGEFL1,GJB3,PVRL1,CYP2S1,TC2N,BAMBI,NRARP,PPL,FOXA1,CORO2A,OSGIN1,GPNMB,SLC27A3,BMP4,PCSK6,JUP,RAB17,TYMP,FGFR3,SLPI,APOC1,C9orf169,STARD10,MITF,PLEKHH1,SLC7A11,PLLP,ESRP1,RHOD,P2RY2,ALDH1A1,ERBB3,MISP,SPINT1,ARHGEF16,MST1R,LAD1,SRXN1,FA…
CIL41	AQP3,RHOV,AGR2,FXYD3,PTK6,ANO9,RNF43,SELENBP1,TSPAN1,ITGB4,TJP3,STARD10,SLC40A1,S100A14,PTGES,MISP,SDCBP2,KRT15,TC2N,ACSL5,TYMP,SNCG,IL17RE,CLDN3,KRT17,IRF6,PRR15,RARRES3,CD74,LGALS3,NRARP,FERMT1,SLC16A5,NPNT,TNFRSF14,AGMAT,SLC27A2,ADAP1,LYPD3,AKR1B10,MAOA,PLA2G4A,SLC12A2,BMP4,LXN,B3GNT3,EFCAB4A,ETS2,ELMO3,LLGL2,GDPD3,SERPINB1,DNAJA4,SLC52A3,GDF15,ELL3,SLC22A18,FUT1,NR4A2,FAM110C,PYCARD,FRK,KLF5,…
CIL70	AQP3,RHOV,TNFRSF6B,FGFBP1,PTGES,ACSL5,F3,FERMT1,CAV2,LIPH,SERPINE2,KRT81,BIRC3,AKR1C3,CALB2,TGFA,ALDH3B1,RNF43,LGALS3,MISP,SNCG,CDA,GJB3,ITGB4,SMPDL3A,UNC93B1,P2RY2,NCEH1,ITGA6,OAS1,ABCC3,CYP2S1,TMEM158,CAV1,GPR39,ERBB2,SQRDL,GSDMB,BIK,LAMB3,NIPAL1,LPAR1,ALDH3A2,PHLDA1,PLAU,LAMC2,IFI27,GPRC5A,TRNP1,IRF6,SLC40A1,CXCL2,KITLG,PLLP,NT5E,HAS3,CITED4,PTPRH,SERPINB1,SEMA4B,SFN,SH3RF2,MGST1,MAOA,HKDC1,PL…
BRD_K01737880	PTX3,COL1A2,LTBP2,TIMP3,COL4A1,TNFRSF11B,IGFBP3,SERPINE1,LOX,FN1,SERPINE2,COPZ2,PLAT,ECM1,CTGF,ANGPTL4,COL4A2,ADAMTS1,IFI27,LOXL4,CTSK,TGFBI,ITGBL1,CRLF1,IGFBP5,MITF,TYMP,HTRA1,RAB38,DNAJA4,GAS6,SIRPA,VCAN,COL12A1,MXRA8,MX1,TNFRSF14,ITGA7,FBN1,SEMA7A,SPARC,TIMP1,CPQ,TFPI2,CA12,EDIL3,SLC16A4,PAPSS2,GPR137B,SLC2A10,CAPG,GMPR,GRAMD3,ENG,FMN1,TMEM158,NOV,SEMA5A,THBS1,SLC27A3,GDF15,WIPI1,DKK3,CD68,IGF…
VX_680	DHRS2,PRODH,HID1,IFI27,GALNT6,KRT7,FN1,LTBP2,CAPS,ATP2C2,EGLN3,BAIAP2L2,GATA3,EFCAB4A,IGFBP5,PRKCDBP,LAMC2,TNFRSF19,TC2N,GPR160,SLC2A10,TIMP3,PRR15,SHANK2,SERPINE2,AIF1L,GDPD3,CISH,IRX5,IGFBP4,EPN3,HSD11B2,SLC9A3R1,GGT1,GAS6,NRP2,INPP5J,MUC1,DNAJC15,NMU,EDN1,LURAP1L,CREB3L4,MT1F,ATP6V1B1,GSTM3,TGFB3,COL4A1,ERBB2,MXRA8,SIRPA,RHOB,APOLD1,FOXA1,SYCP2,STARD10,IER3,ENTPD2,LAD1,APOL1,S100A6,DKK1,RNF144…
isoliquiritigenin	APOE,ALDH1A1,AXIN2,S100P,S100A2,MX1,GPNMB,TGFBI,MYL9,TAGLN,RNF43,ACSL5,AQP3,CCL2,C3,MANSC1,TYMP,TFPI2,CARD6,LRP6,SERPINE1,SRPX2,ADM,SH3RF2,DDX60L,CARD16,IFI27,CD109,CXCL1,RAB38,VSIG10L,MMP7,SLPI,F3,IFI6,RHOV,GAL,COL1A1,ITGA2,CYP2S1,STEAP1,PLA2G4A,SLC40A1,CFH,AFAP1L2,AKR1B10,GAS6,SLC16A3,PLIN2,SYNPO,COL7A1,TNFSF10,MMP14,COL4A5,DUSP16,LGALS3,IFI44,NID1,FRAS1,EDN1,FTL,H2AFJ,UPP1,PLA2G16,DDX60,KLF5,F…
tigecycline	APOL1,APOM,IGFBP2,F3,FGFBP1,SLC40A1,KRT17,DHRS2,SLPI,LCP1,TSPAN1,CDH3,CAPS,LOXL1,EPS8L1,RARRES3,SCNN1A,KLF5,KIAA0040,FUT1,BCAM,GAS6,ITGB6,LAMA3,SPP1,CFB,NKX3-1,HAS3,S100A2,TNFSF10,PRODH,SYTL1,PIM1,KRTCAP3,RAP1GAP,ITGB4,PLLP,GYLTL1B,TMC4,SLC44A2,EPHA1,ITM2B,GJB3,PRSS8,LAT,RNASET2,CA2,UNC5B,STON2,ASS1,DPYSL3,CYP2S1,BMP4,AKR1C3,PODXL,VSIG10L,SFN,GRB7,SPINT2,FERMT1,PVRL1,SERPINB1,LYPD3,TINAGL1,RAMP1,…
COL_3	TAGLN,KIAA1199,CCDC80,ACTA2,PRSS12,FN1,COL6A1,FBN1,COL1A1,COL6A2,COPZ2,MXRA8,CTGF,GAS6,SERPINE1,VASN,LOX,MYL9,LTBP2,LOXL1,FSTL1,EFEMP2,GLIPR1,LRP1,MMP2,THBS1,VCAN,PPP1R3C,COL5A1,CYBRD1,GPX3,COL12A1,TGFBI,SPOCK1,PPAP2B,NEXN,TMEM158,IGFBP6,RECK,REC8,ADAMTS1,DKK3,VAMP5,S100A4,ENG,CALD1,EHD2,EFEMP1,NPR2,IGFBP7,ANKRD1,HTRA1,ITGA5,LPAR1,HEG1,CDH2,GPR176,CLIP3,SCARA3,MRC2,LOXL2,SPARC,COL16A1,FLNC,F3,TIM…
BRD_K71781559	APOL1,PTX3,LCN2,SEC31B,CFB,IL32,IGFBP3,ACTA2,C10orf10,F3,ERBB2,LOXL2,C1QL1,GRB7,CTSK,SERPINE1,COL4A1,GFPT2,TGFBI,PGAP3,PTPRCAP,SPOCK1,PLCG2,CRIP1,TPM1,NNAT,PRSS12,CDKN1C,MIEN1,SAMD11,PLCB4,PLAT,DDX60L,COL4A2,LFNG,KIAA1199,ADRBK2,C15orf48,NUAK2,ELOVL7,SYNPO,KLHL42,GLRB,C1QTNF1,BICC1,GPX3,C3,TGM2,CEACAM19,SPAG4,APOL2,FMNL1,STARD3,SLC29A4,ERAP2,ELFN2,RCN3,DGCR6,AK4,RNASET2,GGT1,TNFSF10,HLA-F,KRT81,P…
MLN2480	TNFSF10,S100A2,NOV,HAS3,SLPI,CPA4,KYNU,CXCL1,EFEMP1,TNFAIP2,SLC39A8,NMU,PLAU,SRGN,TSC22D3,SLC12A8,PLAGL1,STC1,CLDN1,F3,CPS1,LCP1,AKR1C3,SPP1,AKR1B1,MYLK,SOD2,MEST,GBP1,WNT7B,AIF1L,VCAN,SFN,VEGFC,AIM1,CCND3,C1S,GPRC5C,ZHX2,PTGR1,DUSP1,TBC1D2,TGFB2,IFI44,C1R,LAMB3,EGFR,ZC3H12A,SEMA4B,IGFBP7,NRG1,EPHB3,RDH10,DHRS3,CDK6,RNASET2,MT2A,ANXA1,DKK3,SQRDL,TRIM16,TINAGL1,IGFBP5,ASS1,BYSL,APOL1,ANXA4,PLOD2,L…
GDC_0879	COL1A1,NNAT,ERBB2,TAGLN,MXRA8,CRABP2,NKX3-1,LOXL1,PGAP3,GRB7,MUC1,ADAMTSL4,CCDC80,NOV,FBN1,COL12A1,CYP1B1,PBX1,IGFBP5,NOTCH3,C1S,GPX3,EEF1A2,TRPS1,TNFSF10,IL1R1,FAM46B,TSC22D3,MIEN1,RHOD,LAMA3,MATN2,TRIT1,NUPR1,FAM160A1,C1R,SLC16A2,FSTL1,LAMB3,GCNT1,PXDN,VASN,SCNN1A,MFSD2A,DMKN,PALLD,LBH,OSR2,PTP4A3,EVL,FOSB,HOXC13,A4GALT,STARD10,NTN4,NEURL1B,EPS8L1,UCP2,SPINT2,GLIPR2,GRHL1,STC2,CCDC149,CASZ1,SLP…
dabrafenib	COL1A1,TAGLN,ASS1,CRABP2,COL12A1,UCHL1,ICA1,FBLN1,MUC1,BEX2,ABCA3,ATP8B1,TMSB15A,DSP,ABLIM1,LOX,SCARA3,ARVCF,COL5A1,DDX1,IGFBP4,CXADR,CLGN,VASN,GATA2,IGFBP5,GPR173,SOGA3,KIAA0408,C14orf132,KIF21A,CPE,SMAD9,CRMP1,COL1A2,PRRT2,KIF5C,CLU,FBN1,LZTS3,TUBA4A,EEF1A2,NFIB,METTL7A,BCAM,MEST,NREP,GLCCI1,ADRBK2,UCP2,MAPK13,GCH1,TMEFF1,SLC16A2,GSDMB,DNM1,SHROOM3,PALM,SCG2,TUB,GPC2,ZNF737,MEX3A,LURAP1L,ERBB2,…
PLX_4720	NNAT,TAGLN,RIMS3,DDX1,PRSS12,ASS1,MAOA,GPX3,UCHL1,C1QL1,GATA2,MUC1,RASL11A,TMSB15A,MEST,C14orf132,MARC1,H2AFY2,CPS1,RAB3IP,PKP2,FAM171B,CAMK1D,MYRF,ACTA2,NKX3-1,NRARP,ELF3,LPHN2,FGFR3,BEX2,CLU,KIAA1324L,PALM,SH3BGRL2,EEF1A2,HMOX1,METTL7A,NUP210,ID4,TSPAN12,HPDL,ATF3,CRMP1,RAPGEFL1,SLC7A2,CXADR,HOXB5,MGMT,MECOM,SLC29A4,TM7SF2,MISP,IL32,CPE,SEPT3,AP1M2,ACBD7,ATP8B1,FAM102B,IFIT1,LBH,BTG2,PARD6B,P4H…
ML320	NOV,RHOV,MSX1,LYPD3,CPS1,CAPS,HID1,FBXO2,TRPS1,FOXA1,HSPA2,TACSTD2,GRHL1,EFNA1,FAM171B,PRSS12,GDPD3,CABYR,SLC7A2,ID4,CNFN,FAM46B,RHOD,PLBD1,RHOU,SNCG,KYNU,STARD10,ERO1LB,CTSF,CLU,NR2F1,GPNMB,ANXA9,CDC6,CREB3L4,PITX1,SEC11C,TFAP2C,MSX2,PTGR1,TCF7L1,HOXC10,PTGES,ESRP2,APOC1,ECHDC3,PCOLCE2,CYB561,ARHGEF37,OSGIN1,GJA1,TC2N,NR4A2,PLCG2,G6PD,MAL2,ETNK2,ADSSL1,ALDH4A1,PPP1R3C,RAPGEFL1,CDC42BPG,TMEM238,P…
BRD_K29313308	NOV,ACTA2,TAGLN,ALDH1A1,SNTB1,COL1A1,S100A4,ANKRD1,AKR1B10,GPX3,TSPAN12,CABYR,FGFBP1,SLC2A3,SPP1,TNFSF10,TPD52L1,S100A2,MYL9,FAM132B,TENM3,BMP4,SLC4A11,CAV1,COL4A1,GPC4,HAPLN3,GABRE,PRSS22,AKR1C3,CTGF,GSTP1,PRSS12,PRSS23,NHLRC1,TINAGL1,PDGFC,SLC48A1,CAV2,DMKN,HMOX1,TNFAIP2,CDA,RASL11A,TSPAN1,TRIM16,NMB,HOXB6,SCNN1A,S100A3,SLC39A8,HOXB3,MECOM,SH3D21,TMC4,PPL,AKR1B1,EPHX1,COL6A2,PPP1R3C,ITGB4,ZSCAN…
BRD_K88742110	CTSK,GABRE,COL1A1,COL6A2,S100A2,TGFBI,SRPX2,C1R,C1S,ABLIM3,COL6A1,THBS1,COL7A1,CAPS,RASL11A,IL1R1,OSGIN1,DKK3,ITGB4,PRSS23,FBXO32,TYMP,LAMB3,PDP1,LXN,ZSCAN31,SLC12A8,GPX3,IGFBP4,CPA4,IGFBP6,PMEPA1,HBEGF,AXL,SNAI2,EGFR,SERPINE1,MATN2,CSF1,DNAJA4,PTGR1,KRT80,B3GNT9,MMP2,SLC40A1,PLAT,CD44,RCN3,MET,PLOD2,COPZ2,CD109,CLIC3,LOXL1,RUNX2,P4HA2,SAMD9,SEC61G,FRMD6,PCOLCE,CDH3,CLIP4,STC2,NDRG1,AHR,CTSH,CAV1…
BRD_A02303741	CLDN3,NOV,EDN1,SPP1,GPX3,CXCL1,IFI27,BICC1,COL1A1,GPC4,PRSS23,COL4A1,IGFBP7,LAMA3,HOXB9,IFITM1,RNF144B,MX1,TMEM238,MEST,PLAU,CLDN1,CAPS,STC2,LAMB3,FOXA1,LAMC2,CPA4,TAGLN,ZNF185,EGLN3,IFI6,NUAK1,TNFSF13,IFIT1,HSPB8,AXL,PLCB4,SMPDL3B,THBS1,FSTL1,EGFR,TSPAN15,ME3,HOXB6,CTSS,CLDN4,BMP8B,HERC6,PLEKHF1,TRIT1,HLA-F,BMP4,C1orf116,ST14,OGFRL1,MAPK13,FGFBP1,C12orf75,EPCAM,SELENBP1,PRSS8,TPM1,PKP3,SLC12A8,C…
NSC 74859	NOV,COL1A1,LOX,SPP1,IGFBP5,SNCG,CAPS,MXRA8,CAB39L,AKR1C3,AMACR,RHOV,SPARC,LTBP2,COL6A2,NUPR1,AKR1B10,HOXB3,DHRS2,KIAA1199,ANO9,BMP4,CCDC80,MYLK,EDN1,LOXL1,DKK3,NKX3-1,RAB3B,EFEMP2,SLC40A1,SYT7,HSPB8,COL6A1,ZSCAN31,SLC12A8,SCNN1A,RHOD,ADAMTSL4,ATF3,HOXB9,SERPINE1,AQP3,LYPD3,MSX2,SRXN1,MDM2,MATN2,TMEM184A,C1R,IGFBP6,GDPD3,SFN,MPP7,PRSS22,RNF43,RHOB,CDA,PANX2,C11orf52,ELF3,CHMP4C,ERAP2,TFAP2C,TGFBI,…
AZD7545	PTX3,LOX,CFB,COL1A1,IGFBP3,TAGLN,MXRA8,NKX3-1,APOL1,SPARC,RAMP1,IFIT2,C1S,CLDN3,CRABP2,GAS6,FBN1,DDX1,LOXL3,COL6A2,EDN1,PCOLCE,AKR1C3,MRC2,SLPI,SERPINE1,C1R,MYLK,COPZ2,CCDC80,EFEMP1,ITGA1,COL6A1,THBS1,SULF2,TFPI2,FHL1,EHD2,ENG,CLMP,FN1,VASN,FGF2,CLIC3,NGEF,RHOV,SERPINE2,SNCG,CYBRD1,CALD1,DKK3,VSIG10L,GBP2,HTRA1,TGFBI,C3,FSTL1,TIMP2,SDC2,TGM2,TNFSF10,FAM20C,ARRDC4,COL12A1,EFEMP2,ABCC3,GABRE,GPRC5A…
PLX_4032	CPS1,LAMA3,MST1R,MECOM,MISP,CRB3,CRIP1,PLLP,ESRP1,MARC1,CDH1,CGN,LAD1,NKX3-1,ANXA9,PPARG,BIK,ELF3,AP1M2,PLBD1,ST14,KRT19,TSPAN1,SH2D3A,LLGL2,BMP4,PKP3,ARHGEF16,ELMO3,ESRP2,NOV,CPE,PKP2,MPZL3,EPCAM,ARHGAP8,NMU,FAM83H-AS1,KLF5,ADAP1,MAP7,BTG2,FAM110C,GPR160,B3GNT3,ITGB4,SLC16A5,FGFR3,SPINT2,MAOA,EEF1A2,MAL2,ALS2CL,KRT8,FGFR4,LSR,FZD5,CDS1,RBM47,GRTP1,ADAM8,CAMSAP3,JAG2,CLDN4,PLS1,PRSS16,ICA1,SH3BGR…
compound 1B	DHRS2,SFRP1,RARRES3,GSDMB,MUC1,CRABP2,DDX1,CRMP1,CORO2A,MX1,FGFR4,ZBED6CL,G0S2,ERBB2,IL17RB,IFIT2,PKDCC,SATB1,BIK,ALDH1A1,SCG2,SCNN1A,TGFB3,GPC2,GDPD3,CORO1A,MROH6,VWA1,KIAA1244,DDX60,ARVCF,CLDN4,SECTM1,TSPAN15,PLEKHA7,C1QL1,MATN2,IRAK2,KRAS,TSPAN12,RASEF,ICA1,IGF2BP1,MEST,PAQR8,IFITM1,KRT19,RAMP1,LRRC61,APOC1,MAPK13,NDRG4,SEMA4G,PTCH1,CDON,OCLN,OLFML2A,NBAS,GPX3,PLEKHA6,CBX2,MFSD2A,PITPNM3,POLE,…
BRD_K99006945	AKR1B10,PTP4A3,FAM105A,ERBB2,JAG2,HOXB5,FCGRT,KRT19,DNAJC12,PKP3,C1QL1,CREB3L4,CRABP2,EPB41,SPINT2,APOL1,SLC1A3,RNF208,SDC1,STARD10,RIBC2,TSPAN15,ATF3,WNT9A,CORO1A,RASL11A,ALDH1A1,S100A2,SEC11C,PGAP3,HOXB2,CD70,EFNA3,CCDC64,SLC9A3R1,B3GNT5,RAPGEFL1,GCH1,ZNF385A,UCP2,TBC1D2,SYT1,SLC29A4,HPSE,ZP3,DLG3,ST6GALNAC2,SECTM1,EFHD1,ESRP1,CLDN1,IGF2BP1,MAOA,CROT,METTL7A,JUP,CPE,EEF1A2,LFNG,NPIPB15,MSC,LAMB…
fulvestrant	MMP1,SLC2A3,ADAMTSL4,GFPT2,APOC1,MOK,NLRP1,FGFBP1,APOE,CFB,MITF,MMP17,TFPI,SERPINB7,C3,STC1,TGFBR3,SYNM,TFPI2,CPM,LY6K,CD68,GDF15,RCN3,PTHLH,PAPLN,DLC1,PLIN2,CD70,HLA-F,NRIP3,SERPINA1,TNFRSF14,PEAR1,G0S2,AGMAT,TTYH2,PLAT,REC8,TIMP1,PTX3,CYB5R2,PCDH7,TMEM171,GCLM,NRGN,STARD13,DOCK4,MTRNR2L8,DPYD,NES,SNAI1,RBP5,FAM89A,FNDC4,RGS20,ARID3A,NTN4,NAP1L5,DEPDC7,RAB3B,TLR6,C10orf10,GABARAPL1,MTRNR2L12,GPR…
SKI_II	MMP1,AKR1B10,SNTB1,ALDH1A3,ALDH1A1,IFIT2,PLAT,TFPI,CXCL1,GPAM,GLIPR1,TNFRSF14,TGM2,CA2,CD68,CDA,FOSL1,PROCR,REC8,NRG1,CRIP1,PMP22,BMP2,IL8,C10orf10,TFPI2,MOK,C3,MITF,MFSD12,TRIM6,C19orf71,ZNF438,MYEOV,STC1,APOL1,MYOF,AGPAT9,CXCL2,MYL9,CDCP1,BHLHE40,TOR4A,KRT80,PLIN2,RAB38,TMEM158,PSTPIP2,SPP1,ARSJ,MORC4,CFB,CTSK,ANKRD37,ANXA3,MT2A,CTHRC1,OAS1,CABLES1,SNX10,APOLD1,SPRY2,DUSP5,TNFRSF6B,FN1,SRGN,CD5…
cimetidine	CTSK,LCN2,MSX1,PRSS12,PTX3,GJB2,LYPD3,SERPINE2,TFPI2,F3,PRSS8,CFB,APOL1,AQP3,LIPG,TFAP2C,TMEM158,FN1,TGFBI,PMP22,RARRES3,PCOLCE,RHOD,COL5A2,S100A14,SULF2,TNFRSF10D,CA2,LAMC2,TRPS1,HOXA10,CLEC11A,KRT17,LTBP1,BCAS3,MATN3,TEAD3,LAMB3,SLC2A3,IFI27,CXCL2,COX6C,HAPLN3,OLFML2A,CDKN2B,THRB,LOXL2,ITCH,MT2A,NOTCH3,FUT8,FAM20C,GALNT6,IL8,HES4,C9orf169,ZC3H12A,GJA1,TIMP3,PLAT,PLA2G4A,CEBPD,IRF6,EDIL3,ARHGAP8…
JW_480	MMP1,NNAT,TAGLN,MXRA8,KIAA1199,HES6,DDX1,STC1,DKK3,MMP2,COL6A2,GAS6,SYT1,EFEMP1,HTRA1,DPYSL3,MSX1,PRKCDBP,CPE,ERBB2,TMEM158,FHL1,SULF2,CPM,SLC29A4,GLIPR1,PROCR,LTBP2,SDC2,PCOLCE,EFEMP2,KCTD12,THBS1,CALD1,SCARF2,MEX3A,IL8,MYLK,ID4,RAB3B,CDA,VCAN,CLDN3,C6orf141,SPARC,EDIL3,APOM,CXCL1,CREB3L4,MYL9,STARD10,DHRS2,FAM43A,RCN3,IGFBP2,STMN3,COL12A1,ADAMTS1,FBN1,TNC,EVL,F2R,DAB2,LIPG,PLTP,SLC7A2,RECK,TUBB…
itraconazole	NNAT,NOV,APOLD1,ECM1,LOX,QPCT,LOXL3,COL1A1,SERPINE1,TAGLN,LOXL2,PTX3,TGFBI,TNFRSF14,COL6A2,FBN1,COL5A1,ANGPTL4,GFPT2,PREX1,FN1,COL6A1,GAS6,MMP2,SGK1,MITF,GLIPR1,COPZ2,HTRA1,THBS1,EDN1,RCN3,C1QL1,MDM2,SIRPA,PPP1R3C,MFSD12,STC2,HES6,HSPB8,DEPTOR,CALD1,P4HA2,ACTA2,SPOCK1,TRIM22,RAB3IP,INHBA,MT2A,TNC,ATOX1,IGFBP7,COL12A1,BACE2,ITGB3,FAM102B,ENPP1,TPM2,ENG,GLIPR2,EVA1C,PLCB4,C16orf45,RAB38,SULF2,COL4A…
pifithrin_mu	AKR1B10,COL7A1,COL1A1,AKR1C3,LOX,S100A2,SNCG,CTSK,COL6A2,C1S,COL6A1,NRG1,RHOV,GLIPR1,PTGR1,LYPD3,OSGIN1,TNFRSF6B,PPP1R3C,IL8,FBN1,COPZ2,S100A4,C1R,NKX3-1,FN1,SLC7A11,VEGFC,PLAT,HBEGF,COL5A1,G6PD,SLC12A8,SLC16A3,LTBP2,ACTA2,SRXN1,TGFBI,IGFBP6,PDE5A,WNT5A,DNAJA4,LPAR1,IGFBP4,GBP2,DKK3,FAM20C,STC2,ENG,AQP3,CSF1,IRF6,TRIM16,COL12A1,ABLIM3,TBC1D2,TNFAIP2,EFEMP2,CD68,CPA4,DKK1,EHD2,PPAP2B,VAMP5,P2RY2,C…
SB_525334	LOX,CTGF,GAS6,MT1E,CFB,COL1A1,TNFRSF6B,DKK3,ACTA2,IL8,CCDC80,SERPINE1,TAGLN,SRPX2,EFEMP1,NT5E,MT2A,EDN1,ADRB2,FBN1,SNTB1,ENG,COL6A2,COPZ2,LOXL1,F3,SAMD9L,PLAU,FN1,PTX3,ADAMTS1,FLNC,FAM129A,CYR61,CAV1,MATN2,EHD2,C1S,TNFSF10,COL6A1,ANKRD1,NRG1,LTBP2,CDA,BIRC3,PPP1R3C,IGFBP6,TYMP,NEXN,SRGN,CSF1,EFEMP2,SNCG,GPR176,AXL,RCN3,SCARA3,SLFN5,HTRA1,TIMP1,GLIPR1,FHL1,SPP1,SPARC,PLOD2,TMEM158,GFPT2,CAV2,C1R,G…
phloretin	GAS6,TNFSF10,SERPINE1,SERPINE2,FN1,LOX,SNTB1,CFB,DKK3,COL1A1,COL6A2,ABLIM3,SNCG,TGFA,SRPX2,COL6A1,HTRA1,COPZ2,EDN1,MXRA8,TGFBI,LOXL1,CDA,TMEM158,THBS1,LTBP2,SAMD9L,S100A4,MET,NT5E,MMP14,SPARC,CCDC80,SRPX,FBN1,TGM2,LGALS3,SPP1,IGFBP7,ITGA1,IGFBP6,MT2A,IFI27,RARRES3,S100A6,MX1,PTX3,NRP2,GPX3,MRC2,ALDH1A3,ADAMTS1,EFEMP1,CD109,SYTL2,MYLK,GBP3,EFEMP2,FAM20C,ECM1,SLC1A1,GLIPR1,EVA1A,ARRDC4,SAMD9,PLAT,C…
valdecoxib	PTX3,LOX,SERPINE2,COL1A1,FBN1,TAGLN,EFEMP2,CPA4,FST,DKK3,CCDC80,SPARC,COL12A1,EFEMP1,COPZ2,GAS6,TRIM22,CAV1,LTBP2,FN1,TIMP3,ENG,ITGB3,SAMD9L,MRC2,GLIPR1,MXRA8,MATN2,RARRES3,FSTL1,COL5A1,MMP2,EHD2,LOXL2,EDN1,SNCG,CFB,PPP1R3C,NT5E,HTRA1,IFI44,PCOLCE,COL6A1,VCAN,MYL9,GBP3,VEGFC,RCN3,VASN,IGFBP7,SERPINE1,FGF2,MYLK,MX1,LOXL1,FHL1,GPR176,PCDHGC3,RECK,ABLIM3,LRP1,FAM20C,PMP22,TGFB1I1,CALD1,PDLIM4,APOLD1…
PF_750	NOV,SERPINE2,PTX3,TAGLN,REC8,CFB,GLIPR1,CXCL1,COL1A1,IL8,MMP2,SERPINE1,KIAA1199,COPZ2,SPARC,TGFBI,EFEMP2,VASN,COL6A1,FBN1,FN1,TNFSF10,TIMP3,COL5A1,GPNMB,ECM1,HTRA1,PCOLCE,LAMA4,CTSL,COL6A2,APOLD1,SNTB1,VEGFC,ABLIM3,MRC2,IGFBP3,ENG,FBXO32,SRPX,GAS6,TPM1,SAMD9L,QPCT,FSTL1,APOL1,TNFRSF14,CPQ,RECK,PPP1R3C,CCDC80,EDN1,MXRA8,ITGB3,CALD1,CD70,NPR2,MYLK,ITGA1,FGF2,CLIC3,ACTA2,C1R,TNFRSF6B,SLPI,JAZF1,DKK3…
ML239	GRB7,ERBB2,ITGB4,IL8,AQP3,RHOV,C6orf132,S100A2,PTGES,AXIN2,ADAP1,TINAGL1,KLF5,SFN,F3,MISP,TYMP,PKP3,ALS2CL,PGAP3,CXCL1,ELMO3,DTX4,LAMC2,KRT19,LAMB3,SLC16A5,PYCARD,FERMT1,ALDH1A3,MIEN1,SLPI,CDH1,CLDN4,ELF3,SH2D3A,TSPAN1,EPS8L1,LSR,PERP,EVPL,PKP2,LLGL2,GAS6,MST1R,GPRC5A,BIK,CYP2S1,SPINT2,MANSC1,SLC2A3,TNFAIP2,RHOD,APOM,ANXA3,RAPGEFL1,PPP1R14C,CLDN7,JUP,C1orf106,C3,NIPAL1,CLDN3,SERPINB1,C9orf169,ABC…
MST_312	SNCG,TSPAN1,ABCC3,C1S,AKR1C3,RARRES3,AKR1B10,ALDH3B1,SLC16A5,BHLHE41,GGT1,GATA6,ELF3,MGST1,CLDN4,PPARG,CRIP1,EPS8L1,MUC1,KRT19,EVPL,PLA2G16,ITGB4,GPX3,C3,CYP2S1,GPRC5A,ERBB2,GABRE,GAS6,DTX4,C10orf54,LLGL2,SNTB1,SLC44A3,NR1H3,ABLIM3,SLC1A1,SRPX2,C6orf132,MEGF6,GPRC5C,ANXA4,PTPRH,PAPSS2,C6orf141,ANKRD1,PTGES,STARD10,SULT1A1,CA12,KRT8,TINAGL1,MYRF,C1R,SERPINE1,NNMT,NGEF,MISP,LGALS3,C19orf33,TSPAN15,…
TW_37	ACTA2,FN1,SERPINE1,CFB,TAGLN,IGFBP3,LTBP2,LOXL2,VASN,TNFSF10,MMP2,CCDC80,TIMP3,MYL9,THBS1,APOL1,COPZ2,GAS6,EDIL3,TGFBI,EVA1A,TGFA,PLCB4,EDN1,IGFBP7,LOX,FBN1,COL6A2,BHLHE41,ABLIM3,SPOCK1,ABCA1,NNMT,RARRES3,EFEMP1,MXRA8,PLIN2,DKK3,MYLK,COL1A1,CPA4,SCARA3,TPM1,MATN3,ITGA3,SYNPO,PTX3,EHD2,COL6A1,MATN2,LRP1,ITGB3,FST,C10orf10,TNFRSF6B,C1QL1,GLIPR1,PPAP2B,CALD1,NUPR1,CTGF,IGFBP6,SLC16A4,EFEMP2,CA12,MEG…
gossypol	FN1,TAGLN,LTBP2,LOX,COL1A1,TNFRSF6B,CPA4,SERPINE1,PTX3,MXRA8,COL6A2,TGM2,ABLIM3,EDN1,TGFBI,COL6A1,GAS6,THBS1,GLIPR1,SPOCK1,IL8,SNTB1,SAMD9L,F3,COPZ2,IGFBP3,GRB7,CDA,PLAU,NT5E,EFEMP1,MMP2,BHLHE41,FLNC,MYLK,MYL9,GFPT2,C10orf10,SNCG,ITGA1,FOSL1,GBP3,MET,CCDC80,IGFBP6,TGFA,APOL1,APOLD1,CTGF,MGLL,ADAMTS1,ANKRD1,ITGA3,ENG,S100A6,MEGF6,LIF,DKK3,PMEPA1,FHL1,AXL,PRKCDBP,GNG11,PPAP2B,NRP1,GPRC5A,RARRES3,AL…
BRD1812	IGFBP3,EDN1,SYNPO,APOL1,AKR1C3,IGFBP7,PPP1R3C,TNFSF10,BICC1,SERPINE1,RARRES3,TGFBI,SNCG,ABCC3,C1QL1,GALNT14,CTSK,ADAMTSL4,L1CAM,ALDH3B1,KRT80,TPM1,MET,MATN2,THBS1,ABLIM3,ANGPTL4,RNASET2,SNTB1,WNT7B,GGT1,C10orf10,CEBPD,RHOV,NABP1,CAV2,ADAP1,TBC1D2,EPDR1,EPS8L2,LEPREL1,MGST1,PLK2,HMOX1,TRIM6,LOXL2,CDH3,PLCB4,ARHGEF28,CAPG,SMOX,SPP1,TNFAIP2,MPZL2,NPIPB15,AKR1B1,SIK1,G6PD,TGFB2,LOX,NFKBIZ,PAPSS2,TFPI…
YM_155	ACTA2,SERPINE2,IGFBP5,AKR1C3,TAGLN,CFB,AXIN2,C1S,APOM,MTSS1,LFNG,TNFSF10,SEC11C,ADAP1,ABCC3,TIMP3,CYP2S1,CPE,NRARP,SPP1,CA12,GATA6,ERBB3,ABHD2,ALDH2,C1R,SCNN1A,SELENBP1,LTBP2,SERPINB1,AMACR,SNTB1,BMP4,OSGIN1,COPZ2,UGDH,SLC12A2,ETS2,FAAH,GDF15,SLC1A1,CLDN3,RASL11A,PPFIBP2,UGT8,ECM1,ELMO3,NDRG1,GRB7,HOXB5,SEMA4G,PLA2G4A,GYLTL1B,SH3BGRL2,APOL1,HNMT,KLF5,PANX2,RDH5,ANKH,EPS8,PAPSS2,MISP,FERMT1,IL17RB…
BRD_K92856060	S100A2,APOC1,CFB,DHRS2,CYP2S1,AKR1C3,ABCC3,SPP1,SLC40A1,ERBB2,AQP3,GRB7,C3,WNT7B,TYMP,CA2,PLA2G4A,IRF6,CXCL1,RNF128,EDN1,PCED1B,TNFAIP2,F3,TGFBI,APOM,IL8,APOL1,LGR4,GABRE,MGST1,CFH,SNCG,HAS3,EVPL,HNMT,AMIGO2,THBS1,C1S,C1R,RAPGEFL1,LTBP2,C19orf33,AGMAT,S100A14,SRPX2,GBP2,MPZL2,PPARG,KLF5,SFN,KRT7,IGFBP6,PTX3,MT1E,MISP,ALDH2,MECOM,PCOLCE2,MMP2,GGT1,JUP,GBP1,PLEK2,FERMT1,ME1,ADRB2,TUBA4A,FN1,GBP3,CA…
neopeltolide	RARRES3,TAGLN,CPE,SNCG,LGALS3,LOXL3,CLDN4,MXRA8,ZNF703,ABCC3,ERBB3,CRABP2,ACSL5,BHLHE41,RASL11A,FBXO32,SLC2A10,SLC16A5,COL1A1,HID1,IL1R1,PMP22,MUC1,EPS8L1,COL5A1,VASN,SPARC,FOXA1,THBS1,ANKRD1,TSPAN1,ELF3,SYTL2,NGEF,CLDN7,MAL2,MYL9,GAS6,PRSS23,GABRE,ADAP1,SELENBP1,MITF,RBM47,TFAP2C,IFI27,LYRM5,CALD1,KLHL42,SRPX2,EFEMP1,CDH1,GSN,TGFB2,SMIM14,S100A6,IFI6,RAB20,SULF2,LURAP1L,LLGL2,VWA1,FRMD4B,SLC9A3R…
KHS101	PTX3,LOX,COL1A1,ACTA2,FBN1,CCDC80,CPA4,COL5A1,VCAN,SERPINE1,FSTL1,LOXL2,ENG,SPOCK1,TAGLN,COL6A2,STC1,VASN,TGFBI,GAS6,FLNC,FN1,DKK3,GPX3,COPZ2,APOL1,NNMT,MMP2,IGFBP7,PLCB4,IGFBP4,FGF2,FHL1,MYLK,VEGFC,EFEMP2,MXRA8,MRC2,COL6A1,IGFBP3,ABLIM3,PLOD2,BDNF,EHD2,EFEMP1,PCOLCE,PPP1R3C,LTBP2,LRP1,ANGPTL4,LOXL1,GNG11,COL5A2,COL4A1,CALD1,SPARC,AKR1B1,DAB2,ITGA5,C1R,CDH2,C1QL1,HTRA1,MATN2,CD70,G0S2,EDIL3,RECK,…
spautin_1	ACTA2,KIAA1199,COL1A1,TAGLN,TIMP3,SERPINE2,ITGA1,IGFBP3,COL5A1,MMP2,FN1,FBN1,LOX,CCDC80,FHL1,LTBP2,SNTB1,SERPINE1,CD74,EDIL3,GPNMB,SPOCK1,EFEMP2,MXRA8,COPZ2,GAS6,ANGPTL4,DKK3,VASN,SPARC,LOXL2,LOXL3,TGFBI,APOLD1,EFEMP1,ENG,FSTL1,RECK,C1QL1,SNCG,CALD1,LRP1,RPS6KA2,TRAF1,COL6A2,THBS1,PCDHGC3,PDLIM4,SLC16A4,OLFML2A,TNFRSF14,HTRA1,CD70,PMP22,MATN2,PLSCR4,COL12A1,TIMP2,EHD3,GLIPR1,NT5E,MFGE8,MAGEH1,TPM…
oligomycin A	ACTA2,TAGLN,KIAA1199,IGFBP3,COL1A1,CFB,LOX,CCDC80,SERPINE1,TGFBI,CRIP1,COL6A2,KRT7,FN1,APOL1,MEGF6,SPOCK1,VASN,GAS6,COL5A1,SNCG,INHBA,MUC1,SRPX2,TNFSF10,ICAM1,LOXL2,MYL9,ENG,IL8,RHOV,LTBP2,FBN1,GPRC5A,EFEMP2,COL6A1,GBP3,DKK3,COL12A1,SNTB1,MATN2,LMO7,ANGPTL4,MX1,FSTL1,COPZ2,SAMD9L,TGM2,MXRA8,EDIL3,EFEMP1,ITGA1,GPX3,MMP2,IFIT3,C10orf10,CYP1B1,THBS1,NT5E,GLIPR1,WNT5A,ELFN2,C1QL1,ALDH1A3,TPM1,DRAM1,E…
BRD_K97651142	ACTA2,COL1A1,TAGLN,COL5A1,IL6,FBN1,MXRA8,LOX,SNCG,CCDC80,GAS6,EDIL3,CFB,SPARC,COL12A1,MMP2,FSTL1,GRB7,COL6A2,SERPINE1,ITGA1,TGFBI,DKK3,NKX3-1,SRPX2,MYL9,MRC2,THBS1,MEGF6,IL8,COL6A1,GPX3,CALD1,FHL1,GLIPR1,VASN,FN1,VCAN,SPOCK1,IGFBP3,EFEMP1,MUC1,ERBB2,CXCL1,COPZ2,MATN2,TPM1,PXDN,SCNN1A,EFEMP2,SNTB1,MYLK,LMO7,SAMD9L,LTBP2,CPA4,WNT5A,PCOLCE,PGAP3,COL4A1,NEXN,CDA,COL16A1,LRP1,PPP1R3C,EHD2,TIMP2,ANKRD1…
SR8278	COL1A2,COL1A1,ACTA2,LOX,FN1,SPOCK1,IL6,TAGLN,MSC,COL8A1,MMP2,PTX3,EDIL3,TWIST2,LOXL2,PCOLCE2,NGF,KIAA1199,VCAN,SPP1,LOXL1,CTGF,CRYAB,TGFBI,COL4A1,ATF3,PCOLCE,FOSB,C1R,ADAMTS1,FBN1,CCDC80,TOX2,TWIST1,CLMP,SDC2,LTBP2,NOV,FIBCD1,IGFBP7,ZDBF2,COL6A2,RECK,CRISPLD2,MXRA8,SERPINE1,SHOX2,MRC2,GPR124,SOCS3,COL5A1,SPARC,COL4A2,HAS2,UNC5B,CTSK,UCHL1,EGR1,GLIPR2,VEGFC,C1QL1,LRP1,CHN1,INHBA,COL3A1,GLIPR1,CSF1…
GSK_J4	FN1,TIMP3,SERPINE1,LOX,PTX3,SPARC,SPOCK1,SPP1,SERPINE2,COL1A1,COL4A1,EDIL3,TGFBI,LTBP2,CTGF,COL4A2,COPZ2,DKK3,CPA4,ADAMTS1,TAGLN,GFPT2,TNFRSF11B,MXRA8,COL6A2,VEGFC,NT5E,CSF1,HEG1,ANGPTL4,TNFRSF6B,CPQ,RCN3,FST,VCAN,FLNC,AXL,SRPX,F2R,ECM1,EFEMP1,STC2,GAS6,LEPREL1,ENG,TIMP1,TOX2,IGFBP7,SLC16A3,CCDC80,FIBCD1,TMEM158,COL6A1,HSPB8,HTRA1,NOV,IGFBP6,EVA1A,RECK,COL5A1,TNFSF9,ACTA2,TMEM173,SRGN,EFEMP2,LOXL…

## Sheet: down-regulated DRGs
drug	down-regulated DRGs
zebularine	PTPRCAP,CISH,SEC31B,CORO1A,CLEC11A,ALDH1A1,PIM2,CXCL2,GATA2,PLA2G4A,MYC,AKNA,PIM1,FCHO1,CA2,DOCK11,KITLG,ITPR1,MSX1,ARHGDIB,CTH,STAT5A,PROCR,DDIT4,SRGN,ADAMTSL4,ATHL1,DUSP2,ATF3,SOCS2,CRIP1,SEPT6,ICAM5,ADRBK2,APOL1,CHAC1,CCND3,SLC27A5,SAP25,S100P,HMGN5,SPRY1,MTAP,GPSM3,PCED1B,GAB2,FMNL1,TFPI2,NRARP,NR4A2,GPAM,MTHFD2,CYFIP2,PTGER4,MLLT3,TAF4B,ZC4H2,DENND1C,KIAA0922,ATF5,OTX1,DEPTOR,ISYNA1,FKBP5,DE…
azacitidine	PTPRCAP,NOV,DHRS2,KRT15,CORO1A,CISH,ELL3,CD74,STC1,NNAT,AGR2,SEC11C,TRPS1,GRB7,MUC1,CYFIP2,PGAP3,MEF2B,PARD6A,HMGN5,EFCAB4A,HID1,P2RX5,KIAA1244,TOB1,HLA-DMA,DENND1C,ERBB2,CPE,CD83,IRX3,GGT1,GCH1,GDPD3,AKR1B10,CNFN,FKBP5,SLC27A2,GPR160,DEPTOR,PRR15,C15orf48,ELOVL4,CREB3L4,XBP1,C11orf52,ZNF552,FAM110C,ICA1,ABCA3,SERPINB1,SLC43A1,RGS2,IGFBP5,MET,NCR3LG1,SLC9A3R1,MAP2K6,SEC31B,TMEM238,RARRES3,ANG,KLH…
nelarabine	PTPRCAP,IGFBP5,SEC31B,CISH,APOE,FGFR4,STC1,KCNAB2,SAP25,CORO1A,SLC40A1,LAT,TCF7,APOC1,CTSK,ADRBK2,HIC2,MYRF,CYFIP2,TNFRSF14,SNAP29,FAM43A,ALDH1A1,CA2,ACSS1,ANGPTL4,SEPT6,GRB7,SERPINE2,ZNF74,TNFRSF19,ADA,MFI2,UGDH,ECM1,PGAP3,GGT1,ICAM3,DENND1C,TIMP3,TWIST1,RNF43,FAM107B,MBP,EGFL8,SLC27A3,SEMA4G,AMOT,PIK3CD,GAB2,CAPN5,SH3TC1,EPHX2,DEF6,WIPF1,GATA6,TBX3,ZBED3,PTX3,RDH10,SEMA4D,PFKFB4,SPP1,ATHL1,CD68…
myricetin	NOV,PTX3,NNAT,CD74,SERPINE2,GRB7,TUB,PEG10,CRMP1,PLCG2,TUBB2B,MAP2K6,PKDCC,RGS2,LOXL3,KRT15,CORO1A,HLA-DMA,PALM,TIMP3,CADM4,KCTD12,LRP4,GDF15,CA11,MEF2B,GPC2,ELL3,SAP25,AGR2,FGFR4,CYFIP2,OLFML2A,PMP22,HES6,FZD4,SDC2,CAPS,ECM1,ERBB2,FN1,AKR1C3,PGAP3,ERO1LB,H2AFY2,LPAR1,ARVCF,ST6GAL1,FIGN,TAGLN,P2RX5,SEPT6,ATF3,IGF2BP1,NREP,APOL1,ANG,ACSS1,PTCH1,FAM43A,ALDH1A1,DGCR6,GSPT2,TCF7L1,MAGEH1,DPF1,PCSK1N,…
BRD_K64610608	SEC11C,ALDH1A1,MSX1,SPP1,PTX3,PLCG2,PKDCC,NKX3-1,AKR1B10,SYT7,CA2,GDF15,CD74,FGFR4,MEST,TFEB,FZD4,GYLTL1B,NR2F1,FGFR1,CLU,LYRM5,ARG2,HID1,EAF2,TGFBR3,CAB39L,ERO1LB,TNFRSF11B,STC1,RAB3B,SLC2A3,IFT140,KREMEN2,FBLN1,KRAS,RAB26,APOE,HBEGF,TP53INP1,SPNS2,DLX1,KLHDC9,IRF5,CYFIP2,SLC40A1,TNFSF10,HIST1H1C,MAP2K6,TOB1,TSPAN33,FAAH,HOXB5,TNFRSF19,PEG10,RAB17,ARVCF,CERS4,CFD,APOC1,BIK,ACSS1,KLHL42,SNCG,CLDN…
ML334 diastereomer	PTX3,FGFR3,CLEC11A,DHRS2,PGF,TIMP3,TRPS1,DOK3,TMEM158,SLC40A1,FN1,ACTA2,LTBP1,DEPTOR,LAT,SAP25,COL12A1,ADRB2,LURAP1L,SERPINE2,CTGF,HOXB2,ADAMTS1,LRP1,FLNC,PIM2,COL1A1,LTBP2,FBN1,LPXN,COL5A2,APOE,ENG,SPARC,LOXL3,TIMP1,EGFR,GDPD3,SEC61G,MOK,MFGE8,FST,LPAR1,MTSS1,EHD2,PAQR8,COPZ2,SNCG,GPNMB,BMP4,MSX1,SH2D5,MPP1,SNTB1,ARHGDIB,GATA3,GALNT14,ATP8B1,GAS6,MEST,STC1,ANKRD37,SERPINE1,CLMP,HOXC6,GDF15,PLCB4…
BRD_K09344309	FGFR3,APOC1,SLC2A3,PIM2,APOE,HOXA11,CKB,PEG10,S100A4,BTG2,STC1,GAL,TUBB2B,PAQR8,DLX6,HES6,RAB3A,SAP25,SPNS2,HPDL,FGFR4,FZD4,PKDCC,MEST,DEPTOR,MSX2,RNF43,ZNF100,PIGZ,PALD1,MAN1A1,MLLT11,NFIB,HOXA10,NEK3,TSPAN12,GNG4,LBH,GPR160,DUSP2,GPC2,ARID3A,MSX1,HOXA5,MARC1,SEMA4G,PCCA,EPHX2,SCML2,HMGN5,GGT1,NUP210,WASF3,RASL11A,MECOM,PRR15,METTL7A,COCH,TUBA1A,PPP1R3C,HSPA12A,GLB1L2,AGR2,SULT1A1,LCLAT1,MAP2K6,…
isonicotinohydroxamic acid	NNAT,FGFR3,CORO1A,DOK3,GAL,TUBB2B,PIM2,MEF2B,ALDH1A1,KIAA1199,DEPTOR,REC8,FAM43A,PAQR8,CYFIP2,KITLG,HEY1,LCP1,KCNAB2,TUB,APOE,GDF15,C10orf10,CD74,PRSS12,NOV,DUSP2,RNF122,PFKFB4,METTL7A,FHL1,HAS3,ZNF711,TIMP3,PIGZ,DPYSL3,KIAA1211,FKBP5,FZD1,SEPT6,P2RX5,GGT1,HMGA2,TNFRSF19,PKDCC,EPHX2,ARID5A,MYRF,PARVB,TWIST1,PNMA2,SEMA6B,MLLT11,LPXN,LIMD2,MGAT5,PCDH7,PPFIBP2,LBH,PLA2G6,SLC2A3,HOXA11,HOMER2,GPC4,UN…
QS_11	PTPRCAP,MSX1,SPP1,SEC31B,EPHB6,SLC40A1,AKR1B10,DUSP2,MANSC1,TNFRSF6B,AKR1C3,ANKRD1,FGFR4,MYRF,GSPT2,PLCG2,AKAP12,SLC43A1,LRP6,RNF128,APOE,AGR2,ICAM3,ADRBK2,IL8,ADA,CCDC69,AGMAT,LAT,CISH,LIMD2,RDH10,RFTN1,SEPT6,PLIN2,CYFIP2,TSPAN12,MBNL3,EDN1,CA2,TRNP1,PAQR8,AKNA,CXCL2,F2RL1,BRI3BP,IRAK2,ARID3A,PPARG,CORO1A,LGR4,GPSM3,C12orf75,G0S2,CXCL1,SERPINE1,SERPINA1,HNMT,HSPB8,GALNT14,GUCY1B3,ZBED3,TSPAN33,C…
brivanib	PTPRCAP,APOC1,FGFR4,RGS2,MEST,CISH,HES6,CORO1A,MMP1,SEC31B,MSX1,LAT,CLEC11A,PIM2,CA2,FGFR3,RBPMS2,STAT5A,PKDCC,APOE,ENO3,SEPT6,KCNAB2,PLA2G6,FAM132B,TWIST1,HMGN5,PIM1,DHRS2,LIMD2,PHGDH,GAD1,SEMA6B,GDF15,PREX1,SAP25,DLX1,LOXL3,ZNF711,HOXC9,ATF5,BEX4,CYFIP2,OTX1,TSPAN33,CRMP1,SLC29A4,HAPLN3,SPRY1,SLC43A1,LCP1,SLC27A3,PIGZ,HOXC10,TNFRSF14,FAM69B,SCML2,AKNA,LRFN1,PALM,NES,GYLTL1B,KSR1,SERPINE2,FAM89A…
BRD8958	DHRS2,CORO1A,PLCG2,NNAT,FGFR3,MSX1,SAP25,CAPS,CD74,GALNT12,IRF5,LPXN,ATHL1,KIAA0922,DUSP2,LCP1,IFI30,CORO2A,PMP22,CMTM7,LOXL3,ALDH1A1,RCN3,UBA7,ZNF117,HAPLN3,PKDCC,SOX9,LRP4,B3GNT3,TNFSF10,DOK4,TSPAN33,WBSCR27,MDFI,TCF7,CTSH,ERV3-1,RASSF4,APOL1,CLDN3,ARHGDIB,PLBD1,CADPS2,SEMA3B,PIM2,CDKN2B,CFB,BCAT1,TNFRSF19,IFITM1,APOBEC3F,MX1,PTK2B,SLC4A11,FNBP1,FCGRT,CLDN4,HMGN5,DEPTOR,ITPR2,ADA,SLC22A18,GALC,…
BRD_K34099515	ALDH1A1,RGS2,HMOX1,CISH,APOL1,NUPR1,CA2,PDE4D,SEC31B,AKR1C3,TNFSF10,FGFR4,G0S2,RARRES3,CRMP1,RDH10,NES,TOX2,PREX1,PTPRCAP,PAX8,MORC4,GGT1,DPYSL3,C1QL1,ZIC2,VSIG10L,SIX1,TSPAN12,IQSEC2,RAP1GAP,FAM107B,SLC40A1,FLT3LG,STEAP2,TBX3,CXorf57,IGFBP3,MOK,ITPR2,FAM20C,PBLD,CLGN,SLC29A4,CFB,ZBTB10,HKDC1,C1R,TFPI,PTGR1,SEMA6B,TRIB3,GPRC5C,UGDH,HMGN5,APOC1,DNM1,OSGIN1,CLU,SMPDL3A,ZSCAN31,PLA2G4A,KLHL42,RBM38,…
A_804598	COL1A1,KIAA1199,APOC1,CRABP2,PTX3,SNCG,ACTA2,NNAT,COL5A2,FBLN1,MXRA8,GPX3,DOK3,DMKN,APOE,DDX1,CLIC3,GPC4,CLU,HID1,CCDC80,GDPD3,SYTL1,GJA1,FBN1,COCH,AMT,PCOLCE2,FHL1,MEST,PLAGL1,CPE,PCOLCE,GRB7,MSX2,ANXA9,COL4A5,SLC9A3R1,MEGF6,TRPS1,MPP7,B4GALNT1,FGFR2,RHBDL1,LTBP2,RECK,TPM2,PCED1B,MMP2,PPAP2B,RAMP1,GNG4,GGT1,IGFBP4,FOXA1,FGFR4,PIGZ,FSTL1,PLXND1,DTX4,ARHGEF26,LOXL1,CLEC11A,TWIST1,RDH10,SLC2A3,FAM2…
erismodegib	APOC1,RGS2,QPCT,CTSK,FAM171B,CD74,MSX1,S100A4,SERPINE2,NR2F1,PRSS12,FZD4,DHRS2,CPE,HOXA1,GDF15,SRPX,PLEKHH1,IL8,DUSP2,TNFRSF14,SLC2A3,CLU,GJA1,HMGA2,TENM3,NR4A2,RAB3IP,CAPS,HID1,C19orf71,BTBD3,FAM46A,ARID3A,MFSD12,MITF,GPAM,PNPLA3,TP53I3,COBLL1,HLA-DMA,RAB17,NR4A1,ROBO1,CTHRC1,ANGPTL4,CKB,GGT1,HES6,RGL3,MBP,AP1S2,APOE,SPRY1,PLA2G6,COBL,OTX1,FAM174B,CD302,ABTB2,CD44,PKIG,WNT9A,SEMA6B,SYT7,MMP17,CL…
abiraterone	CPS1,LCN2,CRABP2,GYLTL1B,CPE,SCG2,MISP,HKDC1,NOTCH3,CALB2,CEACAM1,GPC4,CLDN3,ERBB2,HES6,ZIC2,SPNS2,PGAP3,CLU,MEST,FGFR4,C8orf4,LOXL1,CA2,IGFBP5,TNFSF13,IL17RB,PPP1R14C,B4GALNT3,TC2N,SAP25,PIGZ,GRB7,SDC2,FZD5,SNCG,ENO3,SMPDL3B,NMB,SGPP2,EEPD1,KIAA1161,COCH,NRARP,EPB41L4B,MYO5C,GRTP1,NEK3,CKB,PKDCC,GCHFR,TGFBR3,NEBL,NCF2,INHBB,EFCAB4A,HOXB8,RAB17,APOC1,AKR1C3,TST,MIEN1,SPP1,SP6,MSX1,CDC42EP5,SLC27A…
ifosfamide	SERPINA1,APOC1,FGFR4,CLU,CPA4,TRPS1,PCOLCE2,COL5A1,ANGPTL4,PDGFC,TSPAN12,COL1A1,DPYSL3,PGAP3,EDN1,LIFR,TAGLN,ANKRD1,LOXL1,MMP2,LOX,CYR61,FAM20C,PLCB4,KITLG,THBS1,RHOB,STC2,ERBB2,FAM171B,SEMA3C,GNG11,SPP1,COL4A1,CTGF,IL17RB,FZD5,GLIPR2,KDELC1,RAB17,GALC,VEGFC,GJA1,METTL7A,OSGIN1,SMIM10,CITED4,HS6ST2,NPR2,ALDH3A2,PRICKLE1,LEPREL1,CADPS2,GRB7,AGPAT9,APLP1,BIN1,SEPHS2,FGF2,SPRY1,STARD3,MIEN1,ZNF239,R…
temozolomide	PTPRCAP,CORO1A,PTX3,S100A4,FGFR4,CISH,LCP1,PGF,SEC11C,ATP2A3,STAT5A,CCDC69,CD74,CLEC11A,RAC2,MEF2B,NR2F1,CD68,ITPR1,DOK3,DUSP2,LPXN,RAPGEF2,PIK3CD,HEY1,FZD8,PIM1,G0S2,HID1,SEMA7A,MPP1,ICAM3,LAT,KCNAB2,GMPR,SERPINB9,GPSM3,TNFRSF14,TRPS1,KITLG,COL5A2,HES6,HBEGF,SEPT6,FN1,ADA,SYK,PKIG,PIM2,IRF5,KIAA0922,SIX1,MCAM,TFEB,DEPTOR,SAP25,GAB2,EFCAB4A,GPR153,OLFML2A,CHAC1,PTPN6,CYFIP2,SLC2A3,SEMA3B,PKDCC,EL…
BRD_A05715709	SRGN,SNCG,HBEGF,ATP2A3,SEC11C,CYP1A1,VEGFC,SLC37A2,DHRS2,SLC1A3,IFITM1,LTBP2,LOXL3,CAPS,RAB3B,SCARA3,TMEM158,CRABP2,MMP2,ANKRD1,RAC2,ADRB2,MX1,DTX4,NT5E,IGFBP4,LPXN,SEMA7A,STC2,SLC27A2,ERBB2,SLC2A3,AMIGO2,STC1,LOX,BIRC2,GDPD3,TYMP,MTSS1,COL1A1,TINAGL1,FBLN1,LAMB3,LPAR1,BIRC3,ROR1,IRAK2,ERMP1,PTGER4,DNAJA4,IFI6,CTSH,CREB3L1,COL7A1,IGFBP7,LTBP1,ITGA5,MMP1,AMPD3,MMP14,UBASH3B,SCNN1A,TNFRSF11B,KLF2,I…
BRD_K48477130	DHRS2,NOV,NNAT,CAPS,LCP1,CLIC3,CORO1A,CD74,ECM1,GDPD3,HID1,MROH6,ACTA2,ELL3,APOBEC3G,SERPINE1,GRB7,KIAA1244,CISH,ERBB2,FBN1,LOXL3,GSDMB,TRPS1,MXRA8,BMP4,FAM46B,HLA-DMA,MEF2B,LOXL1,EFCAB4A,VASN,MX1,GATA3,HBEGF,MSX2,CYFIP2,FOXA1,IGFBP3,IFITM1,DGCR6,TTC9,HLA-B,MUC1,CPS1,IL1R1,SELENBP1,TGFB3,NLRC5,EPS8L1,STC2,RNF43,FGFR4,CCDC80,DDX1,HLA-F,GYLTL1B,KIAA0922,EDN1,TRIM22,IFI30,TRIM3,LTBP2,TP53INP2,CLDN4,…
CAY10594	NOV,QPCT,GPNMB,MITF,APOLD1,FMN1,RAB38,PTX3,AKR1B10,AQP3,MERTK,ITPKB,SEC31B,HEY1,FBXO32,AKR1C3,SLC27A3,C19orf71,MUC1,TBC1D7,SPP1,MMP17,ITGB3,RGS2,CTHRC1,ANKRD1,DMKN,KITLG,MMP1,MBP,RAP1GAP,ECM1,IGSF3,MFGE8,GDF15,PRKCH,BAMBI,MFSD12,GPR137B,KRT81,PFKFB4,OSGIN1,CDK2,GCLC,BHLHE41,FOXA1,CTSK,PROS1,SLC1A4,PTGR1,LYST,TMEM171,TNFRSF14,CRABP2,GALNT12,POPDC3,MAFF,PCDH7,G6PD,SASH1,ME1,DGCR6,IL8,SDC3,MFI2,CTSL…
WP1130	CORO1A,DHRS2,SEC31B,PRRT2,MSX1,MEX3A,SEPT6,GPC2,CLEC11A,KIAA0922,NNAT,PTP4A3,HAPLN3,PTCH1,LIMD2,DOK3,AUTS2,ADRBK2,PIM2,CA11,FSD1,ZNF711,TUBB2B,CDON,CISH,E2F2,KRT81,ATHL1,SOCS2,GPAM,DLX1,RGS2,NES,CRMP1,ERO1LB,PLEKHO1,RNF122,SCML2,ARID3B,ARID5A,NFIB,ELOVL4,ROBO1,BMF,ZBTB10,CAMK1D,KREMEN2,GLCCI1,EPHB3,KCNAB2,BTG2,NXPH4,PDE4A,RAP1GAP2,LPHN1,BRSK1,GAB2,CXADR,SMARCD3,GSTA4,HMHA1,GSDMB,AKNA,ADA,CHD7,ENO…
tamoxifen	NNAT,HID1,KRT81,GRB7,RHOV,MEST,PGAP3,CPE,FOXA1,ERBB2,CLDN3,RDH10,MSX2,ANXA9,GRHL1,CAPS,DDX1,NOTCH3,RHOU,KRT80,PBX1,ATP2A3,GDPD3,TGFB3,EFCAB4A,PTX3,MFGE8,TTC9,AUTS2,TRPS1,GPC4,CTGF,NFIB,SEC11C,SLPI,MYH14,MPP7,CRABP2,MGAT4A,OSR2,TLE2,KREMEN2,TJP3,ARHGAP8,RAP1GAP,EFNA1,ALDH1A1,RGS2,GALNT6,KIAA1244,CGN,NR4A2,PREX1,KRT19,FBXO2,IGFBP5,TSTD1,ATP8B1,MYO5B,LXN,SPINT1,ELF3,CLDN4,LBH,TNFRSF25,PTGES,REEP6,CR…
importazole	DHRS2,FAM171B,BMP8B,CNFN,ZFP69B,IFIT2,AQP3,TRIT1,HOXC13,RAPGEF2,KRT81,CA11,PDE4D,ERBB2,CISH,SNTB1,PRRT2,PRRG4,PVRL1,SECTM1,IFIT1,HID1,ISG15,BMP4,SCML2,TNFRSF25,KREMEN2,RAB26,RHOU,PTX3,HIST3H2A,TRPS1,GABRE,MAP6D1,DSC2,SNCG,DDX60,LYPD3,TPM2,ELOVL4,DDX1,TCF7L1,MSX2,FBXO2,SLC2A3,GJB2,E2F2,PGAP3,NOTCH3,FOSB,KAZALD1,AUTS2,EFCAB4A,PLEKHG5,C9orf169,SELENBP1,STARD3,ABCA3,GSDMB,NEURL1B,ZFP69,OSR2,RAPGEF5,T…
ML006	NOV,NNAT,FAM171B,SLC2A3,RIMS3,AQP3,RGS2,PDE4D,TYMP,CA11,IFIT2,DDX1,TUBB2B,ALDH1A1,KRT81,KREMEN2,ERBB2,DLX1,ZNF711,DYNC2H1,SLC6A9,PDE4A,RAB3A,RHOV,FGFR3,RBPMS2,CRIP1,CRMP1,HOXC8,PLCG2,TBKBP1,SECTM1,GPC2,FSD1,PIM2,APLP1,ISYNA1,PGAP3,STEAP1,NUDT11,H2AFY2,PTX3,PRTFDC1,MX1,APOC1,EMB,FBXO2,ARID3B,OSBP2,SCML2,PRSS12,GLCCI1,HOXC9,PNMA2,MIEN1,FAM43A,ROBO1,EEF1A2,TUB,FAM169A,SOCS2,NR4A2,RGL1,CDC6,APBA2,SEP…
AM_580	NNAT,DHRS2,RIMS3,PTX3,CORO1A,ALDH1A1,DDX1,PRRT2,CRMP1,SEC31B,OASL,LBH,FOSB,OLFML2A,NREP,CA11,ZNF711,AUTS2,TUBB2B,TUBA1A,CISH,SSBP2,UNC5B,S100A2,SAMD11,IGFBP4,SEPT6,KREMEN2,GPC2,NR2F1,ADRBK2,SCML2,SEMA3F,TMEFF1,MAP2,IGFBP6,NDRG4,MLLT11,C16orf45,LTBP2,LOXL3,SYNPO,RDH10,EVL,CXorf57,PLXNA2,FBLN1,BAI2,LPAR1,GNG4,TRIT1,HDAC9,IGSF9,ZNF704,RGS2,BMF,BRSK1,FGFR1,SLC22A17,FSCN1,SLC29A4,CADM1,FSD1,GLCCI1,SAT…
CD_1530	NNAT,NOV,DHRS2,KRT15,HBEGF,GJB2,HEY1,CAPS,SAMD11,FOSB,NR2F1,DLX1,MMP1,OLFML2A,TLE2,COL7A1,CPS1,FAM171B,PDE4D,SLPI,ZIC2,CA11,FBXO2,TWIST1,GJA1,HSPA2,PTGES,NFIB,IFI6,ZNF704,HAPLN3,CYP26B1,SDC2,ISG15,MFGE8,NEXN,CDC6,LY6K,H2AFY2,ELOVL4,RHOV,JAG2,ULBP2,PTP4A3,MAP9,RGS2,FOS,HOXC9,TUB,GLIPR2,CTHRC1,KHDC1,SCML2,BRMS1L,KREMEN2,TOX2,KCTD12,ZNF711,FGFR1,EMP1,ID3,HOXC6,COL4A5,CTSV,DZIP1,OSR2,SEPT5,CNFN,PTPRS…
silmitasertib	ALDH1A1,OLFML2A,DHRS2,LOXL3,FAM171B,TUBB2B,S100A2,CDH3,GJA1,EFEMP1,FGFR3,NR2F1,ADRB2,RGS2,IRF6,CTHRC1,FAM43A,HDAC9,DLX1,MFGE8,NFIB,UNC5B,CTSK,TNFSF10,STARD3,GDPD3,DLK2,COL1A1,KCTD12,PTX3,TWIST1,KREMEN2,IFI27,MANSC1,PRSS12,GSDMB,EGFR,OSR2,PRRT2,LOXL1,EFNB3,CA11,PVRL1,DDX1,TMEM45A,HEY1,AUTS2,PDGFC,MEST,PXDN,HOXA5,LRP6,TACSTD2,GPC2,ISYNA1,PTCH1,SAMD11,HMGA2,CTGF,SDC2,PRRG4,CHST7,SAMD9,FSCN1,H2AFY2,W…
PRL_3 inhibitor I	GJA1,NR2F1,SNTB1,HAPLN3,GPC4,CAPS,ANGPTL4,PTX3,TUBB2B,DEPTOR,TWIST1,RGS2,GFPT2,BEX2,SAP25,HOXD9,PRRT2,PRSS12,RAPGEF2,CTSK,S100A4,PLCG2,HOXC8,DLX1,NUDT11,DOK3,FGFR3,CHN1,NES,FAM171B,CRIP1,SAMD11,BVES,KLF2,SCML2,TPM2,GPC2,TBC1D32,DGCR6,NDRG4,LTBP1,ID3,JAM3,FAM43A,NEXN,LOXL3,SEPT6,FOXN3,ZNF711,ASIC3,ITPR1,IGF2BP1,CCDC74A,DCLK2,REEP2,FGFR4,CRMP1,TNFRSF19,CDKN2B,IL1R1,TUB,CLIP3,KAZALD1,HSPA2,PBX3,AUTS…
NPC_26	PTP4A3,PLCG2,CD74,FAM171B,CORO1A,MX1,SAP25,HAPLN3,ISYNA1,NR2F1,HMGA2,PIM2,TUBB2B,FBXO27,MEF2B,GJA1,FGFR3,IFI6,ATHL1,BST2,MSX1,LPHN2,HMGB1P1,RAC2,RAPGEF2,CCNE1,KIAA0922,MECOM,MEST,IFI27,KITLG,KREMEN2,GALNT6,LCP1,LIPG,SPRY4,DEPTOR,ANGPTL4,FBXO2,SLC2A3,GSPT2,ICOSLG,TLE2,HSPA2,CAPS,CRIP1,DDX26B,CA11,CAMK1D,CLEC11A,FGFR4,IFITM1,BMF,DPYSL3,COL27A1,DUSP2,DOCK11,IL27RA,TNFRSF25,GALNT4,BEX2,ETV1,SPRY1,MB2…
betulinic acid	HAPLN3,UST,MX1,IFI6,HAS3,DHRS2,STC1,IFITM1,SLPI,LIPG,AKR1C3,TRNP1,ANGPTL4,AKR1B10,CRIP1,FXYD3,CFH,CD74,PFKFB4,FBXO27,KYNU,FAM43A,OSGIN1,CFB,ISG15,DTX4,AK4,ISYNA1,PCSK6,HOXC9,HIST3H2A,SPRY4,CROT,ATHL1,HOXC8,CORO1A,HSPA2,GGT1,RGS2,GCLC,GALNT18,GALNT12,NAT8L,ID3,SYNPO,RAPGEFL1,PVRL1,RHBDL1,LXN,PLAT,CFD,HEY1,LYPD1,ASS1,BCAT1,MCTP2,EGFL7,ZNF331,IFIH1,SGPP2,AGR2,SIAE,IRF6,USP43,NAT10,JUP,SAP25,RAB17,FO…
salermide	DDX1,FAM171B,MMP1,BMP8B,SEC11C,TRIT1,CXorf57,ZFP69B,CA11,PROCR,STEAP2,GPAM,CAMK1D,CERS4,IFI27,ALDH1A1,PTP4A3,BMF,CRABP2,S100A2,FOXA1,TFPI2,ETV1,SLC29A4,NR2F1,OLFM2,PTPN13,CD74,CTSH,MSX1,MAN1A1,CLGN,AQP3,PRKCH,C6orf141,IGF2BP1,GALNT6,TLE2,CRMP1,NPTXR,DHRS2,TFPI,PFKFB4,KREMEN2,SLFN11,CLEC11A,CARD16,GALC,CORO1A,CTSS,FAM43A,CADPS2,SHOX2,LRRC8C,KCTD12,JAG2,SIX1,ANGPTL4,HES6,ECHDC3,TMEM171,RIBC2,PLAT,I…
BRD_M00053801	COL1A1,DDX1,SEC11C,DEPTOR,TUBB2B,PRSS12,FAM171B,BMP8B,SYT1,PRRT2,SLC29A4,LOXL3,SERPINE2,NR2F1,GJA1,CAPS,PTP4A3,PKDCC,PCSK1N,DPYSL3,TRPS1,FBN1,KITLG,CPE,RAB3B,MAP2,SLC2A3,FGFR3,CLIP3,ABCA3,ETV1,CA11,SYT7,FBLN1,FAM222A,DOCK11,ID4,CRMP1,FGFR1,CADM1,TLE2,NREP,AUTS2,LTBP1,CAMK1D,TRIT1,CERS4,GLCCI1,FAM43A,MRC2,NBEA,PIM2,MPP1,SV2A,PLXNA2,GALNT6,PCOLCE,PRKD1,HES6,COL12A1,PALM,MAN1A1,ELOVL4,TIMP1,OLFML2A,…
AA_COCF3	CORO1A,FAM171B,BMP8B,MSX1,TRIT1,HAPLN3,LCP1,MEF2B,SPRY4,ZFP69B,SLC39A8,PRAME,CXorf57,CD74,PTP4A3,PTGER4,CTHRC1,SPRY1,STEAP2,SLC2A3,ALDH1A3,ETV1,ALDH1A1,HID1,ISYNA1,RGL1,SERPINE2,LPHN2,RGS2,LANCL2,STC1,TCF7,CDC6,DOCK11,CERS4,ZSCAN31,GAB2,ZFP69,IFI27,PLA2G4A,HLA-DMA,PCDH7,HDAC9,BMP4,LPXN,CRIP1,KPNA5,AKNA,STEAP1,CYB5R2,HPDL,PRRT2,ICOSLG,B4GALT6,CISH,SEC31B,DLX1,ETV4,SIX1,ZNF100,HIST3H2A,ARHGDIB,DYNC…
CI_976	HEY1,GPNMB,PLCG2,PTPRCAP,TNFRSF19,APOC1,QPCT,FAM43A,AKR1B10,CTSK,BMP8B,CTHRC1,ZFP69B,ALDH1A1,TRIT1,GPRC5B,HAPLN3,ANGPTL4,PRSS12,OSGIN1,COL5A2,GJA1,SRPX,FBXO27,PDE4D,MEF2B,GPAM,GDF15,PFKFB4,APOE,HSPA2,MFGE8,KRT81,TWIST1,CDC6,WASF3,SHOX2,FAM171B,NR2F1,TMEM171,RGS2,NNAT,MITF,ZSCAN31,DLX1,SMO,PTGR1,POPDC3,H2AFY2,TNFRSF14,TMEM158,CABYR,ETV1,RGL1,NID1,SCML2,ZFP69,KYNU,SCN1B,MLLT11,LRP4,SAMD9,NRP2,FAM10…
pifithrin_alpha	NOV,CPA4,MMP1,LAT,CLEC11A,CISH,STAT5A,PIM2,ANGPTL4,G0S2,FAM171B,APOE,ATF5,MOK,APOC1,GPSM3,SLC2A3,SLC43A3,CD83,PLTP,HMGA2,RGL1,LPXN,MPP1,TRIT1,RBPMS2,LCP1,UBASH3B,PIK3CD,GAD1,KYNU,RAC2,FMNL1,FJX1,IFIT1,GMPR,DNAJC6,BICC1,TFPI,TFPI2,UCHL1,ABCA3,PIM1,BMP8B,HHEX,ADA,TGFB2,DCBLD2,FNDC4,KSR1,ZFP69B,CHST11,ARL4C,RAB3B,CCDC28B,KCNAB2,GJA1,SEPT6,GAB2,NNAT,TNFRSF6B,CCDC69,CSF1,ICAM3,SEC31B,SOCS2,ROBO1,NRIP3…
purmorphamine	PGAP3,RGS2,SPP1,PTPRCAP,GRB7,ALDH1A1,SEC31B,ERBB2,STARD3,CYP26B1,CFH,APOC1,DLX1,RASSF4,SLC2A3,DHRS2,AKR1C3,FGFR3,C19orf71,CDC6,MSX1,NR2F1,FGFR4,MSX2,CISH,TNFRSF19,PTP4A3,PLCG2,GDPD3,RGL1,IL6R,ZNF331,STEAP2,MEST,C1S,ORMDL3,MIEN1,CABLES1,PPAP2A,PEG10,HBEGF,HS6ST2,APOE,ST3GAL5,AMOT,GBP1,OSGIN1,NKX3-1,RASL11A,PLAU,RDH10,RBM38,SYNM,NAMPT,ASB9,CORO1A,TBX3,AHCYL2,GABRE,SEPT6,BMF,PLA2G6,GAB2,ID4,ABCA3,GS…
BIBR_1532	SCG2,SEC11C,TUBB2B,CORO1A,RGS2,PTPRCAP,CRMP1,SALL2,DDX1,ZNF704,PRRT2,ADRBK2,CRISPLD1,SEC31B,CDON,GPC2,SCML2,TWIST1,ZNF711,SATB1,PTP4A3,AUTS2,ALDH1A1,CA11,TUB,FSD1,BEX2,SEPT6,CXorf57,EPB41,RAB3A,ELOVL4,NDRG4,GSTA4,FKBP5,FAM222A,RCOR2,UNC5B,SYT1,CACNA2D1,REEP2,JAM3,NFIB,SESN3,RIMS3,AMH,KPNA5,H2AFY2,FAM69B,TMEFF1,SCAMP5,WASF1,GCH1,SEPT5,CEP44,SV2A,COCH,AS3MT,CLGN,MAML3,BMF,IL11RA,GLCCI1,NFIA,KIF21A,…
niclosamide	NNAT,CISH,SEC31B,SHOX2,CA11,SOCS2,RBPMS2,TUBB2B,ELOVL4,MMP1,FSD1,PRAME,BEX2,MITF,COCH,TWIST1,GAB2,ROBO1,PMP22,SCML2,SEMA6B,QPCT,ICAM5,BEX4,APBA2,ANGPTL4,KCNAB2,SRGN,GPSM3,PFKFB4,BRSK1,SGK1,APLP1,MCAM,TNFRSF19,SEPT6,DLX1,C19orf71,GJA1,RNF144A,IGF2BP1,APOE,FAM171B,CD83,TBC1D7,PRKD1,PIK3CD,ITPKB,TTYH2,HOXC8,CADM4,KREMEN2,SDC3,ISYNA1,KAT2B,GMPR,ENO3,LAT,FAM101B,DLG4,CBS,RAB38,EVL,PRKAR2B,NR2F1,ARNT2,…
bardoxolone methyl	PTPRCAP,CORO1A,LCP1,SEC31B,IGF2BP1,GATA2,DUSP2,PRRT2,TRIT1,CISH,PIM2,ZNF711,ZIC2,REC8,MEST,ELOVL4,RIMS3,ATF5,ZFP69B,UNC5B,SEPT6,HES6,EPB41,FGFR4,FAM171B,ARHGAP4,FGFR3,ARID3B,MAP2,SCML2,MEF2B,NRGN,RHOU,CD83,TSPAN12,ID4,TUBB2B,NUDT11,GYLTL1B,FAM169A,SLC43A1,SIX1,WASF1,LIMD2,PTCH1,CRMP1,KPNA5,FADS2,FCGRT,LPHN2,ZNF331,MSX1,TLE2,HMGB1P1,BMP8B,AKNA,ZFP69,GPC2,ATXN7L2,HOOK1,KSR1,CLGN,RBM38,ANKRD13B,BTG2…
hyperforin	NOV,RHOV,APOC1,SLC2A3,CRIP1,SRGN,HEY1,PDE4D,CTSK,MSX2,APOE,PTGES,CFD,GDPD3,FGFR4,DEPTOR,MEST,UCHL1,NR2F1,RAB26,PTP4A3,GCH1,PLLP,ANXA9,FGFR3,FAM222A,RDH10,GALNT6,SLC4A11,SLPI,MTUS1,AMACR,VSIG10L,MUC1,SEC31B,KRT18,SCNN1A,BIK,RNF207,IL18,IRF6,AQP3,CORO1A,KREMEN2,RAP1GAP,CITED4,OSGIN1,PVRL1,OLFM2,GPR126,RGS2,SIK1,MPZL3,SEC11C,UNC5B,CHST7,DSP,FRAS1,MISP,IFITM2,KRT8,TMEM38A,GSTM3,FAM43A,FBXO27,RAB3B,RA…
BRD4132	PTPRCAP,DDX1,ALDH1A1,CORO1A,BMP8B,SEC31B,PRSS12,DHRS2,TRIT1,CLEC11A,NNAT,PIM2,HOXD9,FZD8,FAM171B,ZFP69B,FABP5,GJA1,RDH10,MEF2B,SRGN,APOC1,ZNF711,AKR1B10,SEPT6,SEC11C,SLC2A3,LCP1,HIC2,CKB,ZNF74,CHST7,FAM43A,MAP2,DLX1,RAB3B,ELOVL4,P2RX5,CERS4,GPAM,ZFP69,KPNA5,EGLN3,PROCR,GYLTL1B,MAP2K6,GSPT2,NR2F1,PRRT2,CYFIP2,IGFBP5,LIMD2,LXN,LPHN2,DEPTOR,HEY1,FGFR3,LANCL2,SGPP2,CACHD1,ABCA3,SLFN11,NXPH4,ID4,REC8,…
regorafenib	NNAT,CTSK,FAM171B,ALDH1A1,SLC2A3,SEC11C,NR2F1,PKDCC,SEC31B,PRSS12,RGL1,CA11,DDX1,DEPTOR,HOXB5,CTHRC1,CORO1A,KCNAB2,JAM3,MEST,PTCH1,ZFP69B,BMP8B,DLX1,SEPT6,ETV1,CRMP1,PCOLCE,TCF7,MMP17,GAD1,APOE,SPRY4,APOC1,PRRT2,HOXD8,TRIT1,QPCT,ELOVL4,HEY1,DIRAS1,PDE4D,NID1,OLFM2,AUTS2,CHN1,TUB,RHOU,HOXB9,CDON,CADPS2,IGF2BP1,AMH,KHDRBS3,TFPI2,SCML2,GAB2,TIMP3,NFIA,ZEB1,KAT2B,FGFR1,KIAA0922,SYT1,GPC2,B4GALT6,PNMA…
sorafenib	NNAT,CORO1A,PRSS12,ALDH1A1,PTPRCAP,SEC31B,NR2F1,SLC2A3,FAM171B,DDX1,TUBB2B,APOC1,PRRT2,SEC11C,REEP2,BMP8B,HSD17B14,HOXD9,KCNAB2,IGFBP5,PLCG2,SEPT6,TWIST1,CA11,HIC2,RBPMS2,ZFP69B,ADRBK2,DLX1,GPC4,ZNF711,HEY1,JAM3,APLP1,CHN1,CRMP1,SCML2,SEMA6B,MEST,TUB,NFIB,APOE,MAP2K6,LPHN2,ZNF74,PIM2,GJA1,MEIS2,ELOVL4,IGF2BP1,NES,TRIT1,CHST7,MEX3B,RAPGEF2,ROBO1,CACHD1,MLLT11,FGFR1,CTHRC1,TTC28,PMP22,SNCA,PLA2G6,S…
BRD_K51490254	NNAT,PTPRCAP,MSX1,DDX1,PTX3,SLC2A3,COL5A2,PCOLCE,PRRT2,GPC2,DOK3,SEC11C,REC8,CRMP1,ZFP69B,PKDCC,TWIST1,TRIT1,NES,TCF4,CORO1A,FAM171B,TUB,ADRBK2,TUBB2B,MLLT11,SATB1,PRSS12,MAP2K6,IGFBP5,DHRS2,ACTA2,SEPT5,CXorf57,SEPT6,TBX3,CYFIP2,P2RX5,NR2F1,AUTS2,MEX3A,ZNF711,RGS2,MEF2B,CEP44,RAPGEF2,PTPN13,KCTD12,GPC4,GLCCI1,FOXN3,CD74,PLCG2,ENTPD1,SYT1,MEIS2,FGFR3,KIF21A,ARVCF,KIAA0922,TMEFF1,CBX2,BTG2,RAB3A,PR…
EX_527	NOV,NKX3-1,NNAT,SEC11C,ALDH1A1,COL5A2,HAPLN3,SPP1,DDX1,SLC2A3,GDF15,FGFR3,RHOU,PLCG2,PCOLCE,CA2,TNFRSF11B,CNFN,HIC2,AKR1B10,DEPTOR,APOLD1,ECM1,ZNF331,TUB,ZNF74,FAM198B,STEAP2,MAP2K6,ACTA2,RAB3B,GPC4,RGS2,MFAP2,SLC22A23,KRT81,METTL7A,GPC2,SNAP29,SCARF2,PAIP2B,PKDCC,KITLG,SERPINE2,CROT,BTG2,EPHX2,TIMP3,NES,MPP7,CADM1,FAM171B,CDON,CLU,CREB3L4,GSTA4,ITPKB,TPM2,TUBB2B,HSPA2,TP53INP1,SAP25,LTBP1,TXNDC5…
bendamustine	NNAT,DHRS2,LOXL3,CORO1A,ACTA2,PTX3,TUBB2B,SERPINE2,TWIST1,DDX1,CRMP1,NREP,NES,GPC2,CLEC11A,SEC31B,PCOLCE,FSD1,CD74,PRSS12,DLX1,MEX3A,DOK3,COL5A2,LIMD2,PRRT2,TAGLN,STC1,SEPT6,TNFRSF19,MFAP2,ELOVL4,TPM2,C14orf132,WIPF1,ADRBK2,TUB,PLEKHO1,TLE4,DZIP1,SRPX,HOXC6,DCLK2,UNC5B,SARM1,SIX1,ITGA5,TUBA1A,SV2A,KRT81,SEPT5,ADAM19,IL11RA,NR2F1,MLLT11,TMEFF1,APBA2,HOXC9,MEF2B,TBX3,HBEGF,CTGF,TIMP3,BRSK1,PRKAR2B,…
PYR_41	NOV,DHRS2,PTPRCAP,BMP8B,IGFBP5,ECM1,KIAA1199,PTX3,CORO1A,TIMP3,OASL,COL5A2,TRIT1,SERPINE2,GPNMB,QPCT,TMEM158,MEF2B,LOX,DUSP2,MXRA8,CD83,CTGF,TRPS1,NR4A1,GDPD3,SERPINE1,ZFP69B,LTBP1,CTSK,TFPI2,TAGLN,FAM171B,FRMD4A,SPARC,TPM2,HSPA2,SCARA3,SIX1,DEPTOR,MAP6D1,SRPX,TNFRSF19,HES6,WASF3,P2RX5,TIMP1,COL4A1,RECK,NR2F1,RFTN1,CLIC3,C8orf4,CREB3L1,TUSC3,RAB3B,CLU,LTBP2,ENPP1,ANXA6,ACTA2,FOSB,CYBRD1,ATP8B2,MI…
B02	PTPRCAP,CORO1A,NNAT,DDX1,LCP1,SEC31B,ALDH1A1,CISH,DUSP2,PTP4A3,SEPT6,TUBB2B,LIMD2,UNC5B,SALL2,MSX1,LPHN2,PRRT2,PGF,ZNF711,ADRBK2,NR2F1,PTGER4,PRSS12,GATA2,HOXD9,AUTS2,MAN1A1,CYFIP2,CD83,ATF5,RCOR2,FN1,SLAIN1,PIM2,SLC29A4,CRMP1,C14orf132,MEF2B,PKIA,PIM1,MDFI,SCML2,FADS2,AKNA,COCH,FSD1,KIAA0922,SSBP2,ATP2A3,MEX3A,NKX3-1,ADA,SYT7,ENTPD1,SYT11,MAP2,ICAM3,FGFR1,PLEKHO1,SRGN,MLLT11,SATB1,EPB41,FCGRT,ME…
ML031	NNAT,PTPRCAP,CORO1A,PRSS12,PTX3,PLCG2,HES6,TMSB15A,CRMP1,BMP8B,NKX3-1,PTP4A3,DUSP2,SEC31B,ZNF711,DDX1,LPHN2,PRRT2,SEPT6,C14orf132,SCML2,CTSK,LIMD2,TRIT1,FGFR3,RIMS3,CDON,MAP2K6,ZFP69B,ERO1LB,TMEFF1,IGF2BP1,SLC2A3,JAM3,FAM171B,FZD4,AUTS2,ID4,HAPLN3,WASF1,MSX1,RNF157,HOXD9,TUBB2B,ZNF704,RGS2,WASF3,FAM167A,AS3MT,LCP1,DOK3,PIM2,TUB,MEF2B,GNG4,FAM222A,TBX3,APLP1,MEX3A,CKB,CERS4,NR2F1,FAM171A2,FAM69B,C…
tipifarnib_P1	PTX3,PTPRCAP,DDX1,FAM171B,GATA2,NKX3-1,NNAT,SLC2A3,CORO1A,UNC5B,PRSS12,FZD8,BMP8B,SERPINE2,METTL7A,MMP1,PTPN13,MAP2K6,PCOLCE,ELOVL4,TBX3,PGF,DOK4,LPHN2,SESN3,TRIT1,PRRT2,CD74,FZD4,HLA-DMA,DOCK11,RAPGEF2,ZFP69B,TFPI2,ZNF704,ID4,SYT7,ZNF385A,FGFR3,LOXL3,PIM2,DOK3,TUSC3,LIMD2,TNFRSF19,PTP4A3,TP53INP1,DUSP2,SYT1,MEF2B,BAMBI,NR2F1,FAM43A,MDFI,NEBL,H2AFY2,ENTPD1,SYNM,MSX2,FKBP5,PRAME,CADM4,STEAP2,RGL1,…
BRD9876	ALDH1A1,AKR1B10,DHRS2,NKX3-1,NR2F1,SEC11C,GPC4,MEST,MAP2,RGS2,FAM171B,PRSS12,DDX1,AKR1C3,CA11,NNAT,SPP1,RAPGEF2,SCML2,PLCG2,HMGN5,TUBB2B,SAMD11,PDE4D,LPHN2,PRRT2,ID4,FADS2,HID1,RAB26,SYT1,DEPTOR,RCOR2,FNDC4,NR4A2,GJA1,PGAP3,H2AFY2,CKB,VSIG10L,FAM69B,TLE2,ST6GAL1,PIK3R3,B4GALNT1,PTGR1,HAPLN3,NFIA,NR4A1,RAPGEF5,TRPS1,DLX1,E2F2,PTCH1,FZD4,ERO1LB,TPD52L1,FAM43A,SEPT6,CERS4,DOK3,CFD,NFIB,HIST1H1C,SOX4…
parthenolide	NNAT,PTX3,NR2F1,IGFBP5,PRSS12,DDX1,ACTA2,TGFB3,FAM171B,TRPS1,SYT7,FN1,PPP1R3C,RAB3B,CRMP1,CERS4,TWIST1,MX1,BMP8B,DLX1,DHRS2,HID1,MAN1A1,PRRG4,PKDCC,ENG,ELL3,TDRP,TRIT1,TAGLN,PEG10,CREB3L4,TRIM3,REC8,ZNF43,SEC11C,ATP7B,FBLN1,SLC29A4,AMACR,CA11,JAM3,FOSB,ZNF844,GATA2,TUB,PCOLCE,CRAT,GLCCI1,LPHN2,CCDC80,ISYNA1,PCSK1N,PREX1,RAPGEF2,RECK,MEST,ZNF552,CDON,FZD8,TOB1,MEF2B,TPM2,STS,IL11RA,ETNK2,MYL9,AUTS…
tandutinib	NNAT,PTX3,COL1A1,CORO1A,CRMP1,TAGLN,TBX3,MXRA8,DDX1,NKX3-1,PCOLCE,TUBB2B,TWIST1,FAM43A,PRRT2,CLEC11A,JAM3,CLMP,FBN1,LOXL3,SEC31B,TRIB2,LOX,ADAMTS1,NREP,SERPINE2,PRSS12,RECK,NR2F1,EFEMP2,DIRAS1,LPAR1,TPM2,MMP2,RGL1,ENG,FN1,LIMD2,STEAP2,BMP8B,CADM1,UNC5B,TNFRSF19,ZEB1,FAM171B,CTHRC1,FHL1,LTBP2,SEPT6,AHRR,ACTA2,GPC2,COL6A2,MRC2,TUBA1A,PLEKHO1,MEX3A,ST6GAL1,LTBP1,TIMP3,DOCK11,COL6A1,WNT5A,FGFR1,FZD4,…
CID_5951923	NOV,SNTB1,STC1,TAGLN,PTX3,FBN1,MEST,LPAR1,AKR1B10,PGAP3,BMP8B,PGF,S100A4,PKDCC,GRB7,SERPINE2,GYLTL1B,LTBP1,FAM43A,COL1A1,TIMP1,ANKRD1,AKR1C3,SAP25,LTBP2,HBEGF,B4GALNT3,HIST1H4H,SEC11C,HID1,HAS3,DEPTOR,RAB3B,TRIT1,GDF15,FGFR4,SNCG,ANGPTL4,STEAP1,LOX,LMO7,GALNT6,TMEM158,CDC6,COL16A1,GDPD3,CABYR,ENG,HIC2,FCGRT,SNAP29,CTGF,STEAP2,EPHB3,RNF144B,SEMA3B,CADPS2,ZSCAN31,ZNF74,SLC39A8,COL12A1,NEXN,CA12,PRK…
DBeQ	PTPRCAP,CORO1A,SALL2,CTSK,PRSS12,PRRT2,CISH,RIMS3,BMP8B,APLP1,SEC31B,RCOR2,CRMP1,NR2F1,ZNF711,TUBB2B,ITPR1,GATA2,TRIT1,CA11,ALDH1A1,SEPT6,DOCK11,REEP2,LPHN2,GPC2,MYL9,ZFP69B,RAPGEF2,JAM3,NREP,PTP4A3,FAM171B,ID4,ACTA2,DHRS2,SEPT5,GPC4,DLX1,FOXN3,MEX3A,ATF5,SCML2,RBPMS2,MEST,GAD1,TAGLN,PIM1,FADS2,KREMEN2,FZD4,LPHN1,GJA1,FAM222A,PALM,FSD1,CLEC11A,E2F2,COL1A1,GAB2,SARM1,PLEKHO1,DPF1,CERS4,ID2,SMARCD3…
LE_135	DHRS2,MMP1,PRSS12,DUSP2,LCP1,CORO1A,DOK3,RAC2,G0S2,PRRT2,CRMP1,DDX1,PREX1,RIMS3,SLFN11,AQP3,FOSB,HBEGF,RHOV,CLEC11A,MEF2B,SEPT6,GLCCI1,CD40,TYMP,ADAMTSL4,RAPGEF2,UNC5B,TFPI2,PTGES,STC1,ADRBK2,MDFI,WASF1,HAPLN3,LIMD2,TNFAIP3,AUTS2,ENTPD1,MT1X,IFITM1,ANGPTL4,MX1,GPAM,FAM171B,LPHN2,RPL22L1,PTPN13,TWIST1,FABP5,IL8,DYNC2H1,ZIC2,FSD1,KIAA0922,ARID5A,LAMB3,CXCL1,SEMA7A,ZNF711,TPM2,NRIP3,KCTD12,PIK3CD,PL…
BRD_K24690302	QPCT,GMPR,TUBB2B,TNFRSF14,SEC11C,SNTB1,HES6,ITPR1,REC8,ITPKB,ST6GAL1,BMP8B,APOLD1,C19orf71,RNF144A,MSX1,NKX3-1,SLC40A1,PCOLCE,NES,CTSK,CRMP1,ATP2A3,APOM,GATA2,SLC1A4,GYG2,TRIB2,MFSD12,RGL1,MITF,STAT5A,DHRS2,TBX3,CLEC11A,SAP25,ECM1,CABLES1,CD74,MFSD2A,TRIT1,ACSS1,TTLL7,SLAIN1,NNAT,CTHRC1,TBC1D7,BEX4,PIM2,FZD4,SIX1,ZFP69B,FAM222A,HEY1,AUTS2,KCNAB2,TBC1D16,GDPD3,CHN1,ARNT2,ZNF704,RAB3A,SELENBP1,SEPT…
ML203	NNAT,AKR1B10,SNTB1,DHRS2,DDX1,BMP8B,CTSK,OSGIN1,DOK3,TRIT1,AKR1C3,SYT7,GDPD3,SEC11C,CD74,ERBB2,RHOV,MXRA8,PRSS12,PGAP3,UST,HLA-DMA,ALDH1A1,CDC6,CRMP1,ZFP69B,HES6,CNFN,KRT15,RAB3B,AMOT,MEF2B,HID1,HIST1H4H,SELENBP1,MGAT4A,C11orf52,EPN3,CFB,MPP7,GPAM,LANCL2,REC8,ANXA9,SERPINE1,RAB17,CYP1B1,CLDN3,PKDCC,HIST1H1C,IGFBP4,REEP6,EFCAB4A,NFIB,ACOT1,RAPGEF2,PLIN2,TP53INP2,SEC61G,KLHL42,ZNF552,ELL3,ATP2A3,SC…
dexamethasone	NOV,CORO1A,DUSP2,CD74,CISH,QPCT,SEC31B,KRT81,SRGN,ECM1,DOK3,CPS1,NNAT,SEPT6,RAB38,IL6R,PRSS12,CCDC69,FOSB,ITPR1,LCP1,PIM2,P2RX5,PTGER4,BTG2,GAB2,GLCCI1,KIAA0922,CXCL1,ARID5A,PYCARD,CYFIP2,HLA-DMA,SSBP2,SEC61G,SOCS2,SAP25,SEMA3F,KLF2,MEF2B,MX1,ADA,KCNAB2,WIPF1,PTK2B,SIK1,ZNF331,NR4A1,ENTPD1,STARD5,EGFR,HMHA1,DHRS2,TLE4,CCND3,PIK3CD,ADRBK2,S100A2,EVL,MANSC1,IFI6,MAGEH1,TFEB,LPAR1,HSD17B14,AKNA,C19o…
BRD8899	ACTA2,CORO1A,ANGPTL4,STAT5A,CISH,CD74,HLA-DMA,TAGLN,SNTB1,LAT,GMPR,MITF,TIMP3,SERPINE2,RAB38,GAB2,C19orf71,ECM1,SLC43A3,GABRE,PIM1,QPCT,HES6,TNFRSF14,MEST,PTGER4,DUSP10,GPSM3,HSPA2,LYST,RASL11A,CTSH,MFSD12,GFOD1,FOSB,NNAT,APOLD1,IGFBP7,LTBP1,EGFL8,KIAA0922,GPNMB,SEC31B,TBC1D7,ADA,PROS1,INPP5F,WIPF1,PRAME,NOV,GPR137B,SH3TC1,ADRBK2,CERS4,CYBRD1,ITPKB,SELENBP1,CTHRC1,UST,CNFN,ANKRD1,LCP1,CYB5R2,HBEG…
KH_CB19	NOV,SPP1,NR4A2,AKR1C3,CORO1A,MITF,ECM1,CTSL,CPE,FN1,ITPKB,SLC2A3,QPCT,APOE,CRABP2,MEF2B,SLC27A3,ITPR1,ANGPTL4,GPC4,TMEM158,LCP1,IFI27,GDPD3,SRPX,GNG11,IGFBP7,GPR137B,SMPDL3A,SLC16A4,CXCL2,HERC5,PTPN13,C1orf115,PRRG4,WIPI1,HSD17B14,OSGIN1,KDELC1,HMOX1,SEMA3B,GGT1,APOLD1,RNASE4,SIRPA,GPNMB,TNFRSF14,ASS1,CCND3,ELL3,CPQ,G6PD,PFKFB4,CTHRC1,FRMD4B,C19orf71,TP53INP1,PYCARD,EFNA1,PLIN2,IRF7,TNFRSF19,RAP1…
MK_0752	NNAT,RARRES3,IFIT2,DEPTOR,SLPI,DDX1,CRABP2,SNCG,FGFR3,P2RY2,SNTB1,GJB2,PGAP3,HAPLN3,MALL,ADAM8,CLIC3,AQP3,KRT7,DDX60,S100A4,CAPS,HIST1H4H,HIST1H1C,EPHB3,GLCCI1,APOC1,IGSF9,PCDH1,HIST1H2BC,TRIB1,TOB1,FAM84B,TSPAN1,TTC9,GRB7,ACTA2,LYPD3,SLC2A10,HID1,LY6E,TNFSF10,SECTM1,CD74,RAMP1,IFIT3,ST3GAL1,SRPX2,WNT9A,MBNL3,EFCAB4A,TP53INP1,FAM174B,IFI27,MEF2B,CHST15,PIK3IP1,HIST1H2BJ,C6orf141,C14orf132,DDX58,M…
SB_431542	DHRS2,KRT15,CFB,GRB7,IFI27,ERBB2,GJB2,S100A2,LYPD3,SFN,SNTB1,DMKN,FOXA1,CLDN4,CRABP2,CTSH,IFIT1,ANKRD1,PGAP3,DSC2,HID1,SNCG,MAOA,PPL,MX1,TYMP,RHOV,IFI6,SLC2A3,MUC1,IL18,IFIT2,EFCAB4A,ANXA9,KRT7,RHOD,KRT18,PRRG4,ANGPTL4,EPHB3,GALNT6,KRT8,JUP,GPX3,LSR,C10orf54,C19orf33,RARRES3,RASL11A,FGFR3,MSX2,FBLN1,REEP6,OTUD1,GATA6,FAM46B,IL1R1,MAL2,FZD4,DTX4,ISG15,PLA2G16,WNT7B,C6orf132,SPINT1,HSPA2,CISH,EVPL,…
Repligen 136	NOV,CISH,PTPRCAP,NNAT,CORO1A,CTSK,SEC31B,LIMD2,STAT5A,GAB2,LAT,VANGL2,GMPR,CLEC11A,GPSM3,NKX3-1,PREX1,GATA2,HES6,MEX3A,SLAIN1,TMEM98,SEPT6,EPHX2,PTP4A3,ZNF704,PLTP,PIM1,EPB41,KCNAB2,RNF144A,LONRF1,DEF6,LRP4,GSDMB,MITF,PRRT2,SLC43A1,SLC7A2,PAQR8,DHRS2,FCGRT,KSR1,SOCS2,ADRBK2,ATF5,COCH,CD83,ICAM5,GPX3,DDX1,PLEKHO1,GSTM4,C7orf41,ARG2,PIM2,IL11RA,GYLTL1B,PDE9A,PTPN13,CBX2,BCAM,FAM171A2,FGFR4,H2AFY2,T…
OSI_930	CORO1A,CISH,DHRS2,MMP1,NNAT,SEC31B,GATA2,GPC2,MSX1,GPSM3,PTX3,ADRBK2,TFPI2,STC1,ATP1A3,ARHGDIB,SEPT6,SIX1,PIM1,UNC5B,APOC1,ZNF711,SOCS2,MEX3A,CRMP1,VASH1,CA2,ATF5,LAT,FGFR4,PLCG2,CLEC11A,PLCXD1,AS3MT,ARID3A,LIMD2,COCH,RIMS3,TCF7L1,KREMEN2,SEPT5,DEF6,CYFIP2,PTP4A3,KSR1,PRSS12,AUTS2,PIM2,ZIC2,ARID3B,SLC43A1,SLC16A9,REEP2,KIAA1211,NINL,N4BP2,FMNL1,MLLT11,FAM171A2,ERO1LB,MAML3,GNG4,AKNA,DNAJC6,RBPMS2…
tacrolimus	PTX3,NNAT,RCOR2,TWIST1,RIMS3,CRMP1,ATP1A3,ALDH1A1,REC8,ELOVL4,CISH,PRRT2,PTPRCAP,TFPI2,NREP,GATA2,TUBB2B,SEC31B,SHOX2,MSX1,TUB,CLEC11A,RECK,FGF2,SCML2,MLLT11,DLX1,TTC28,SARM1,ZNF711,SV2A,DAB2,GPC2,COL1A1,ADRBK2,TBX3,SIX1,PCOLCE2,BEX4,DCLK2,RHOU,FSD1,TUBA1A,DIRAS1,FAM171B,CA11,FADS2,CLGN,CHN1,WASF1,TMEM158,TMEFF1,GNAZ,SEPT6,GJA1,PCDHB14,FYN,SSBP2,ID4,GPAM,LOXL1,SOCS2,NKX3-1,APOC1,SESN3,MEX3A,VANGL…
cytarabine hydrochloride	NNAT,CORO1A,DUSP2,SEC31B,CPS1,AXIN2,LIMD2,RCOR2,CISH,STAT5A,PRRT2,PIM2,RIMS3,BMP8B,GPSM3,ATP1A3,PALD1,GATA2,DOK3,RGS2,ARHGAP4,CYFIP2,SEPT6,KCNAB2,FAM171B,CLEC11A,ATF5,SALL2,PRAME,ADRBK2,APOC1,BTG2,CD83,CD74,CA11,ENTPD1,LAT,TRIT1,EPB41,HES6,E2F2,ZNF711,ZFP69B,FGFR3,PLCG2,GAB2,KIAA1211,ERO1LB,KIAA0922,CRMP1,SGPP2,EPHX2,TCF7,PRSS12,SV2A,GPC2,ZIC2,ITPKB,MDFI,SOCS2,PIM1,SLC43A1,CBX2,SLAIN1,ARID3B,DLX1…
clofarabine	CORO1A,NNAT,SEC31B,BMP8B,LIMD2,CLEC11A,DLX1,CD74,GPSM3,PIM2,CD83,ZFP69B,GAB2,TRIT1,LCP1,KCNAB2,CCDC69,PRRT2,STAT5A,LOXL3,ROBO1,ITPKB,ATF5,RP11-122A3.2,SEPT6,ERO1LB,SALL2,CISH,RIMS3,STEAP2,HES6,FAM171B,SIX1,PRAME,CYFIP2,DUSP2,ETV1,SV2A,PTCH1,KIAA0922,POLR3G,NES,TNFSF10,RAC2,IL8,CCDC28B,PTPN13,OLFM2,CDC6,HLA-DMA,PIK3CD,RPL22L1,FABP5,SAMD11,LONRF1,CDKN2C,ENTPD1,NR2F1,FSD1,REEP2,EPB41,S100A2,RNF144A,…
3_Cl_AHPC	CORO1A,NNAT,MMP1,DUSP2,SLFN11,LCP1,SEC31B,DDX1,PRRT2,CISH,SEPT6,RIMS3,ADRBK2,LIMD2,DOK3,MDFI,CRMP1,GPC2,ASS1,DHRS2,GPSM3,MEX3A,KIAA0922,ATF5,S100A2,CBX2,IFITM1,STAT5A,GATA2,PTP4A3,ZFP69B,SV2A,DEF6,PIM1,AQP3,FKBP5,ZNF711,TRIT1,NXPH4,P2RX5,PIM2,FSD1,E2F2,HR,ENTPD1,TWIST1,NRARP,AKNA,CEP44,EPHB3,KSR1,ELOVL4,EPB41,H2AFY2,DLX1,SCML2,WASF1,EVL,CD83,PTPN13,FABP5,MEIS2,LAT,AUTS2,SFN,BMP8B,GCH1,PTCH1,ATXN7…
CD_437	NNAT,DHRS2,MMP1,CORO1A,GPC2,SLFN11,ADRBK2,ZIC2,PRRT2,SEC31B,GATA2,CRMP1,SEPT6,TWIST1,MEX3A,FSD1,CISH,IFITM1,ZNF711,LIMD2,LAT,ELOVL4,NRARP,UNC5B,BMP8B,ATF5,ZFP69B,CBX2,KIAA1211,MDFI,FABP5,TUB,TRIT1,H2AFY2,AQP3,KIAA0922,PTCH1,DPF1,EPB41,HR,DDX1,SCML2,STAT5A,EVL,PIM1,MLLT11,WASF1,E2F2,CEP44,MFSD2A,CD83,SV2A,CA11,LCP1,ANKRD13B,LPHN1,NCR3LG1,PIM2,CYFIP2,FAM171A2,ATXN7L2,NXPH4,AUTS2,TUBB2B,GPSM3,CLEC11…
gemcitabine	NNAT,CORO1A,PTPRCAP,SLFN11,CLEC11A,SEC31B,LIMD2,TUBB2B,RIMS3,PRRT2,SEC11C,STAT5A,SEPT6,CISH,PRSS12,IGF2BP1,HES6,KCNAB2,MSX1,FSD1,GAB2,GPSM3,EPB41,CRMP1,SV2A,GATA2,MTSS1,CD83,CYFIP2,SCML2,ZNF711,ATP2A3,APOC1,BEX4,ATF5,LCP1,TRIT1,ZFP69B,ZIC2,GPC2,PTCH1,GMPR,PIM2,MEX3A,LAT,ROBO1,MAN1A1,RNF144A,WASF1,CCDC28B,MDFI,MLLT11,P2RX5,HPDL,AKNA,IFITM1,ENO3,HOXB9,PTP4A3,ENTPD1,E2F2,SHOX2,PDE4A,FCGRT,SLC18A2,LO…
mitomycin	NNAT,CORO1A,RIMS3,CRMP1,GPC2,REC8,DDX1,SLC29A4,PRRT2,ADRBK2,TUBB2B,MEX3A,SEC31B,PTP4A3,KIAA1211,SEPT6,CA11,CISH,GATA2,SLFN11,CYFIP2,BMP8B,ZNF711,LIMD2,SEC11C,HES6,CBX2,LCP1,EVL,SLC43A1,REEP2,KREMEN2,TWIST1,EPHX2,APLP1,APOC1,ZFP69B,SATB1,ALDH1A1,E2F2,RAB3A,ABCA3,ASS1,PTCH1,FSD1,APBA2,BRSK1,EPB41,MLLT11,C14orf132,VANGL2,STAT5A,NDRG4,FKBP5,TUB,SEPT5,ICA1,IGF2BP1,SCML2,SCAMP5,NRARP,PRSS12,UNC5B,FAM69…
PF_184	NNAT,SLFN11,CORO1A,PTPRCAP,PRRT2,RIMS3,DUSP2,COL1A1,LCP1,APOC1,LIMD2,DDX1,TMSB15A,GPC2,STAT5A,ZFP69B,RCOR2,SEC31B,JAM3,REEP2,GPSM3,SEPT6,GATA2,PTP4A3,NR2F1,NREP,FAM171B,MMP1,ATF5,UNC5B,DHRS2,MEX3A,ZNF711,GAB2,PIM2,ATP2A3,IGF2BP1,TRIT1,SEC11C,MEST,CD83,SRGN,ADRBK2,SEPT5,ELOVL4,KSR1,CISH,MLLT11,CAMK1D,FSD1,IFITM1,TTC28,PIM1,CLEC11A,AUTS2,CYFIP2,CCDC28B,RGS2,RFTN1,MSX1,GPC4,CXCL2,MX1,PROCR,RAPGEF2,R…
chlorambucil	CORO1A,TMSB15A,SLFN11,CD74,RIMS3,MMP1,LIMD2,SALL2,RCOR2,NES,GPC2,SEMA6B,FSD1,REEP2,OLFM2,TWIST1,GPSM3,NUDT11,SEPT6,PIM2,DDX1,CRMP1,ADRBK2,SEC31B,MLLT11,EFNB3,FAM171A2,ST6GAL1,CD83,RBPMS2,MEX3A,ZIC2,RGS2,PRRT2,IFITM1,BMP8B,CA11,BEX4,ZNF711,P2RX5,SLAIN1,DLG4,PIK3CD,MSX1,BRSK1,KIAA1211,FAM171B,PRSS12,MEX3B,ATF5,APBA2,DLX1,ZC4H2,MOK,DUSP2,ARID5A,ELOVL4,HDAC9,RAC2,IGF2BP1,HMGA2,JAM3,TCF4,ZFP69B,ARHGEF…
SN_38	SLFN11,CORO1A,PTPRCAP,GPSM3,RCOR2,PRRT2,LIMD2,NNAT,RIMS3,STAT5A,SEC31B,SIX1,CRMP1,SEPT6,SHOX2,DUSP2,ZFP69B,HBEGF,ELOVL4,NRGN,FSD1,TRIT1,JAM3,SALL2,DLX1,ADRBK2,GPC2,UNC5B,NR2F1,DDX1,ZNF711,CTSS,ATF5,BMP8B,MTSS1,DOK3,PTP4A3,PRSS12,ROBO1,REEP2,ERO1LB,MEX3A,KIAA1211,FKBP5,RRAGD,DLG4,CDKN2C,SV2A,RNF144A,IFI44,HES6,EPB41,REC8,KIAA0922,ADA,CCDC28B,SCML2,PTCH1,MDFI,CISH,BEX4,APBA2,FAM171B,GAB2,CDC6,RAC2,…
topotecan	CORO1A,NNAT,PTPRCAP,DUSP2,PRRT2,DDX1,RIMS3,RCOR2,SALL2,GPSM3,PTP4A3,LIMD2,SEPT6,GPC2,ZNF711,SEC31B,GNB3,FSD1,ADRBK2,CRMP1,MEX3A,DOK3,CISH,FAM171B,BMP8B,UNC5B,TRIT1,ELOVL4,RAB3A,NRGN,ZFP69B,KIAA1211,CLEC11A,KIAA0922,JAM3,LCP1,CYFIP2,TWIST1,SV2A,EPB41,EVL,NKX3-1,PRSS12,SCML2,TUBB2B,STEAP2,RNF144A,DLX1,GAREML,SIX1,FKBP5,MEIS2,PLCXD1,GAB2,HES6,P2RX5,GATA2,PRAME,DIRAS1,CBX2,CD74,MTSS1,ATF5,REEP2,CA11,…
indisulam	RIMS3,PTPRCAP,NNAT,CORO1A,DDX1,ADRBK2,MEX3A,GPC2,RCOR2,RGS16,TUBB2B,PRRT2,ZNF711,CRMP1,ZIC2,CAMK1D,PALD1,SEC31B,SALL2,SYT1,GAB2,GATA2,SEPT6,H2AFY2,TMEFF1,LCP1,LIMD2,CISH,PIM2,CEP44,FSD1,DUSP2,LRP4,NDRG4,MLLT11,RAB3A,FAM222A,CBX2,KIAA1211,SCML2,VANGL2,TUB,RHOU,AKNA,CLDN3,SEMA4D,MTSS1,GJB2,FBXL16,APBA2,ARHGAP4,UNC5B,EPB41,CXCL1,PTCH1,FGFR3,HIST2H2BE,KLHL23,MAP2K6,OBSCN,WASF1,ERO1LB,EVL,EFNB3,MSX1,E…
barasertib	NNAT,CORO1A,RIMS3,RCOR2,DDX1,OLFM2,MEX3A,PRRT2,SBK1,GPC2,SALL2,RGS16,LIMD2,SEPT3,FSD1,SEC31B,GATA2,TWIST1,CRMP1,METTL7A,ADRBK2,FAM171B,C14orf132,ZNF704,MLLT11,TUBB2B,UNC5B,REEP2,CLEC11A,ZNF711,PTP4A3,SEPT6,MSX1,MEX3B,RNF122,EFNB3,TBX3,ELOVL4,RGS2,SEPT5,EVL,H2AFY2,FAM222A,SYT1,CBX2,AUTS2,CA11,KIAA1211,FAM171A2,PRSS12,PALM,CISH,TUB,SERPINF1,NDRG4,SV2A,SEMA6C,ATP1A3,CEP44,ZIC2,DIRAS1,IL11RA,LPHN1,TM…
alisertib	NNAT,CORO1A,PRRT2,RIMS3,RCOR2,DDX1,SEC31B,GPC2,GAL,GATA2,ADRBK2,LIMD2,MEX3A,SEPT6,UNC5B,CRMP1,DUSP2,ZNF711,ARHGDIB,FSD1,LCP1,CEP44,REC8,PIM2,KIAA0922,FAM222A,TUBB2B,TWIST1,WASF1,PIM1,MEST,GAB2,ATF5,VANGL2,PTPN13,CISH,H2AFY2,MLLT11,FAM171B,CBX2,AKNA,ELOVL4,TMEFF1,IGSF9,MDFI,NFIB,AUTS2,FAM171A2,ANKRD13B,GPSM3,PRSS12,CA11,KIAA1211,RGL1,IL11RA,RNF122,MEIS2,TBX3,PLEKHO1,MEF2B,TBKBP1,ENTPD1,EVL,NREP,CA…
bleomycin A2	NNAT,GJB2,S100A2,MMP1,FAM171B,CXCL2,ADAM8,PLAU,IL8,SFN,LAMC2,CTSS,F3,ADRB2,LAMB3,CXCL1,IRF6,HBEGF,AQP3,GJB3,RAC2,STEAP2,PRSS12,CDH3,LCP1,DDX1,IFITM1,IFI27,RAPGEF2,STEAP1,CORO1A,DGKA,ELOVL4,ALDH1A3,TACSTD2,GPC2,RAMP1,TYMP,RIMS3,NR2F1,IRAK2,SIX1,GJA1,ZC3H12A,ZNF385A,C1orf116,SAMD9,TNFAIP3,LIMD2,HDAC9,EFNB1,FABP5,PCOLCE,ARHGDIB,UNC5B,ARNTL2,PLEK2,SEMA3A,CNTNAP1,P2RX5,PVRL1,ZIC2,C1orf74,DSE,GPR153,CA…
doxorubicin	NNAT,CORO1A,RIMS3,DDX1,GPC2,NKX3-1,CRMP1,PRRT2,LOXL3,ZNF711,SEPT6,MMP1,LIMD2,MEX3A,TWIST1,LCP1,SEC31B,DUSP2,ADRBK2,UNC5B,BMP8B,GATA2,DHRS2,MSX1,TUBB2B,PTP4A3,FSD1,RNF144A,ELOVL4,TUB,SLFN11,PRAME,SEPT5,RBPMS2,ZFP69B,CBX2,KIAA1211,REEP2,GPSM3,EVL,PIM2,APLP1,STAT5A,CYFIP2,CA11,HAPLN3,PDE4D,CADM4,PRKAR2B,APBA2,ATF5,TRIT1,CD83,FAM171B,KIAA0922,TRIB2,E2F2,DPF1,SARM1,TRAF1,ENTPD1,ROBO1,CD74,SEC11C,AUTS2…
teniposide	CORO1A,PTX3,ATP1A3,PTPRCAP,CISH,SEC31B,ZNF711,RIMS3,RGS16,ADRBK2,GPC2,LIMD2,SEPT6,TUBB2B,FSD1,CLEC11A,PRRT2,PIM2,STAT5A,MEX3A,MSX1,NES,DUSP2,CD83,RAB3A,RBPMS2,ATF5,CRMP1,GATA2,SALL2,GPSM3,GAB2,RNF144A,APBA2,PTP4A3,CTSK,ERBB2,ZC4H2,GAL,TBX3,TUB,KIAA1211,FAM222A,PDE4D,FAM171B,ARHGDIB,SIX1,ELOVL4,TCF7,SCML2,RP11-122A3.2,VANGL2,CD74,AKNA,AUTS2,DLG4,TMEFF1,ATHL1,TNRC6C,ARHGAP4,FNBP1,PCOLCE,BRSK1,LAT,N…
etoposide	DHRS2,NNAT,CORO1A,PRRT2,RIMS3,LIMD2,DDX1,ATP1A3,STAT5A,SEPT6,GPC2,DUSP2,SEC31B,RCOR2,ZFP69B,PIM2,TUBB2B,CRMP1,CLEC11A,FAM171B,ZNF711,PTP4A3,GAB2,ADRBK2,GPSM3,PRSS12,BMP8B,CAMK1D,SEC11C,CA11,GATA2,ELOVL4,TLE2,SV2A,MEX3A,FSD1,RNF144A,MMP1,FAM222A,CISH,ATF5,KIAA0922,SEPT5,UNC5B,DLX1,LCP1,CBX2,EPB41,PTCH1,SLC29A4,EVL,TRIT1,SAMD11,RNF122,CYFIP2,PLCG2,CDON,ZNF704,RBPMS2,PIM1,VANGL2,ROBO1,SCML2,AUTS2,WA…
ruxolitinib	CXCL2,GJB2,S100A2,FGFR3,CXCL1,SLPI,KYNU,CORO1A,LCP1,DHRS2,PTGES,MEST,COL7A1,IFITM1,H2AFY2,ARHGDIB,CYP27B1,DUSP2,CFH,AQP3,STC1,UNC5B,THBD,PIM2,SFN,STON2,FAM171B,ZC3H12A,C3,PVRL1,SRGN,PLEK2,PRSS12,GATA2,LYPD3,FERMT1,HMGA2,FMNL1,HS6ST2,TOX2,MDFI,PIM1,PSTPIP2,CFB,LAMC2,FKBP5,LAMA3,CNFN,KRT7,TNFSF10,CDH3,ADAM8,NRARP,TNFAIP2,ZNF711,ASS1,MYC,ENO3,LAT,GPC2,IL11,IFI27,MEX3A,RAPGEFL1,MEIS2,MPZL2,KSR1,CEACA…
RAF265	CORO1A,SERPINE2,SEC31B,APOC1,GPSM3,LCP1,KCNAB2,CHST2,GJB2,PLCG2,RGS2,OLFM2,CD74,PRSS12,GDF15,LPXN,DUSP2,ITGB3,LIMD2,SPRY4,CLEC11A,CA11,TFPI2,ATF5,TRAF1,STAT5A,SEPT6,APOE,MMP17,GPC4,MEF2B,TIMP3,CADM4,RGL1,HR,B4GALT6,GPNMB,PCDH7,GAB2,SRGN,SESN3,ANKRD1,LOXL3,FCGRT,CD83,RCOR2,RAC2,DUSP6,AKNA,STC1,LAT,HLA-DMA,PLA2G6,GMPR,ZIC2,PIK3CD,ICAM3,PTP4A3,AP1S2,PIM1,LONRF1,PFKFB4,PLEKHA4,SPRY1,MMP1,KIAA0922,GST…
pyrazolanthrone	NNAT,S100A2,GJB2,AQP3,NKX3-1,FGFR3,CORO1A,UNC5B,DDX1,RHOV,MDFI,GATA2,ADAM8,TFPI2,IRF6,ADA,MEST,SFN,PVRL1,LAMC2,PIM1,ADRBK2,LYPD3,LIMD2,MFAP2,PTPN13,FSCN1,LAT,PCED1B,GPC2,ITGA2,COL4A5,ADAMTSL4,STAT5A,PTGES,RIMS3,PIM2,NDRG4,ADRB2,IGSF9,KYNU,PRRT2,F3,RAC2,DHRS2,OASL,ZNF711,CDKN2B,FST,SAMD9,METTL7A,SLPI,KSR1,CEP44,ARHGDIB,TACSTD2,LBH,TYMP,AFAP1L2,IFITM1,VANGL2,SAMD11,COL7A1,LRRC8C,FKBP5,BMF,MSX1,CDH3…
TPCA_1	CORO1A,DUSP2,PTP4A3,GAL,GATA2,LIMD2,GJB2,FGFR3,LCP1,PDE4D,ALDH1A1,UNC5B,PIM2,STAT5A,SRGN,BTG2,SYK,GPSM3,SYT1,LAT,MEX3A,IGF2BP1,MDFI,GPC2,RIMS3,CYFIP2,AKR1C3,PTPN13,PLCG2,OSBP2,DDX1,GPX3,SEPT6,ZNF711,PIM1,CAMK1D,EPB41,PTK2B,KIAA0922,SEC11C,KSR1,ARHGDIB,RNF122,SAP25,GAB2,ATF5,DEPTOR,ENO3,HPDL,H2AFY2,COCH,AUTS2,ADA,PTPN6,FMNL1,ARID5A,CEP44,EVL,KIAA1211,RHOU,AKNA,FCGRT,ADRBK2,TUBB2B,DOK4,NMU,EPHX2,IR…
AZ_3146	NNAT,ALDH1A1,CORO1A,BMP4,SEC31B,MSX1,PRRT2,DHRS2,FAM171B,CA11,KRT15,LBH,RCOR2,PKDCC,BTG2,PTP4A3,OASL,UNC5B,PDE4D,GAD1,CLEC11A,GJB2,IFITM1,EPHX2,PIM2,GPC2,ZNF711,NKX3-1,ATHL1,RHOU,RGL1,STEAP2,GAL,VANGL2,FGFR3,MEX3A,FZD4,RAPGEF2,DDX1,PIM1,ERV3-1,NMU,NR2F1,SEPT6,ADA,FCGRT,DEF6,DOK4,H2AFY2,JPH1,APLP1,GAB2,EPB41,ZNF117,APOC1,PTCH1,ADRBK2,CYFIP2,SLC27A2,NR4A2,RGS2,FERMT1,CAMK1D,KREMEN2,TLE2,ATF5,ARID3B…
Mdivi_1	CORO1A,ALDH1A1,DHRS2,NNAT,CPA4,STAT5A,PIM2,DUSP2,PLCG2,LCP1,GPSM3,APOC1,SEC31B,PTP4A3,ATF5,MYRF,RGS2,LAT,LIMD2,GAB2,FGFR3,SLC43A1,CLEC11A,RIMS3,EPB41,CD83,EPHX2,RBPMS2,PRAME,LPXN,CYFIP2,NFIB,PIM1,HMGN5,BCAT1,FCHO1,STON2,ARID5A,ICAM3,JPH1,MLLT3,RAC2,ADA,SEPT6,NXPH4,SAP25,CISH,FMNL1,SCG2,RAB6B,RNF122,APLP1,SV2A,CA2,GLUL,NRGN,GFOD1,CAMK1D,ICAM1,CLU,SLC18A2,GJA1,SLC27A2,GAD1,HMHA1,MAN1A1,SALL2,OSBP2,…
elocalcitol	DHRS2,CORO1A,NNAT,FGFR3,APOC1,HES6,SEC11C,MSX1,DDX1,GJB2,KREMEN2,CISH,CERS4,PRRT2,LOXL3,IGSF9,TUBB2B,LCP1,PREX1,CAPS,FGFR4,CLEC11A,ASS1,RAB26,RHOU,MGAT4A,ISYNA1,MEX3A,AIF1L,KIAA0922,ATHL1,GALNT6,EVL,AUTS2,CPE,PBX1,ZNF704,RBM38,ZNF385A,REEP6,SLC29A4,TRPS1,ATF5,CADPS2,CREB3L4,CAMK1D,IFITM1,HAPLN3,PIM2,PVRL1,ROBO1,DEPTOR,PTPN13,LPHN2,RAPGEF5,AMACR,CRIP1,EFNA3,PGAP3,H2AFY2,GAL,GLUL,RAB3A,ARHGDIB,KHK,…
SU11274	NNAT,CORO1A,DDX1,SEC31B,RCOR2,HEY1,SEPT6,MEST,LPHN2,KCNAB2,PRRT2,ZNF711,GPC2,RGS2,ZIC2,REEP2,HES6,SALL2,MEX3A,ARG2,CBX2,FAM171B,E2F2,MSX1,PIM2,DPF1,CA11,ITPR1,AUTS2,HMGN5,LPHN1,CRMP1,SPRY1,SPRY4,SCML2,TUBB2B,ADRBK2,EVL,NFIB,KREMEN2,CYFIP2,GNB3,GPC4,APLP1,CXorf57,RAB3A,SEC11C,ATF5,KIAA0922,PTCH1,ANKRD13B,PRR22,KIAA1211,ABCA3,ATHL1,CACNA2D1,CEP44,ZBED3,JAM3,FAM69B,FSD1,CISH,SSBP3,RNF157,AGTPBP1,RPS…
BRD1835	CLEC11A,FAM171B,MSX1,MMP1,DHRS2,APLP1,NR2F1,RGS2,CA11,TFPI2,CORO1A,SCN1B,LPHN2,ALDH1A1,PRRT2,SEC11C,PROCR,CADM4,CRMP1,GJA1,PTGES,OLFML2A,S100A4,RBPMS2,MAP2,NRGN,RDH10,SMOX,SCML2,SLC2A3,DOCK4,PTX3,ISYNA1,TNNT1,CCNE1,ANGPTL4,SYNPO,HMGA2,LCP1,KREMEN2,CFH,DLX1,FBXO27,ABCA3,HSPA2,TSPAN33,B4GALNT1,TGM2,ELOVL4,CYFIP2,RCOR2,ZNF711,SEMA6B,TUBB2B,KDELC1,BAI2,FBXO17,ZBED6CL,AQP3,COL4A1,KSR1,FGFR1,HHEX,MPP1,…
SID 26681509	CORO1A,ACTA2,NREP,SEC31B,GPC2,SEPT6,TUBB2B,PRRT2,TAGLN,MEST,ADRBK2,TWIST1,DLG4,FSD1,NR2F1,CHN1,COL1A1,ZNF711,CLEC11A,ATF5,CISH,MEX3A,APLP1,LBH,BAI2,LTBP1,PLEKHO1,DLX1,FHL1,LOXL1,CAMK1D,UNC5B,CRMP1,ROBO1,TLE2,CA11,FAM171A2,SAMD11,DHRS2,SEPT5,DDX1,GPSM3,RCN3,DNAJB5,LIMD2,PCOLCE,DPF1,SOCS2,MMP1,FOXN3,JAM3,ICAM5,CNTNAP1,ZEB1,NEXN,REEP2,SIX1,GLI3,HOXC6,PTCH1,CCDC28B,SLC29A4,KIAA0922,FAM171B,LCP1,FADS2…
pevonedistat	CORO1A,GJB2,DHRS2,SEC31B,DUSP2,KRT15,SLFN11,LIMD2,CISH,CLEC11A,PIM2,STAT5A,SEPT6,FGFR3,STC1,MSX1,S100A2,GPSM3,ADA,RAC2,RIMS3,DEF6,LAT,E2F2,ATF5,IL8,CXCL2,FSD1,MDFI,LRRC8C,RBPMS2,FMNL1,CBX2,PIM1,SH3BP1,KSR1,CHST2,HMGA2,PRRT2,FKBP5,RPL22L1,RGS2,ARHGAP19,NRARP,ISYNA1,HAPLN3,AQP3,AKNA,FABP5,KIAA0922,ZNF711,ZNF385A,TAF4B,KREMEN2,MDM1,GPC2,IRF6,ARG2,ATXN7L2,COCH,CYFIP2,SCML2,NRGN,RAPGEFL1,ELOVL4,TCF7,Z…
BRD_K35604418	TMSB15A,FAM171B,LOXL3,GPC2,TUBB2B,OLFM2,DOK3,PRRT2,FZD8,MEST,ZNF711,DLX1,SAMD11,RIMS3,MEX3A,GATA2,TWIST1,COL5A2,CRMP1,ELOVL4,CA11,PCOLCE,SEPT5,SEPT6,RGS2,PIM2,TLE2,BRSK1,LIMD2,MDFI,DPF1,LPHN2,NUDT11,GLCCI1,C14orf132,NR2F1,DDX1,FAM171A2,CBX2,MLLT11,SLC22A17,RBPMS2,CAPS,SCG2,CORO1A,LPHN1,GPAM,SCML2,PRSS12,KIAA0922,BAI2,AUTS2,ADRBK2,FSD1,CDON,TIAM1,APLP1,NES,KREMEN2,PTCH1,TRPS1,CIB2,REEP2,GJA1,ARVCF…
ETP_46464	DHRS2,NNAT,CD74,MSX1,LOXL3,PRRT2,HAPLN3,NR2F1,ATP2A3,FAM43A,PTP4A3,LTBP1,PIM2,HLA-DMA,BTG2,ELOVL4,TBX3,HOXC6,FAM171B,HOXC10,DEPTOR,AUTS2,FGFR3,RIMS3,KRT81,DDX1,PKDCC,ID2,LXN,C16orf45,APLP1,RGS2,PRAME,SEC11C,PCDH7,PTPN13,CORO1A,TLE2,FCGRT,E2F2,CLEC11A,REEP2,CRIP1,MAGEH1,EHD3,NR4A1,HOXC9,DGAT2,LIMD2,CFD,TFPI2,SARM1,DLX1,IL11RA,METTL7A,CA11,GSTA4,ERO1LB,ST6GAL1,H2AFY2,ZNF704,DIRAS1,EPB41,LPHN1,KITLG…
NSC48300	CORO1A,DHRS2,TFPI2,RIMS3,IGF2BP1,FGFR3,RCOR2,ELOVL4,SALL2,CISH,PIM2,APOE,NNAT,DOK3,SEC31B,CA11,LIMD2,FSD1,OLFM2,CYFIP2,SEPT6,ASRGL1,RBPMS2,BMP8B,MFAP2,CD83,ZFP69B,TLE2,GPAM,LPHN2,FZD8,GATA2,ITPR1,GPSM3,LCP1,LOXL3,SLC2A3,SCML2,MEF2B,GPC4,STC1,LPXN,DUSP2,ZIC2,PREX1,GYG2,PRAME,CD74,MT1F,ATF5,FAM117A,BRSK1,PTP4A3,FMNL1,EPB41,MLLT11,ADRBK2,CTH,COCH,RNF122,NR2F1,BAI2,PIK3CD,ARID3A,S1PR2,MEX3A,APOM,CADM…
curcumin	NNAT,CORO1A,RIMS3,DDX1,RCOR2,ADRBK2,GPC2,LIMD2,CRMP1,SEC31B,SEPT6,LCP1,SALL2,CD83,DUSP2,ELOVL4,FAM171B,ZNF711,PIM2,KIAA0922,MSX1,PLCG2,MEST,TUBB2B,ADA,E2F2,GATA2,ZIC2,RNF122,GPSM3,REEP2,EFNB3,TBX3,CA11,FSD1,TMEFF1,ARHGDIB,MDFI,GJB2,GLCCI1,RBPMS2,CBX2,PIK3CD,PARD6G,CYFIP2,LPHN2,MEX3A,KIAA1211,TUB,RAPGEF2,FAM171A2,EPB41,TCF7,EVL,STAT5A,TWIST1,ENO3,APLP1,FKBP1B,ARID3B,PTP4A3,GAREML,SEPT5,GPC4,CLEC11…
sunitinib	CORO1A,LIMD2,STAT5A,TUBB2B,MEST,SEC31B,COL1A1,APOC1,NKX3-1,LAT,GAB2,CLEC11A,FZD4,PIM1,LBH,GATA2,PIM2,GPSM3,S100A4,FGFR3,ATP2A3,FCGRT,RIMS3,APOE,PTP4A3,SEC11C,SEPT6,NES,PCOLCE,MXRA8,GPC2,CCDC69,PKDCC,SEPT5,KCNAB2,TCF7,EPB41,AHRR,SLC43A1,PLCG2,LCP1,RAPGEF2,PRRT2,ST6GAL1,PXDN,AMACR,CISH,NID1,ZNF704,CD83,DUSP2,SCARF2,FBN1,CRMP1,ZNF711,RGL1,MTSS1,FADS2,MEX3A,ATF5,MBNL3,SCAMP5,EPHX2,RNF144A,FOXN3,OLFM2…
KW_2449	COL1A1,NNAT,TMSB15A,ACTA2,CORO1A,COL5A1,CRMP1,NR2F1,TWIST1,PCOLCE,DDX1,NREP,ZNF711,MMP2,EFEMP2,TUBB2B,PRRT2,GNB3,RCOR2,SEC31B,LOXL1,GPC2,SEPT3,FBN1,LIMD2,TUBA1A,UNC5B,SAMD11,TCF7,MEST,CHN1,SALL2,C16orf45,PLEKHO1,ZEB1,TPM2,ATP1A3,SYT1,RIMS3,TUB,WNT5A,MEX3A,SV2A,SEPT6,SEPT5,GNG4,MLLT11,ADRBK2,GLIPR1,REEP2,JAM3,MEIS2,TLE4,PKDCC,STARD9,TMEFF1,FSD1,B4GALNT1,C1R,RGL1,GLIPR2,FGF2,FAM171B,MRC2,NBEA,COL6A…
AZD4547	COL1A1,NNAT,FBN1,COL5A1,GPR124,MXRA8,NREP,EFEMP2,LOX,MEX3B,TAGLN,MMP2,COL5A2,PCOLCE,MEST,LOXL1,TUBB2B,CCDC80,TPM2,NES,TBX2,ACTA2,SPARC,C16orf45,GPC2,CLMP,COL12A1,TGFBI,AHRR,CALD1,RECK,COL4A1,GLIPR1,LRP1,CLIP3,LOXL3,LIMD2,NEXN,NR2F1,CRMP1,DCLK2,CORO1A,PLEKHO1,DAB2,FSTL1,WNT5A,DEPTOR,SEPT5,THBS1,GLIPR2,COL6A2,FHL1,PRRT2,ENG,RASSF4,MYL9,PTGER4,C14orf132,FOXN3,TUBA1A,SEC31B,JAM3,DIRAS1,COL6A1,FGF2,TU…
lenvatinib	COL1A1,CORO1A,GPR124,MEST,DCLK2,ACTA2,SERPINF1,TCF4,SLC29A4,MSX1,FBN1,TAGLN,FGF2,PTX3,APOE,PCOLCE,ATF5,COL5A1,DDX1,SEPT5,HSD17B14,TWIST1,FGFR1,GAB2,SEC11C,ADRBK2,COL12A1,SEC31B,NREP,RGS2,SLC2A3,PDGFRL,IL1R1,LOXL1,B4GALNT1,CRMP1,MEX3B,CA11,PTP4A3,SSBP2,SALL2,FSTL1,CADM1,FOSB,MXRA8,CLIP3,FAM171B,RCOR2,LMCD1,RHOBTB1,FGFR3,ARHGEF25,GNB3,RASSF4,RBPMS2,PRRT2,C14orf132,GJA1,RHOU,SDC2,ZNF608,DAB2,EFEMP2,…
pazopanib	CORO1A,LAT,LIMD2,PTP4A3,PCOLCE,SEC31B,SALL2,CISH,RCOR2,DDX1,GPSM3,MEST,TUBB2B,SEPT6,CLEC11A,EVL,RBPMS2,MEX3B,PIM2,GAB2,RIMS3,SEPT5,SRGN,ADA,ADRBK2,MSX1,TCF7,CD83,FGFR3,PLEKHO1,FADS2,CRMP1,FAM171A2,ATF5,NREP,FMNL1,ENO3,GPC2,SV2A,KIAA0922,PIM1,ALDH1A1,GPC4,ZIC2,TWIST1,DLX1,ITPR1,NKX3-1,SLAIN1,MEF2B,MEX3A,CBX2,C14orf132,COCH,APOC1,DCLK2,PRRT2,PTGER4,PIK3CD,H2AFY2,ZNF711,ARID5A,TMEFF1,FKBP5,NR2F1,AKN…
tivozanib	CORO1A,PCOLCE,TUBB2B,GPR124,SEC31B,MFAP2,GAB2,GPC2,SEPT6,DCLK2,DDX1,LIMD2,HAPLN3,ANGPTL4,CRMP1,FGFR3,FBLN1,ADRBK2,LAT,GNB3,TWIST1,CISH,P2RX5,PRRT2,RGS2,EVL,RIMS3,LCP1,PCDHB14,SDC2,ATHL1,SEPT5,MRC2,KIAA0922,MEST,FGFR1,MEF2B,RHOBTB1,VASH1,ID4,NREP,PTGER4,SNAI1,LOXL3,PXDN,SLC29A4,APOL1,NBEA,SSBP2,FADS2,CLIP3,C1R,CEP44,COL1A2,SPRY1,SALL2,TUB,TCF7,FKBP7,ADA,MLLT11,COL1A1,RASSF4,TUBA1A,CDK6,BMF,TP53I3,…
axitinib	COL1A1,NNAT,PTX3,TWIST1,PRRT2,DDX1,GPC2,CRMP1,TUBB2B,RCOR2,NREP,PTPRCAP,MEX3A,APOC1,SALL2,ZNF711,PLEKHO1,CISH,SAMD11,LIMD2,PCOLCE,LOXL1,UNC5B,SV2A,TBX3,COL5A1,RIMS3,SEC31B,GATA2,MLLT11,SEPT6,ADRBK2,HOXD9,FSD1,C16orf45,TUB,DLX1,MEST,TUBA1A,TMEFF1,ZEB1,MXRA8,DIRAS1,JAM3,SEPT5,ELOVL4,KIAA1211,TTC28,EFEMP2,REEP2,DZIP1,FBN1,PRSS12,MEIS2,RNF122,CLEC11A,ROBO1,CBX2,EVL,PALM,BEX4,DIXDC1,WASF1,FGFR1,FAM171…
Ki8751	IGFBP5,PCOLCE,COL1A1,ACTA2,PTX3,CRMP1,DDX1,TAGLN,PRRT2,TWIST1,CORO1A,GPC2,C14orf132,NREP,TUBB2B,SEC31B,SAMD11,ZNF711,NKX3-1,ADRBK2,TUB,RCOR2,MLLT11,SEPT6,LIMD2,FBN1,GNB3,MRC2,UNC5B,TUBA1A,DCLK2,COL5A1,PLEKHO1,FADS2,MEX3A,GNG4,GATA2,EFEMP2,CLIP3,RGS2,TBX3,TMEFF1,AUTS2,CISH,IL11RA,NR2F1,DIRAS1,SYT1,MXRA8,SLC29A4,COL5A2,PNMA2,FN1,PTP4A3,SCARF2,EVL,MAP2,DLX1,FSD1,SLC22A17,APOC1,ELOVL4,SV2A,SDC2,TTC28…
cediranib	COL5A2,ACTA2,COL1A1,DCLK2,CLEC11A,PRRT2,GJA1,IGFBP3,ANGPTL4,SLC29A4,TUBB2B,TUBA1A,LOXL2,FBN1,TAGLN,REEP2,NR2F1,SLC16A2,IGFBP7,SEPT5,APOL1,C1R,SPARC,NREP,MEST,MYL9,FSTL1,FGFR1,SYT11,EFEMP2,CTSO,SERPINE1,CD74,PXDN,IL1R1,TENM3,MYLK,COL4A1,ZNF608,PDGFC,SELM,TBX3,NEXN,B4GALNT1,SAMD9L,VCAN,FAM20C,TPM2,EFNB3,CLIP3,GLIPR2,FGF2,KREMEN2,LOXL1,COL6A2,NGF,CRMP1,SOX4,C10orf10,DIRAS1,SYNPO,RIMS3,MRC2,DAB2,EML1…
MGCD_265	CORO1A,PCOLCE,COL1A1,RIMS3,UNC5B,TUBB2B,CISH,RCOR2,CRMP1,MEST,DUSP2,PRRT2,NREP,MXRA8,APOC1,ATP1A3,APOE,SEC31B,SAMD11,GLCCI1,GPC2,GAB2,LBH,TUB,LIMD2,KIAA0922,MEX3A,LOXL1,RGS2,GSTA4,GPC4,DOK3,C16orf45,ROBO1,SEPT6,FBLN1,BAI2,MEIS2,ADRBK2,CA11,SHOX2,TAGLN,DIRAS1,ZNF704,FGFR1,FGFR3,MRAS,DPF1,BMF,PIM2,PLEKHO1,RP11-122A3.2,ZEB1,FOSB,APLP1,SLFN11,TMEFF1,TPM2,CBX2,ARHGEF26,ZNF711,GNAZ,COL5A1,IL11RA,ELOVL4…
foretinib	ACTA2,PCOLCE,COL1A1,TMSB15A,DDX1,APOC1,MEST,NREP,TUBB2B,RGL1,SALL2,CRMP1,NID1,TWIST1,RCOR2,PRRT2,UNC5B,APOE,NR2F1,SAMD11,MXRA8,AUTS2,MRC2,JAM3,SEPT5,MEX3A,LIMD2,CORO1A,TUBA1A,LOXL1,TAGLN,RIMS3,MLLT11,PLEKHO1,DCLK2,AS3MT,GPC2,OLFM2,CHN1,ZNF711,APOM,NEXN,VASH1,MEX3B,TPM2,FAM222A,CLIP3,PGF,DOK4,PXDN,C1R,TUB,ZEB1,TLE4,SEC31B,CACNA2D1,ALDH1A1,SLC29A4,SV2A,MAN1A1,COL6A2,EFEMP2,MEIS2,C16orf45,SCARF2,LBH…
cabozantinib	COL1A1,APOC1,PCOLCE,LOXL1,C16orf45,GLIPR1,APOE,COL6A2,MMP2,FLNC,NR2F1,SEC31B,NEXN,TNC,COL6A1,MEST,TUBB2B,RCOR2,ZEB1,MRC2,NKX3-1,ITGA5,SARM1,TP53I3,AHRR,ETV1,STC1,GAB2,PXDN,NREP,COCH,CISH,LIMD2,STEAP2,RIMS3,TMEM158,CORO1A,ZFP69B,TPM2,SV2A,RGL1,GEM,LTBP1,TUBA1A,WNT5A,SCARA3,CTHRC1,ROBO1,CRMP1,DYNC2H1,SAMD11,CKB,PPAP2A,SYNJ2,VEGFC,DCLK2,MSRB3,SLC2A3,SEPT5,NRP1,PLEKHO1,OLFM2,NID1,LPAR1,MXRA8,JAM3,TMS…
tamatinib	NNAT,S100A2,TNFSF10,COL1A1,CFH,FBN1,IGFBP6,MSX1,GJA1,RGS2,KRT81,TGFBI,EFEMP1,DDX1,IFITM1,FGFR3,COL12A1,MFGE8,SAMD9,TNFAIP2,MEST,GPX3,ANGPTL4,FBXO2,COL5A1,DKK1,SAMD9L,PTP4A3,IRF6,C1S,SFN,GABRE,GJB3,VEGFC,IFIT1,C15orf48,DHRS3,LOXL1,C10orf54,MXRA8,NTN4,C3,LTBP2,DOK3,CTSV,TYMP,TACSTD2,SLPI,SNCG,ADAMTS1,IGFBP4,HEG1,SCARA3,THBS1,LAMC2,VASN,AHNAK2,AMIGO2,ADRB2,CORO1A,IFI27,ORAOV1,IFIT3,CDH3,GPAM,OLFML2A…
nintedanib	COL1A1,TAGLN,MEST,MXRA8,NKX3-1,PTX3,LBH,NEXN,AUTS2,PTP4A3,FBN1,COL12A1,TRIT1,LOXL1,TUBB2B,CRMP1,GPC4,GJA1,CKB,H2AFY2,MME,SCML2,BMP8B,SEC11C,RECK,GLIPR2,ANGPTL4,PXDN,ZFP69B,FHL1,RGL1,GPX3,CITED2,PRRT2,TPM2,ZNF711,MFSD2A,FGF2,COL5A1,DHRS2,SAMD11,FSTL1,E2F2,NREP,CDK4,WASF3,PCOLCE,FGFR3,MRC2,LOX,B4GALNT1,FOXN3,HOXC6,PODXL,NR2F1,ASRGL1,TUB,LTBP2,EFEMP2,MFGE8,FLNC,LANCL2,EFEMP1,SCAMP5,PDE4D,PKDCC,MSRB3…
PIK_93	NNAT,DHRS2,CORO1A,CD74,DUSP2,SERPINF1,ERBB2,FGFR3,MEST,PCOLCE,IL1R1,LBH,LCP1,ZNF704,BMF,STARD3,LIMD2,FBLN1,SEC31B,S100A2,CRABP2,RIMS3,LYPD3,ARID5A,GLIPR1,PTP4A3,IGF2BP1,CLMP,CXCL1,SEPT6,KRT81,TRPS1,SSBP2,SEPT5,AUTS2,KIAA0922,PGAP3,BTG2,PTPN13,ATF5,SAMD11,ARHGDIB,EVL,PXDN,RNF122,LTBP1,CYP26B1,MEX3A,METTL7A,TNFAIP8,C3,TP53INP1,PREX1,NR2F1,MIEN1,PLEKHO1,FGFR2,OSBP2,SIX1,C1S,GDPD3,MEF2B,CDK14,TMEM158…
KU 0060648	RIMS3,CORO1A,NKX3-1,RHOU,FGFR4,GSDMB,FGFR3,MBNL3,BMP4,RNF43,ANO9,EPHX2,IL17RB,IGSF9,SEC11C,PLCG2,LCP1,IRF6,METTL7A,SELENBP1,TUBB2B,DUSP2,EFCAB4A,CLDN3,AQP3,S100A14,CRABP2,RHOV,KITLG,MEST,GPC2,BIK,MANSC1,UNC5B,LYPD3,SYT7,LAD1,MYO5B,C1orf106,DTX4,TBX3,HID1,ORMDL3,ASS1,C15orf48,ACTA2,CLDN7,NMU,GATA2,CASZ1,ELMO3,SLC27A2,HOOK1,MISP,F3,ITPR1,E2F2,PTK2B,LIPG,TPD52L1,JHDM1D,RAB3IP,BTG2,PRRT2,RCOR2,GGT1,Z…
MK_2206	NNAT,NKX3-1,RIMS3,CREB3L4,TP53INP1,IGSF9,HID1,FOXA1,METTL7A,TRPS1,ZNF704,TBX3,AUTS2,FGFR3,CISH,S100A14,HOXC13,SYT7,XBP1,PIK3R3,STARD3,DOK3,ARHGEF37,GPC2,CORO1A,ST6GAL1,SELENBP1,DEPTOR,EFCAB4A,FGFR4,CERS4,UNC5B,ERBB2,MEST,FAM222A,RHOU,CASZ1,NUPR1,CRABP2,RAB3A,PLCG2,SEPT5,GJB2,ELL3,IL17RB,MBNL3,EFNA3,DUSP2,MEX3A,PTP4A3,E2F2,TOB1,SEC61G,HIST1H4H,BAMBI,PBX1,RAB3D,CLDN3,PRRT2,TRIM3,ORMDL3,GATA2,BTG2,T…
GDC_0941	NNAT,AQP3,RHOV,HOXC13,ERBB2,FGFR3,PKDCC,RIMS3,HID1,BMF,CORO1A,CRABP2,GSDMB,FGFR4,DHRS2,MEST,DOK3,PRRG4,MDFI,GRHL1,ZNF385A,RARRES3,STARD3,DEPTOR,RCOR2,HOXC10,AUTS2,FAM222A,UNC5B,EFCAB4A,GLUL,ZNF704,FOXA1,TRPS1,IL17RB,IFITM1,NOTCH3,C1orf106,DTX4,BTG2,TBX3,CREB3L4,PTP4A3,XBP1,IFI30,PTPN13,MBNL3,LIPG,EPS8L1,PRRT2,ASS1,TTC9,CDH3,PBX1,GPC2,KIAA1161,ORMDL3,SALL2,SELENBP1,PVRL1,METTL7A,SFN,DUSP16,GDPD3,F…
ZSTK474	DHRS2,COL1A1,KRT81,ACTA2,NREP,ERBB2,MEST,STARD3,RIMS3,NKX3-1,DUSP2,CRABP2,COL12A1,PLCG2,STEAP2,PCOLCE,NR2F1,TBX3,TRPS1,GLIPR1,ZNF704,CLU,SCARA3,SYNPO,TUBB2B,SESN3,AUTS2,DLX1,IGSF9,SAMD11,HID1,GPC2,HOXC10,COL6A2,CAPS,TP53INP1,BAMBI,PRRT2,PDE4D,CRMP1,DPYSL3,COL6A1,MFGE8,C1R,HOXC6,TUBA1A,GBP1,MAP9,PTPRCAP,SECTM1,IFI27,IL1R1,FAM43A,CORO1A,MANSC1,GSDMB,LXN,LPXN,CDK14,DDX1,ZNF608,GDPD3,MLLT11,PPAP2A,HO…
GSK1059615	NNAT,MEST,CRABP2,CORO1A,NOTCH3,DHRS2,MMP1,TACSTD2,DDX1,PCDHB2,RIMS3,LCP1,KRT81,ELOVL4,PCOLCE,GDPD3,ARHGEF25,IGF2BP1,IL11RA,NXPH4,CBX2,SHOX2,B4GALNT1,TRPS1,SCG2,OSR2,GPX3,TUBB2B,LIMD2,GSDMB,LTBP1,PRRT2,SAMD11,FBXO27,GRHL1,SLC39A8,WNT5A,CA11,TFAP2C,MFSD2A,CTHRC1,SEPT5,MARCH9,CDK4,IFITM1,TNFSF10,TLE2,FAM171B,ZNF385A,DSE,TYMP,FGFR3,KREMEN2,SEC61G,ATF3,BCL3,PIM2,NREP,HID1,ROBO1,FAM171A2,MROH6,ZSCAN31,…
NVP_BEZ235	NNAT,CORO1A,LCP1,DDX1,FZD8,DHRS2,FAM171B,RGS2,MSX1,PCOLCE,TRPS1,PTP4A3,PRRT2,KRT81,HOXC13,DLX1,SYT7,TLE2,CA11,NR2F1,CBX2,NOTCH3,MEX3A,MEST,AUTS2,TP53INP1,SLC29A4,SEPT5,BTG2,LIMD2,GJA1,HID1,MEF2B,NKX3-1,PIM2,NRGN,TBX3,ERBB2,PKDCC,FGFR3,ENO3,WNT5A,PCDHB2,ICAM5,E2F2,LPHN1,SLC43A2,FZD4,RNF122,CISH,KIAA0922,PLEKHO1,ECHDC3,KREMEN2,METTL7A,HAPLN3,ELL3,CASZ1,TM7SF2,PLCXD1,SEPT6,CDC6,PREX1,TCF7L1,AMACR,AR…
BYL_719	ERBB2,GRB7,ATP2A3,RHOV,PGAP3,CORO1A,HID1,NNAT,EFCAB4A,DDX1,GDPD3,MEST,FOXA1,RARRES3,FGFR3,GSDMB,TYMP,NKX3-1,MIEN1,IGSF9,IFIT2,PTP4A3,EPS8L1,ELF3,CREB3L4,MDFI,CLDN4,CISH,CXCL16,CASZ1,IL17RB,ELL3,NOTCH3,DOK3,CDC42BPG,STARD3,CRABP2,HOXC13,MBNL3,C6orf132,DTX4,JUP,METTL7A,BTG2,GRHL1,ARHGAP8,TP53INP1,BMP8B,FGFR4,FGFR2,MAL2,TRIT1,TMEM184A,SPINT1,CYP2S1,TRPS1,TOB1,XBP1,ELMO3,RAB26,MUC1,NRARP,TTC9,PTGES,M…
temsirolimus	DHRS2,ERBB2,PTPRCAP,CORO1A,TRPS1,PTX3,SEC31B,RIMS3,GRB7,CRABP2,PGAP3,MIEN1,STARD3,TFPI2,MEX3A,RGS2,MSX1,CXCL1,LPHN2,ATF5,SIX1,DUSP2,GPC2,LIMD2,HOXC13,SEPT5,TCF7L1,APLP1,CRMP1,FAM171A2,LCN2,NKX3-1,PELI2,ADRBK2,PTP4A3,VANGL2,BMF,RNF122,IL8,IGSF9,FAM171B,FOXA1,PLCG2,ORMDL3,ZNF711,CA11,CAMK1D,DTX3,CAPS,SOX4,EVL,CA2,LCP1,ELOVL4,SESN3,SEPT6,FGFR3,GSDMB,NOTCH3,TLE2,FNBP1,GNAZ,ZNF704,TEAD2,ZC4H2,HIST1H1C…
sirolimus	PTPRCAP,CORO1A,RCOR2,NNAT,ERBB2,CISH,RGS2,TRPS1,ATP2A3,DUSP2,MEX3A,STARD3,HID1,PRRT2,MEST,DHRS2,GPC2,LIMD2,CREB3L4,SEPT6,PGAP3,CPE,SEC31B,CRABP2,LCP1,CA11,ELOVL4,MLLT11,GLCCI1,TLE2,HOXC13,ATF5,CBX2,MIEN1,FAM171A2,ZNF711,GSDMB,SELENBP1,FAM171B,PBX1,ADRBK2,SEPT5,NREP,TWIST1,PIK3R3,IRX3,PLEKHO1,IGSF9,FOXA1,NOTCH3,SYT1,MDM1,DLX1,FAM222A,KIAA0922,H2AFY2,ORMDL3,ENTPD1,CRMP1,ZNF704,LTBP1,PIM2,E2F2,FCGRT…
OSI_027	NNAT,CORO1A,RGS2,MSX1,RIMS3,MEST,CRABP2,DUSP2,LIMD2,APOC1,APOE,TRPS1,CXCL1,MEX3A,PIM2,PRRT2,TCF7L1,STARD3,OLFM2,CA11,ARHGDIB,CISH,TUBB2B,GPC2,FZD8,DLX1,H2AFY2,SEPT6,SPRY1,BMF,HMGN5,DTX3,PTP4A3,MEF2B,CD74,FAM171A2,PTPN13,IL11RA,ZNF711,HDAC9,TWIST1,HAPLN3,IL8,CA2,IL1R1,RNF122,ARHGEF25,ATF5,RHOU,LXN,SIX1,HMGA2,CYP27B1,TLE2,ENO3,ARID3B,ERO1LB,MDFI,ORMDL3,DLG4,PKDCC,PTCH1,GAD1,ENTPD1,TEAD2,IGSF9,SPRY4…
KU_0063794	NNAT,NOV,PLCG2,RCOR2,MEX3A,RHOU,OLFM2,FZD4,MSX1,PTP4A3,FGFR4,FAM43A,CORO1A,RGS2,TBX3,IL17RB,CA2,FAM171B,ALDH1A1,HID1,RIMS3,MDFI,CREB3L4,MAP2K6,DHRS2,DEPTOR,STEAP2,DDX1,FGFR3,SIX1,NKX3-1,NR2F1,LIMD2,RNF122,SPRY1,GPC2,SOX4,TFPI2,CA11,PTX3,CBX2,TRPS1,C1orf115,STARD3,LRP3,IGF2BP1,LPHN2,METTL7A,ZNF711,E2F2,NUPR1,ST6GAL1,SEPT5,PKDCC,TSPAN12,RAPGEF2,FCGRT,CTXN1,CRMP1,TCF7L1,FAM171A2,STEAP1,FKBP5,HOXC9,B…
AZD8055	NNAT,NOV,CORO1A,PTPRCAP,CXCL1,DHRS2,MSX1,DDX1,MEX3A,RGS2,LIMD2,LCP1,DUSP2,RIMS3,STARD3,IL8,AKR1B10,CBX2,SIX1,FZD4,ERBB2,RNF122,LPHN2,GPC2,PLEKHO1,OLFM2,STEAP2,PIM2,ARID5A,FAM171B,IL6R,GATA2,ENTPD1,MIEN1,ENO3,CYP27B1,TUBB2B,FKBP5,FAM171A2,CDC6,TEAD2,SEPT6,H2AFY2,RBPMS2,TBX3,APOC1,MLLT11,SPP1,MEF2B,SESN3,ALDH1A1,STEAP1,MAP2,ANKRD13B,ZNF711,PRAME,SPRY1,MDFI,ARID3B,ATF5,PARD6G,CA11,AKR1C3,SEMA6B,SEC6…
PF_573228	NNAT,MSX1,MEST,GJB2,PKDCC,SALL2,OLFM2,RHOU,FGFR3,CORO1A,TUBB2B,ENO3,MEX3A,LIMD2,MDFI,GPC2,CFH,COL1A1,FCGRT,PRRT2,RGS2,SLC29A4,EPB41,BMF,UNC5B,LBH,BMP4,ARHGEF25,ZNF711,C16orf45,B4GALNT1,GSTA4,RIMS3,KSR1,CDK4,NINL,SEPT5,CBX2,AUTS2,FOXN3,PLEKHO1,PCOLCE,HMGA2,ARID5A,ROBO1,NREP,CAMK1D,SIX1,MXRA8,DTX3,CENPV,STARD9,JHDM1D,NXPH4,MDM1,MEIS2,NKX3-1,RGL1,PTCH1,H2AFY2,GYLTL1B,GAD1,RNF122,TMEM98,SEPT6,CRMP1,Z…
crizotinib	NNAT,CORO1A,RIMS3,BMP4,DDX1,SEC31B,GATA2,NKX3-1,ATP1A3,CD74,RCOR2,RHOU,LIMD2,GAB2,STAT5A,GPC2,ADRBK2,PTP4A3,MEX3A,ARHGAP4,SYT1,KCNAB2,KIAA1211,TRIB2,PIM1,MEX3B,HPDL,SLAIN1,EPB41,GAL,SEPT6,SEPT3,FAM222A,ITPR1,PRRT2,TUBB2B,PALD1,UNC5B,PIM2,CLEC11A,SALL2,GMPR,ST6GAL1,ENO3,HES6,DUSP2,SBK1,DOK3,SEPT5,RNF144A,E2F2,ZNF711,LONRF1,NES,GNB3,RNF122,RGS2,MLLT11,CYFIP2,SAP25,AUTS2,MEST,ACVR2B,CDK5R1,CISH,CRMP…
NVP_BSK805	COL1A1,NNAT,CORO1A,SEC31B,LIMD2,FBN1,MXRA8,CLEC11A,RIMS3,DDX1,GPSM3,GAB2,GATA2,STAT5A,GMPR,OLFM2,RECK,PLCG2,NREP,PIM2,LTBP2,COL12A1,TAGLN,PTP4A3,AHRR,SEPT6,NES,TIMP3,UNC5B,CISH,CYFIP2,ADRBK2,PIM1,KCNAB2,F2R,SEPT5,GPC2,ATF5,DOK4,CRMP1,PRAME,LOX,CD83,CEP44,KHDRBS3,EHD3,FOXN3,EFEMP2,FZD4,TBX3,ZNF711,FGFR3,MEST,ATP8B2,AUTS2,IL11RA,KIAA1211,CALD1,GPC4,THBS1,PXDN,LRP1,RNF122,C7orf41,PCOLCE,ENG,ZNF704,T…
TG_101348	COL1A1,CORO1A,NKX3-1,TAGLN,SEC31B,CFH,MXRA8,ACTA2,FGFR3,NREP,FBN1,PIM1,PTP4A3,MSX1,GPC2,GJB2,LIMD2,FHL1,CFB,CLIP3,GPX3,LTBP2,RHOU,SERPINE1,GATA2,LAT,MYRF,GAB2,PIM2,COL5A1,UNC5B,CCDC80,PXDN,RECK,COL12A1,PRRT2,CRMP1,MEX3A,REC8,PDE4D,MYL9,MDFI,CLEC11A,ATP2A3,SEPT6,SAP25,OLFM2,AUTS2,FOXN3,ADRBK2,GLIPR2,EFEMP1,KSR1,CISH,STAT5A,TCF7,ATF5,EVL,NMU,VANGL2,THBS3,BTG2,CAMK1D,FN1,ADA,METTL7A,ITGA1,EFEMP2,ADA…
AT7867	DHRS2,ACTA2,PCOLCE,NNAT,COL1A1,CORO1A,MMP2,NREP,DDX1,TWIST1,CRMP1,GPC2,TUBB2B,DUSP2,PRRT2,LIMD2,COL5A1,RIMS3,MEX3A,SEPT5,CLMP,WNT5A,PLEKHO1,FBN1,ZEB1,PTX3,SAMD11,LCP1,NR2F1,C16orf45,SV2A,CLEC11A,COL6A2,FHL1,LOXL1,TUBA1A,MLLT11,RGL1,UNC5B,NBEA,TMEM158,NFIX,DIRAS1,COL6A1,NES,CBX2,AHRR,PXDN,LEPREL2,DLX1,GLIPR2,EFEMP2,PCDHGC3,MYL9,OLFM2,MAP2,BAI2,CNTNAP1,ZNF711,ADRBK2,LOXL3,DZIP1,TTC28,MRC2,SEPT6,RNF…
cytochalasin B	COL1A1,NNAT,ACTA2,TAGLN,COL5A1,PTX3,NREP,FBN1,PCOLCE,PXDN,TMSB15A,COL6A2,CLMP,LOX,LOXL1,VEGFC,FHL1,DDX1,LBH,MMP2,GLIPR2,MRC2,GLIPR1,EFEMP2,FLNC,TGFBI,MEX3A,MXRA8,CRMP1,COL6A1,SAMD11,GPC2,RIMS3,RGL1,COL12A1,SERPINE1,TMEFF1,CCDC80,CPA4,MLLT11,DOCK11,TUBA1A,TWIST1,ARMCX2,VASN,ZC4H2,FAM171B,SPOCK1,CTGF,MYLK,UCHL1,WNT5A,BMF,ITGA1,ITGA5,SEPT5,PRRT2,TENM3,COCH,TFPI2,GBP1,SPEG,TUBB2B,MAP1B,C1R,BASP1,FOXN…
NVP_TAE684	NNAT,UNC5B,MDFI,BMP4,LBH,DOK4,DDX1,FGFR3,RHOU,COL1A1,NMU,GATA2,PRRT2,AQP3,S100A4,GABRE,PKDCC,MXRA8,BMP8B,PTPN13,TMSB15A,ASS1,EFNB1,FCGRT,GPC2,MEX3A,RIMS3,AUTS2,EPHB3,PTP4A3,PLXNA2,RNF43,ITGA1,SLC27A2,FAM222A,RAMP1,CEP44,IGSF9,RGL1,DTX4,CRMP1,PCOLCE,ADAP1,NFATC4,SNCG,FERMT1,TRIT1,CXorf57,BMF,SAMD11,METTL7A,HPDL,ERV3-1,FBLN1,C9orf169,ZNF117,LOXL1,H2AFY2,MEX3B,MISP,DTX3,LTBP2,TUBB2B,OBSCN,CRABP2,TAG…
BMS_754807	NNAT,DDX1,CRMP1,CORO1A,GPC2,MEX3A,ADRBK2,RIMS3,NREP,RHOU,SAP25,GATA2,SALL2,BMP4,PTP4A3,FAM222A,TUBB2B,GJB2,NKX3-1,GAL,SYT1,RCOR2,NDRG4,MLLT11,TWIST1,SATB1,FAM105A,LIMD2,FCGRT,TMEFF1,KIAA1211,AUTS2,CDON,UNC5B,ZNF711,PKDCC,SEPT5,SBK1,NES,RNF122,TUB,ZIC2,GLCCI1,FGFR3,FSD1,CEP44,BMP8B,STEAP2,EEPD1,EVL,TUBA1A,EPB41,TBX3,MDFI,CENPV,RGL1,SCAMP5,RAMP1,ICA1,RNF157,H2AFY2,CBX2,HPDL,MAN1A1,DGAT2,PLEKHO1,SLC…
BMS_536924	CORO1A,MDFI,IRF6,PTP4A3,BMP4,PTGES,SCG2,SEC11C,PTK2B,ADAM8,NKX3-1,SNCG,OAS1,FGFR3,UNC5B,MPZL2,SCNN1A,KRT7,MX1,FERMT1,AKR1C3,DUSP2,FCGRT,SLC27A2,DTX4,S100A2,GPX3,LAMC2,STEAP2,LBH,ARHGDIB,S100A4,EMB,GCLC,PVRL1,SFN,CTSH,ITGB4,BTG2,ELF3,GATA2,ALS2CL,DGAT2,JAG2,MISP,MST1R,PCED1B,PPL,KRT81,PLXNA2,PCDH1,EFNB1,GPRC5A,DOK4,PIM2,CLDN4,PTPN6,STYK1,GALNT12,CDH3,ABCC3,BIK,C10orf54,GABRE,ADAP1,CTSS,AQP3,CYP2S1…
linsitinib	NNAT,CRMP1,DDX1,FAM222A,PTP4A3,ZNF711,GPC2,RHOU,SEC11C,HES6,CORO1A,MEX3A,RIMS3,GJB2,MDFI,SYT1,ZNF704,SLC29A4,BMP8B,TUB,TUBB2B,NKX3-1,ADRBK2,MAP2K6,STEAP2,FCGRT,C14orf132,RNF157,DUSP2,CDON,LIMD2,GLCCI1,HPDL,BMP4,REC8,KIAA1211,GYLTL1B,RAB3A,ICA1,MAN1A1,UNC5B,DOK4,FAM105A,RGS16,TWIST1,EPB41,TMEFF1,RAPGEF5,DNMT3A,TMEM198,TRIT1,EPHX2,DGAT2,RGL1,CBX2,AUTS2,FKBP5,NCR3LG1,MSX1,SLC43A1,SNTB1,ARID3A,FBXL16…
NVP_ADW742	NNAT,SEC11C,BMP8B,PTP4A3,CORO1A,ATP2A3,FAM222A,AUTS2,TBX3,CPE,RIMS3,FGFR3,ST6GAL1,BTG2,HES6,COL1A1,ICA1,AMACR,LIMD2,RHOU,TRIT1,IL17RB,DEPTOR,PLCG2,PRRT2,CRMP1,TUBB2B,NES,SYT7,PRSS12,EPHB3,PKDCC,BMP4,MGAT4A,EPB41,GJB2,HPDL,CLDN3,MXRA8,QPCT,MEST,PLXNA2,JPH1,MAN1A1,UNC5B,RAPGEF5,GATA2,FAAH,ZFP69B,C7orf41,JHDM1D,GLCCI1,SCAMP5,DNAJA4,CDON,ZNF704,S100A14,GPC4,BAMBI,FCGRT,ID2,ASS1,DOK4,GPC2,METTL7A,SLC2…
cyanoquinoline 11	FGFR3,IRF6,FST,S100A2,GJB2,SFN,SYT7,PVRL1,LCN2,MDFI,RHOU,ACTA2,TUBB2B,GRB7,CORO1A,CTSV,JAG2,ERBB2,CDH3,GJB3,MANSC1,PTP4A3,IGSF9,FAM169A,ZNF704,TSPAN1,IL17RB,SEC11C,BMP4,TMC4,FGFR2,TINAGL1,HAS3,DSP,S100A14,DHRS2,FAM83H-AS1,GYLTL1B,CDC42BPG,FGFR4,OSR2,SERINC2,TACSTD2,PRRG4,ZNF165,RNF43,ESRP1,ORAOV1,FBLN1,NMU,LAMC2,MAPK13,GSDMB,GRHL1,SLC4A11,NNAT,DGAT2,RNF144B,EFNA3,F3,ALS2CL,ID4,GCH1,ARID3A,IFITM1,…
austocystin D	DHRS2,AXIN2,GRB7,ERBB2,CLDN3,NNAT,GDPD3,HOOK1,NOV,EPCAM,MYH14,FAM83H-AS1,CLDN7,ICA1,HID1,MISP,TSPAN1,SMPDL3B,PGAP3,SELENBP1,ELF3,FOXA1,CDC42BPG,MYO5B,ERBB3,CLDN4,MAL2,GJB2,CDH1,CDS1,FAAH,GPR160,EPHB3,ARHGAP8,ESRP2,MAP7,SLC12A2,EFCAB4A,MAPK13,SPINT1,SH3BGRL2,CAMSAP3,GALNT6,ASS1,ANXA9,ARHGEF35,RHOU,LLGL2,ADAP1,CGN,MANSC1,BMP8B,AP1M2,GRHL1,RASEF,GALNT3,KIAA0040,JPH1,FGFR4,EPS8L1,GSDMB,RAB11FIP4,LSR,…
olaparib	NNAT,CORO1A,TMSB15A,RCOR2,PTPRCAP,CRMP1,FAM171B,ATP1A3,DHRS2,SALL2,RIMS3,GJA1,SBK1,PTP4A3,GPC2,NR2F1,SEPT3,TUBB2B,ZFP69B,ELOVL4,PLCG2,SEC31B,MEX3A,DUSP2,DOK3,PRRT2,TFPI2,SRGN,EVL,MSX1,SSBP2,CISH,CHST2,NREP,FAM171A2,SIX1,MEX3B,CA11,ZNF711,ID4,CACNA2D1,LIMD2,SLFN11,TRIT1,SEPT5,SEPT6,TTC28,TUBA1A,MFSD2A,PCSK1N,LPHN2,NFATC4,DLX1,SV2A,RGL1,JAM3,PIM2,FSD1,ATF5,SEC11C,CLIP3,EFNB3,AUTS2,TMEFF1,TWIST1,KIA…
PI_103	TUBB2B,PCOLCE,TWIST1,NNAT,ACTA2,NKX3-1,PTX3,FAM171B,DLX1,FBN1,CORO1A,C14orf132,MXRA8,COL1A1,RIMS3,SEPT5,CRMP1,NR2F1,MEST,DUSP2,GPC2,DDX1,CA11,TNFRSF19,RGL1,PLEKHO1,PRRT2,LOXL3,MEX3A,NREP,CHN1,CTHRC1,TUBA1A,RECK,ATP8B2,PTCH1,ELOVL4,TUB,MLLT11,SAMD11,APBB1,COL5A2,ARHGEF25,SLC16A2,AHRR,LIMD2,MAGEH1,NES,SV2A,HOXC6,PTP4A3,SLC22A17,MEX3B,SCML2,PXDN,RNF122,ROBO1,SEC11C,EML1,SPARC,TTLL7,TENM3,SEPT6,TMEFF…
triptolide	CORO1A,CISH,DHRS2,STAT5A,SEC31B,BMP8B,CD83,DDX1,PIM2,FGFR3,PIM1,GAB2,LCP1,LIMD2,IFITM1,RAB38,TRIT1,GATA2,TNFRSF14,FAM171B,SALL2,HAPLN3,SGPP2,KCNAB2,MDFI,DUSP2,FGFR4,PRAME,IFI27,PRRG4,GSDMB,ATF5,ITPKB,DEF6,EPB41,APOLD1,BTG2,MX1,ZNF296,CYFIP2,KREMEN2,ZFP69B,RAPGEF2,QPCT,MITF,TTC9,HES6,GRB7,ISYNA1,STEAP2,LONRF1,HIST3H2A,OAS1,SEPT6,CREB3L4,HOOK1,GPSM3,MTSS1,DDX26B,KIAA0922,E2F2,FZD4,CD74,SIX1,CCDC88C…
cucurbitacin I	NNAT,DDX1,PTPRCAP,CRMP1,NKX3-1,RIMS3,CORO1A,GATA2,GPC2,FAM222A,RCOR2,TUBB2B,NREP,LIMD2,MEX3A,SYT1,TBX3,CYFIP2,TMEFF1,PTP4A3,REC8,UNC5B,BMP8B,RAB3A,APLP1,HES6,TRIT1,FSD1,KIAA1211,SALL2,DOK3,RNF122,GAB2,CDON,PRRT2,ADRBK2,GLCCI1,EVL,TUB,ZFP69B,SLC29A4,PLEKHO1,JAM3,FAM171A2,OLFM2,KIAA0922,PXDN,LPHN2,BTG2,LCP1,SEPT5,AHRR,TP53INP1,RNF144A,ZNF711,FKBP7,TUBA1A,SIX1,VCAN,CDKN2C,CAMK1D,CEP44,SNTB1,ANKRD13B…
KPT185	NNAT,CORO1A,DDX1,FAM171B,NKX3-1,PTP4A3,MSX1,SCG2,TRIT1,PRRT2,PGF,MEX3A,SEC11C,SLC29A4,GATA2,SALL2,ZFP69B,ELOVL4,KREMEN2,GPC2,HOXD9,AUTS2,NR2F1,TUBB2B,CRMP1,UNC5B,ADRBK2,HES6,EFNB3,OLFM2,ARVCF,FSD1,MDFI,KIAA1211,GNB3,PRSS12,LIMD2,CA11,NUDT11,GLCCI1,LPHN1,EPB41,TM7SF2,SEPT5,C14orf132,PIM2,MEF2B,IGSF9,ZNF711,E2F2,PRRG4,SEPT6,BMP8B,FAM105A,CBX2,CAMK1D,JAM3,FBXL16,C7orf41,PTCH1,CERS4,S100A2,FGFR3,FAM1…
NSC632839	NNAT,PTPRCAP,CORO1A,TMSB15A,GATA2,SEC31B,DDX1,GPC2,RIMS3,CRMP1,UNC5B,MSX1,ADRBK2,FAM171B,PRRT2,CISH,AUTS2,ZNF711,SEPT6,MEX3A,TUBB2B,NR2F1,PTCH1,H2AFY2,PTP4A3,ZNF704,NRARP,PIM2,PLCG2,PIM1,ZIC2,LCP1,GLCCI1,KIAA1211,BTG2,EPB41,IFITM1,SYT1,DHRS2,LIMD2,ELOVL4,CYFIP2,DUSP2,GSDMB,KIAA0922,SLC29A4,TWIST1,CAMK1D,EVL,ARVCF,SYNGAP1,NREP,TUB,WASF1,DOK4,STARD9,SOCS2,CEP44,PTX3,MDFI,E2F2,GAB2,NFIB,GPSM3,FGFR3,…
LRRK2_IN_1	NNAT,DDX1,CORO1A,RIMS3,GATA2,PTP4A3,MEX3A,KIAA1211,NKX3-1,ACTA2,AUTS2,CRMP1,TUBB2B,SALL2,C14orf132,PRSS12,SCAMP5,LIMD2,GPC2,CPE,ADRBK2,DOK4,IGF2BP1,HID1,MSX1,ICA1,EFCAB4A,CRABP2,UNC5B,SLC29A4,CBX2,TUB,GLCCI1,PRRT2,DEPTOR,ZNF704,GAL,JPH1,ZIC2,TBX3,GNG4,ITPR1,NREP,NDRG4,HES6,STEAP2,GPX3,SEPT5,TM7SF2,VANGL2,PAQR8,ZNF711,IL17RB,CDON,KIF21A,SARM1,CKB,CEP44,MLLT11,CLDN3,C7orf41,ELL3,BMP4,RAB3A,ACVR2B,C…
JQ_1	NNAT,CORO1A,GJB2,ACTA2,RIMS3,NKX3-1,SEC31B,MEX3A,CISH,DDX1,LIMD2,PLCG2,CLEC11A,GPX3,PIM2,DUSP2,RHOU,LAT,SLC43A1,FGFR3,EPHX2,KIAA1211,LCP1,IL17RB,OLFM2,IGSF9,MAN1A1,TUBB2B,GATA2,MFSD2A,STAT5A,BMP4,ATP2A3,FGFR4,ATF5,SGPP2,PIM1,NREP,CBX2,ZNF711,AKNA,JHDM1D,PTP4A3,SEPT6,AUTS2,GPC2,EPB41,RNF122,RNF43,ADRBK2,SELENBP1,CRABP2,MBNL3,GPSM3,SEC11C,CYFIP2,LOXL3,RAB6B,CD83,GAB2,DEF6,APOE,SSBP3,FAM117A,SLAIN1,…
GSK525762A	CORO1A,CISH,CLEC11A,LOXL3,FGFR4,APOE,SEC31B,LIMD2,RHOU,IL6R,RIMS3,FGFR3,NES,STAT5A,GAB2,APOC1,AKNA,RCOR2,PIM2,MYRF,PAQR8,MEX3A,KCNAB2,DUSP2,MBNL3,PLTP,GATA2,KIAA0922,SELENBP1,AMT,LAT,GPSM3,ATF5,ATP2A3,SLC43A1,BAMBI,ITPKB,ACSS1,PTP4A3,CD83,PIK3CD,TCF7,FAM117A,IGSF9,CLDN1,PLEKHO1,GAD1,TUBB2B,SEPT6,ARHGAP4,CADM4,PTPN13,NKX3-1,ATHL1,HMHA1,PAG1,HHEX,NMU,KIAA1211,DOK4,BTG2,PLCG2,CAPS,TBX3,TMEM98,VANGL2…
I_BET151	CORO1A,NNAT,CISH,ATP2A3,CLEC11A,NKX3-1,LIMD2,SEC31B,DUSP2,STAT5A,LAT,PIM2,LOXL3,GAB2,FGFR4,GPSM3,CD83,AKNA,RIMS3,ACSS1,MAN1A1,CYFIP2,MEX3A,JPH1,GATA2,SEPT6,PLCG2,SEC11C,TUBB2B,RAMP1,KIAA1211,TRPS1,RCOR2,PTP4A3,ARHGDIB,HES6,KCNK5,KIAA0922,RHOU,FAM117A,KCNAB2,GPX3,ATF5,GMPR,LONRF1,EPHX2,PIM1,ADRBK2,STEAP2,TBX3,APOLD1,IL6R,ZNF711,RAPGEF5,PIK3CD,ITPKB,QPCT,ICAM3,SLC43A1,FKBP5,FGFR3,SEMA4D,PAQR8,MTSS1…
nutlin_3	NNAT,PTPRCAP,DHRS2,CYFIP2,CORO1A,SPP1,DDX1,GPC2,PRRT2,SEC31B,MDM2,METTL7A,LOXL3,EPHX2,AKR1C3,KIAA1211,SELENBP1,PTCH1,PRAME,SEC11C,RHOU,BTG2,GPC4,SEMA4G,CRMP1,CA11,CISH,GDF15,CDKN1A,ADRBK2,GAB2,SAP25,CBX2,HAPLN3,SEPT6,APLP1,HLA-DMA,FAM222A,MSX1,REEP2,CADM4,GAD1,PAQR8,SESN1,MEX3B,FDXR,MEX3A,MAML3,RNF157,PKDCC,EVL,IL17RB,SATB1,ERO1LB,SYT11,AXIN2,ABCA3,FAM171B,SEPT5,APOE,GSTA4,ATF5,SLC43A1,CD74,PLA2G…
HLI 373	CORO1A,DHRS2,DDX1,NNAT,NKX3-1,PTP4A3,FAM171B,UNC5B,SEC31B,TUBB2B,RHOU,BTG2,RIMS3,AQP3,CISH,NR2F1,BMP4,GATA2,MANSC1,TP73,TBX3,CLEC11A,GAB2,SEC11C,FZD4,PRRT2,LIMD2,METTL7A,DOK4,CRMP1,SYT7,CRABP2,SELENBP1,GJB2,MEX3A,FAM43A,DUSP2,NMU,APOM,ELOVL4,ARHGDIB,GCH1,GDPD3,GPC2,SESN3,TM7SF2,AUTS2,KIAA1211,RAPGEF2,EFCAB4A,ASS1,CYFIP2,STAT5A,STEAP2,PTCH1,CTSH,TP53INP1,LOXL3,IFIT2,GAD1,HOXB5,ATP2A3,RCOR2,AXIN2,D…
serdemetan	PTPRCAP,DHRS2,CORO1A,NKX3-1,RHOU,SEPT3,SBK1,TMSB15A,GATA2,UNC5B,RIMS3,CRMP1,ATP1A3,OLFM2,ACTA2,DDX1,MEX3B,GPC2,COL1A1,SEPT5,FZD4,PTP4A3,LOXL3,LIMD2,SEC11C,NREP,TUBB2B,CISH,ERBB2,BMP8B,MEX3A,TP53INP1,TWIST1,PALM,ADRBK2,DOK3,FZD8,SYT1,STEAP2,TBX3,CYFIP2,RCOR2,SALL2,VASH1,ATP2A3,CBX2,NBEA,ZFP69B,CADM1,TRIT1,MXRA8,ICA1,SERPINE2,RNF144A,GAB2,FAM171B,TRIB2,ZNF711,ST6GAL1,PCOLCE,BAMBI,PRAME,GNB3,TUB,MET…
necrosulfonamide	NNAT,SEC11C,PRRT2,CORO1A,RIMS3,RCOR2,SALL2,ATP2A3,GPC2,GPC4,FAM171B,MEST,CA11,HES6,PRSS12,OLFM2,SCG2,MEX3A,PTP4A3,DDX1,CRMP1,SYT1,JAM3,SLC29A4,TRIT1,LIMD2,ZNF711,BMP4,ZIC2,ZFP69B,CDON,MFSD2A,AUTS2,APLP1,ADRBK2,KIAA1211,GMPR,BMP8B,ID4,EPB41,TUBB2B,C14orf132,MLLT11,ARVCF,BEX4,DUSP2,FAM171A2,SEPT6,FSD1,CYFIP2,TP73,CAMK1D,HOXB5,RNF144A,MTSS1,TWIST1,FCGRT,ID2,UCP2,TGFB3,ASRGL1,DLX1,GAB2,ABCA3,ZFP69,CT…
HBX_41108	MMP1,NOV,CRABP2,CORO1A,FAM171B,SEC11C,CLDN3,HLA-DMA,CA11,CD74,RAMP1,TGFB3,PRAME,LOXL3,BMP8B,DOK3,DEPTOR,SELENBP1,SHOX2,PRSS12,ELL3,SCG2,DLX1,MERTK,PIM2,HID1,C19orf71,KREMEN2,CCDC74A,TRIT1,TRIB2,ERO1LB,MEF2B,MMP17,TRPS1,HSD17B14,ABCA3,ZFP69B,MAP9,SEPT6,GALNT6,PLCG2,CTHRC1,PTCH1,PRKAR2B,DIRAS1,LIMD2,SNX10,OLFM2,FADS2,EFCAB4A,CADPS2,KAZALD1,SLC2A3,DDX26B,KIAA0922,MFSD12,AHCYL2,ADRBK2,ST6GAL1,CNTNAP1…
SMER_3	CORO1A,TUBB2B,PTX3,GPC2,PTPRCAP,PTP4A3,CISH,PRRT2,CRMP1,SEC31B,DUSP2,SEPT6,RIMS3,CRABP2,MEX3A,SLC2A3,FAM171B,GAD1,LIMD2,ADRBK2,ZNF711,IFI6,GAB2,AUTS2,RAB3A,TWIST1,PTCH1,PIM2,NR2F1,NREP,CA11,LOXL3,RGL1,COL1A1,KLF2,BEX4,CLDN3,HOXC6,TRPS1,EVL,ZNF704,TBX3,HIST3H2A,SELENBP1,GLCCI1,CTSK,CXCL1,TLE2,DLX1,TNRC6C,KIAA0922,ARHGDIB,TIMP3,UNC5B,TCF7,VANGL2,SYT7,SCARF2,JAM3,CREB3L4,ACTA2,PLCG2,APLP1,H2AFY2,MXR…
BRD_K28456706	NNAT,SEC11C,TUBB2B,CRMP1,RIMS3,GPC2,SBK1,MSX1,DHRS2,BMP8B,SEC31B,MEX3A,SALL2,SEPT5,MXRA8,PTP4A3,GNG4,FAM171B,CD74,SATB1,NBEA,ELOVL4,STEAP2,HES6,CORO1A,NKX3-1,TRIT1,KCTD12,CA11,NREP,HAPLN3,VANGL2,RGS16,AQP3,ZFP69B,TUB,TBX3,AUTS2,JAM3,LIMD2,C16orf45,SIX1,MFSD2A,ADRBK2,RAMP1,DEPTOR,GLCCI1,ZNF711,PCSK1N,BEX4,PRRT2,PDE4D,FNDC4,GAB2,SYT1,SEPT6,DLX1,UNC5B,RHOU,APLP1,RGL1,NOTCH3,FGFR3,BMP4,HLA-DMA,MARCH9…
BRD_K45681478	CD74,SEC11C,APOE,C19orf71,BMP8B,FAM222A,ERBB2,CRMP1,GOLGA7B,RHOU,NR4A2,TBX3,IL17RB,QPCT,HLA-DMA,SYT7,SLC2A3,MUC1,HES6,CTHRC1,BAMBI,TNFRSF14,MFSD12,SCAMP5,BMP4,APOLD1,HOXB5,HID1,DHRS2,NNAT,SERPINE2,ICA1,AMOT,GDPD3,CPE,PGAP3,PRAME,GLCCI1,MITF,MLPH,C1orf210,CABLES1,PRRT2,ATP2A3,AHRR,PLCG2,RAB3A,MMP17,FZD4,ST6GAL1,ZFP69B,HSD17B14,FGFR4,LYST,TMEM198,TWIST1,CAB39L,TRIT1,KAT2B,EFCAB4A,TUBB2B,PTP4A3,GPNM…
methylstat	SCG2,RIMS3,PRRT2,CORO1A,FAM171B,TUBB2B,GPC4,ACTA2,GPC2,MEST,NREP,HAPLN3,PRSS12,TENM3,ID2,SYT1,CRMP1,MEX3A,COL5A2,SEC11C,APOE,KIAA1211,ZNF608,ZNF711,LIMD2,COL1A1,ADRBK2,SMAD9,FZD4,ADAMTSL4,NNAT,TWIST1,ELOVL4,APLP1,CA11,JAM3,GATA2,SCAMP5,SLC29A4,ABCA3,DHRS2,UNC5B,PIM2,RAPGEF2,SOX4,FAM171A2,HDAC9,GNAZ,BEX4,ID4,CXADR,CLDN3,REC8,PCSK1N,PLEKHO1,DDX1,DEPTOR,CYFIP2,BTG2,SLC2A3,FBN1,MLLT11,GPAM,TUBA1A,AS3…
PL_DI	CORO1A,CISH,DHRS2,RGS16,NOV,SALL2,TMSB15A,MEX3A,PRRT2,RCOR2,LIMD2,FAM222A,SEC31B,SEC11C,RIMS3,PTP4A3,ATP1A3,GAB2,GATA2,TBX3,BMP8B,GPC2,MTSS1,TUBB2B,ENO3,GSDMB,DOK3,RHOU,MSX1,ADRBK2,TRIT1,CYFIP2,PLCG2,GPC4,HES6,GAD1,KIAA1211,EPB41,ID2,SLAIN1,FAM171B,BTG2,CRMP1,AXIN2,PTCH1,MEX3B,ELOVL4,SEPT6,UNC5B,ZNF704,METTL7A,LOXL3,MARCKSL1,ZIC2,RAPGEF5,ATP2A3,LCP1,IL17RB,CRABP2,FZD4,ZNF711,H2AFY2,GPSM3,SELENBP1…
piperlongumine	CORO1A,RIMS3,BMP8B,PRRT2,RCOR2,GPC2,DUSP2,SEC31B,CA11,MEX3A,CYFIP2,CRMP1,LIMD2,CISH,SEC11C,SEPT6,DOK3,TUBB2B,ZNF711,NNAT,ADRBK2,TBX3,FAM171B,CD74,PTP4A3,ATP2A3,ZFP69B,PLCG2,CLEC11A,GAB2,PIM2,HES6,AUTS2,GLCCI1,TRIT1,GATA2,RAB3A,RHOU,ST6GAL1,EPB41,SATB1,PTCH1,ENTPD1,GSDMB,IL17RB,GPC4,CD83,DHRS2,FGFR4,GNAZ,KIAA0922,CDON,BRSK1,APOE,HID1,ZNF704,DIRAS1,EVL,E2F2,AMH,LPHN1,CBX2,H2AFY2,ICA1,NES,SYNGAP1,ID…
BRD_K34222889	NNAT,CORO1A,TMSB15A,RIMS3,RCOR2,GPC2,DUSP2,DDX1,SALL2,TUBB2B,ADRBK2,ATP1A3,MEX3A,SEPT3,SEC31B,LIMD2,OLFM2,RGS16,CISH,AXIN2,CRMP1,GATA2,ZNF711,SEPT6,DOK3,TBX3,KIAA1211,FAM171B,AUTS2,MSX1,PGF,FAM222A,CYFIP2,FSD1,GPSM3,PALD1,GNB3,PIM2,EVL,GAB2,PRSS12,C14orf132,LCP1,ZIC2,CA11,SATB1,DLX1,PTCH1,IGF2BP1,SLAIN1,RNF122,NUDT11,KIAA0922,EPB41,PTP4A3,FAM171A2,ZC4H2,ARHGDIB,PLCG2,CD83,MLLT11,JAM3,ACVR2B,STARD…
cerulenin	CORO1A,CISH,DUSP2,RIMS3,GATA2,PTP4A3,ATP1A3,SEC31B,GPC2,ATP2A3,SEC11C,PRRT2,ADRBK2,CRMP1,FAM171B,SEPT6,ZNF711,PLCG2,MEX3A,DDX1,RHOU,HES6,GAB2,CA11,PIM2,SLC2A3,ZFP69B,LIMD2,KIAA0922,GLCCI1,GPSM3,TBX3,E2F2,TUBB2B,TRIT1,STAT5A,ELOVL4,SELENBP1,TLE2,EVL,BMP8B,EPB41,PIK3R3,ZNF100,AUTS2,SATB1,SOCS2,ARID3B,SCML2,BTG2,CAMK1D,ARVCF,ID2,ZNF736,ZNF253,ATHL1,LPHN1,PIM1,TNRC6C,DEPTOR,CBX2,CYFIP2,ICAM3,NRGN,GCH…
BRD_K26531177	NNAT,CORO1A,DDX1,CRMP1,RIMS3,GPC2,SEC31B,BMP8B,AUTS2,PRRT2,ZNF711,SATB1,HES6,TGFB3,ST6GAL1,CISH,MEX3A,PTP4A3,LIMD2,SEPT6,ADRBK2,CA11,ATP2A3,RHOU,DHRS2,TRIT1,IL17RB,NREP,TUBB2B,NUDT11,FOXN3,TMEFF1,CYFIP2,PIM2,ZFP69B,WASF1,GPC4,SCAMP5,ASRGL1,GLCCI1,CBX2,FGFR4,E2F2,NFIB,ZIC2,FBXL16,FAM171A2,DUSP2,KIAA0922,TBX3,TWIST1,LPHN1,JHDM1D,EVL,MEF2B,ZNF704,SSBP3,GPAM,SCML2,GNAZ,RNF157,FZD8,CDON,ENTPD1,MFSD2A,…
NSC95397	PTPRCAP,CLEC11A,LOXL3,PTX3,GPC4,SEC31B,CISH,LIMD2,GPC2,GAB2,CORO1A,ACTA2,CRMP1,MMP1,PRRT2,SEPT6,JAM3,CTSK,HAPLN3,TUBA1A,PLEKHO1,PRSS12,LAT,MEX3A,BEX4,PMP22,RCOR2,FSD1,CTHRC1,RNF144A,FAM171A2,HES6,EVL,PRKAR2B,ADRBK2,PTP4A3,GATA2,TWIST1,NES,SEPT5,CYFIP2,TUBB2B,CD74,KHDRBS3,GMPR,CDON,CHN1,PREX1,RECK,FAM222A,DLX1,APBA2,TUB,GPNMB,APBB1,KIAA1199,FZD8,ZEB1,BRSK1,KIAA0922,IL11RA,SCML2,FN1,CADM1,WIPF1,TAG…
manumycin A	CORO1A,PTPRCAP,RIMS3,PTP4A3,CISH,RCOR2,CRMP1,DHRS2,PRRT2,MEST,SEPT6,TUBB2B,FSD1,DLX1,GPC2,GATA2,GAB2,GPSM3,CAMK1D,MEX3A,CCDC69,PIM2,DPF1,GNB3,LIMD2,BEX4,SEC31B,REEP2,EVL,JAM3,ADRBK2,PTX3,PIK3CD,DUSP2,NREP,FAM171A2,TWIST1,KIAA0922,AUTS2,ELOVL4,SIX1,PLEKHO1,PIM1,SV2A,ICAM5,CLEC11A,ARHGDIB,BRSK1,OSBPL6,BAI2,CA11,HES6,STAT5A,KCTD12,PRAME,UNC5B,RAB3A,RAC2,TMEFF1,APBB1,CD83,ARID5A,RP11-122A3.2,APBA2,TU…
CCT036477	LOXL3,COL1A1,TAGLN,NNAT,CRMP1,PCOLCE,ACTA2,PTPRCAP,PRRT2,RGS16,MEX3B,ATP2A3,MXRA8,FHL1,CORO1A,CLEC11A,NREP,PTX3,ECM1,FBN1,RIMS3,RCOR2,SEPT5,COL6A2,ATP8B2,MMP2,DIRAS1,PXDN,CISH,CHN1,TUBA1A,NFATC4,GATA2,CD74,FAM171B,AHRR,SLC22A17,GAB2,MYL9,TENM3,MSX1,RFTN1,LTBP1,C3orf18,F2R,LRP1,CA11,PIM2,PMP22,MSRB3,SCARF2,PLEKHO1,LOXL1,PTP4A3,C16orf45,NKX3-1,EFEMP2,RGL1,NES,SARM1,CLGN,ANXA6,FN1,EHD3,PRAME,DLX1,DA…
PX_12	NNAT,CORO1A,CISH,RIMS3,TMSB15A,CLEC11A,PRRT2,GPC2,NOV,RCOR2,RGS16,PTP4A3,ATP2A3,SEC31B,MEX3A,GATA2,GAB2,LIMD2,ADRBK2,DHRS2,PRSS12,FAM171B,OLFM2,SELENBP1,SEPT6,FAM222A,AXIN2,MEST,ZNF711,SATB1,CA11,EVL,AUTS2,PIM2,KIAA1211,CRMP1,ZIC2,PLCG2,RHOU,SEC11C,FAM171A2,STAT5A,MSX1,DUSP2,CYFIP2,REEP2,CDON,TCF7,DDX1,BEX4,HAPLN3,BMP4,JAM3,RAB3A,ID2,TLE2,JHDM1D,NREP,CTXN1,E2F2,AKNA,TUBB2B,RNF122,CRABP2,CAMK1D,ZN…
PRIMA_1	RIMS3,NNAT,GPC2,CRMP1,MEX3A,CORO1A,CISH,TUBB2B,PRRT2,GATA2,ADRBK2,TRPS1,DDX1,NREP,CA11,CYFIP2,MEST,HES6,CREB3L4,ZNF711,SEC31B,MSX1,LIMD2,FAM171A2,ZNF704,RAB3A,GLCCI1,FAM171B,PREX1,REEP2,SCAMP5,PTP4A3,TBX3,ATP2A3,CTXN1,SEPT6,BRSK1,MEIS3,GNAZ,CDON,OLFM2,DUSP2,TUB,TMEFF1,RHOU,CBX2,EVL,BEX4,HID1,LPHN1,PCSK1N,SLC22A17,NKX3-1,FSD1,GAB2,ABCA3,TNRC6C,ZIC2,TUBA1A,SARM1,CAMK1D,EFNB3,PTCH1,SERPINF1,ARVCF,SY…
968	ANKRD1,PTPRCAP,RGS2,SEC31B,ACTA2,FRAS1,LBH,MYL9,UPK3B,NKD2,EREG,AQP3,GSTA4,TAGLN,S100A4,CISH,KRT81,RDH10,APOC1,PODXL,GLIPR2,ALDH1A1,APOE,HMOX1,HEG1,IL17RD,S100P,CYP1B1,S100A2,HHEX,MBNL3,CRIP1,GCLC,KLHL5,PCSK1N,CTGF,PRKCH,MYRF,ERV3-1,IL32,BCAT1,BAI2,ZBED6CL,ARHGDIB,PRR22,DSC2,TSPAN12,ZNF711,ARHGAP26,KRT80,ANXA3,DKK1,SOX9,BTC,UCHL1,PLIN2,HBEGF,NAT8L,AKAP12,SLC48A1,FBLN1,PXDN,C3,FOXC1,HIC2,MAP2K6,RA…
ML029	ALDH1A1,CORO1A,CISH,FGFR4,SLC27A2,GYLTL1B,SEC31B,ATP2A3,FGFR3,PTP4A3,EFCAB4A,LCP1,SELENBP1,GDPD3,PIM2,SEC11C,AKR1B10,IGSF9,FBXO2,GPR160,RHOU,TSPAN33,GAB2,DEF6,HID1,PCSK6,ELL3,SULT1A1,APOE,TTC9,ATF5,CA2,ZNF711,MBNL3,C1orf115,HES6,NOTCH3,CD74,KCNK5,CCDC88C,SPRY1,S100A14,AKR1C3,EFNA3,APOM,TRPS1,FOXA1,PLLP,CREB3L4,RAP1GAP,NAT8L,ACTA2,KITLG,PIM1,KREMEN2,PDE9A,NMU,DUSP2,CD83,MEX3A,SAP25,CASZ1,NFIA,CRIP…
AZD1480	ACTA2,COL1A1,NNAT,MEST,DDX1,NKX3-1,ERBB2,NREP,SCG2,MMP2,TUBB2B,C16orf45,SALL2,GPC2,TAGLN,RIMS3,TWIST1,PGAP3,MEX3A,CRMP1,LOXL1,PRRT2,ATP2A3,PRSS12,DEPTOR,DOK3,FADS2,FBN1,SAMD11,H2AFY2,DCLK2,MLLT11,COL5A1,TRPS1,LTBP2,SERPINF1,PREX1,NR2F1,CBX2,EFEMP2,TP53INP1,ZNF711,TMEFF1,BMP8B,SCAMP5,SEPT5,ZIC2,SARM1,BAI2,GJA1,B4GALNT1,MEF2B,CHN1,LIMD2,MXRA8,PLEKHO1,GPC4,MAGEH1,CORO1A,UNC5B,RAPGEF2,MAP1B,GATA2,ITP…
RITA	DHRS2,NNAT,SELENBP1,SULT1A1,PTPRCAP,ALDH1A1,COL1A1,C1S,PKDCC,OLFM2,CA12,RGL1,METTL7A,CTSK,RBPMS2,BMP8B,ERBB2,GYG2,SDC2,PCOLCE,SAMD11,METTL7B,NID1,MRC2,PAPSS2,HKDC1,PRRT2,PBX1,MAP2K6,LRP4,PTP4A3,CORO1A,STAT5A,COL4A1,GGT1,CISH,COL5A2,TCEA3,NES,CDC42EP5,FZD4,NNMT,VSIG10L,EPHX1,EFCAB4A,ZFP69B,LBH,PLEKHA4,ATHL1,PALM,GDPD3,ID2,CYFIP2,GPR160,C1R,IL17RB,IL6R,SEPT5,SLC46A3,SEMA4G,APOM,NREP,STEAP2,TRPS1,GA…
ABT_199	AKR1B10,SEC11C,APOC1,PIM2,GPAM,NR2F1,ANGPTL4,RNF128,DHRS2,FGFR3,ATP2A3,IFI6,DEPTOR,IFI27,PTP4A3,MAP2,AUTS2,MPP1,CPE,LRP4,ABCA3,GJB2,ALDH1A1,RHOU,PTPRCAP,MEST,ZBED6CL,GJA1,UCP2,NRN1,ISG15,PKDCC,CYFIP2,MSX1,MEX3A,BMF,LTBP1,FGFR4,ZNF100,TRPS1,STON2,CORO1A,GALNT18,FAM171B,PROCR,LXN,FGFR1,KAZALD1,BST2,IFIT1,SLFN11,EPHB3,CERS4,SYNPO,APOE,EVL,ZFP30,ZNF618,SOX4,FADS2,UCHL1,ZNF253,ZNF273,TGFB3,MSX2,KRT81,…
ABT_737	NNAT,PTPRCAP,CORO1A,CRMP1,ATP1A3,DDX1,SYT1,TNFSF10,BMP8B,SESN3,RIMS3,SPP1,DUSP2,SEC31B,CADM4,PELI2,ELOVL4,ADRBK2,EGLN3,GPC2,LOXL3,SBK1,TRIT1,HES6,SYNPO,TSPAN33,RGL1,NREP,CEP44,NBEA,CYFIP2,CLGN,SLAIN1,DOK3,CYP1B1,AXIN2,MPP1,AMOT,SDC2,AUTS2,SEC11C,SEPT5,LCP1,IRS2,PRKAA2,LZTS3,KCTD12,ZFP30,MFSD2A,MGAT5B,CAMK1D,LRP4,PNMA2,TUBB2B,NT5M,FAM105A,LIMCH1,RAB3B,BMF,TUBA1A,NPTXR,ZNF711,KIAA0922,COL4A1,KHDRBS…
navitoclax	NNAT,CORO1A,PTPRCAP,PTP4A3,SEC31B,SYT1,CISH,CRMP1,SEC11C,AUTS2,CYFIP2,PLCG2,SATB1,CD74,DUSP2,CAMK1D,PIM2,SEPT5,PCSK1N,GPC2,TSPAN33,DHRS2,CADPS2,GAB2,SEPT6,C1QL1,AMACR,ADRBK2,GNG4,KIAA0922,TUBB2B,DEPTOR,LIMD2,DOCK11,CADM4,ATF5,MMP24,GLCCI1,FAM171B,SGPP2,AXIN2,FAM105A,ZIC2,HOXB5,CA11,SEMA3B,ZBED6CL,EPB41,NR2F1,ZNF704,KIAA1211,MTSS1,TSPAN12,SLC29A4,CLDN3,RAPGEF5,ZNF711,HES6,NPTXR,SOX4,AKR1B1,UCHL1,P…
R428	NNAT,ACTA2,PRSS12,DDX1,OLFM2,CORO1A,PTP4A3,BMP8B,FAM171B,DCLK2,ANGPTL4,LBH,PRRT2,PIM2,MAN1A1,NREP,COL1A1,HAPLN3,RAPGEF2,MSX1,CAMK1D,SYT1,TRIT1,TTLL7,CRMP1,ZFP69B,PLEKHO1,AS3MT,TUBB2B,MEX3A,DPYSL3,ABCA3,COL5A1,SEC11C,GATA2,LIMD2,CLEC11A,CYFIP2,TUBA1A,MYL9,TAGLN,TENM3,SEPT5,GJA1,FADS2,FOXN3,ENTPD1,AUTS2,ITGA1,FGFR3,RHOBTB1,MMP2,ID2,NPTXR,RNF122,ASS1,SEPT6,DOK4,RGL1,E2F2,NDRG4,PXDN,EHD3,MLLT11,MAGEH…
NSC23766	FZD4,ACTA2,COL5A1,COL1A1,ADAMTSL4,SEC31B,MDFI,ZNF331,LCP1,CISH,NKX3-1,OLFM2,CORO1A,S100A4,PTP4A3,SLC1A3,EVL,CPE,PCDHB14,RHOV,COL6A1,GPC2,MAGEH1,MMP2,PDE4D,WNT9A,NREP,NOTCH3,COL6A2,ARHGDIB,SEPT6,CRABP2,SEPT5,MPZL2,FAM20C,CALD1,CPA4,MEIS3,FZD8,ITPR1,MEF2B,SLC2A10,FAM171B,SLC2A3,RAPGEF2,CCDC71L,LIFR,PCOLCE,PXDN,LIMD2,GLCCI1,APLP1,TCF7L1,RNF122,KIAA0922,GFPT2,TOX2,HENMT1,PTGES,MFGE8,TAGLN,HOXC13,ADRB…
BIX_01294	NNAT,CORO1A,ATP2A3,TUBB2B,DDX1,TBX3,CRMP1,COL1A1,LIMD2,CISH,GMPR,RHOU,PCOLCE,BMP8B,GPC2,GAB2,SERPINF1,SYT1,SEC31B,RIMS3,SEC11C,PTP4A3,NREP,RCOR2,MEX3A,AUTS2,ADRBK2,ITGA1,RAB3A,KIAA1211,GATA2,CLDN3,BMP4,SELENBP1,SCG2,HES6,ID2,IL17RB,DOK3,LOXL3,UNC5B,TUB,TCF7,QPCT,SALL2,AHRR,ACTA2,CLEC11A,TMEM198,JAM3,DOK4,ZNF711,ITPR1,PRRT2,SEPT5,ZNF704,TRIB2,DUSP2,RNF144A,TRIT1,CDON,ICA1,FAM171B,FBN1,EVL,RGL1,KHD…
UNC0638	COL1A1,TAGLN,REC8,ACTA2,CRMP1,NKX3-1,ITGA1,IGFBP5,TBX3,FZD4,TUBB2B,DDX1,PCOLCE,SARM1,NREP,RIMS3,SEC31B,CLIP3,SEPT5,ADRBK2,RHOU,MXRA8,PRRT2,SCAMP5,DEPTOR,ATP2A3,LOXL3,C14orf132,SLC7A2,GAB2,CALD1,CISH,TUB,SLC29A4,TRIT1,SYT1,SEC11C,MEX3A,MLLT11,DIRAS1,NES,PXDN,JAM3,ZFP69B,ZNF704,FGFR3,FOXN3,SSBP2,EFEMP2,EVL,FN1,COL6A1,STMN3,RECK,KHDRBS3,FHL1,ID2,UNC5B,ARMCX1,LOX,MAN1A1,MYL9,FBN1,MMP2,LRP1,MYLK,IGFBP…
PF_543	CORO1A,FGFR3,FGFR4,SAP25,PLCG2,CCDC69,RHOU,APOE,HNMT,GJB2,MAN1A1,SEC31B,SLC40A1,FGFBP1,GSDMB,PIM1,SEC11C,MYRF,PTP4A3,BMP4,SLC43A1,CISH,IL17RB,METTL7A,FZD4,ARHGDIB,CAB39L,LCP1,NNAT,FAM171B,GAB2,CLDN3,FADS2,CCDC88C,LIMD2,ANO9,PIM2,ITGA1,NR6A1,ASS1,GPSM3,SEPT6,MEF2B,IGF2BP1,HPDL,ARID5A,IL6R,GALNT4,PKDCC,LIPH,MEST,ATF5,BTG2,GYLTL1B,GLUL,FKBP5,NES,LAD1,ACSL5,FZD5,RGS2,AQP3,STAT5A,HMGA2,LTBP1,TMC6,ORMD…
prochlorperazine	SERPINE2,NNAT,LOXL3,QPCT,SEC11C,CORO1A,BAMBI,MMP17,TIMP3,DDX1,GPNMB,ST6GAL1,PTP4A3,TRIB2,APOE,TNFRSF14,CLEC11A,MITF,C19orf71,CTHRC1,LIMD2,APOLD1,TUBB2B,ATP2A3,GPC2,SEC31B,CRMP1,TBX3,SLC1A4,RHOU,PRAME,PLCG2,NES,KCNAB2,GAB2,MFSD12,TMEM171,HES6,BMP8B,TRAF1,SDC3,ITPKB,CDK5R1,SYNM,ITPR1,ADRBK2,RNF157,INPP5F,IGF2BP1,CADM4,MANSC1,TBC1D7,GMPR,SAP25,SEPT5,MEX3A,KAT2B,TMTC2,PFKFB4,SCAMP5,NR4A2,ZNF711,MAN1A…
trifluoperazine	AXIN2,ALDH1A1,RGS2,FGFR3,LOXL3,CLEC11A,SAP25,PTPRCAP,PRSS12,CORO1A,PAQR8,RHOU,HPDL,SERPINE2,ITPR1,GRB7,FGFR4,RNF43,CD74,SLC27A3,NES,IL17RB,AQP3,SEC31B,DOK4,FKBP5,GAD1,METTL7B,MEST,NNAT,KCNAB2,SLC27A2,ARRB1,TIMP3,ORMDL3,GSDMB,EPHX2,PGAP3,AGMAT,MBNL3,TBX3,GPSM3,PIM2,TMEM45B,GALNT4,KITLG,AUTS2,DUSP6,FERMT1,SMPDL3A,PCSK6,DUSP2,UNC5B,BCAS3,PRAME,PKDCC,ASS1,MIEN1,BMP4,SLC40A1,PDE4D,ZNRF3,NMU,KREMEN1,GA…
SCH_529074	NNAT,QPCT,BMP8B,DHRS2,CORO1A,FAM222A,GPC2,HES6,CISH,CRMP1,SLC1A4,TRIB2,DOK3,LOXL3,TNFRSF14,ST6GAL1,TUBB2B,TBX3,PRRT2,RIMS3,SEC31B,PTCH1,ATP2A3,GAB2,C19orf71,SEC11C,CTSK,GPNMB,HID1,TRIT1,SCG2,CREB3L4,ITPR1,ICA1,SERPINE2,NES,APOLD1,ARVCF,CADM4,PRKAR2B,KIAA1211,MEX3A,ITPKB,OLFM2,MFSD12,AHRR,EGFL8,LIMD2,MITF,PRSS12,RNF144A,KCNAB2,ENTPD1,DUSP4,ZNF704,SELENBP1,ZFP69B,SLC27A3,HOXD9,TNRC6C,CD74,MMP17,HOX…
fingolimod	CORO1A,RHOU,ARHGDIB,DDX1,DUSP2,CISH,GATA2,RIMS3,BMP8B,SEC31B,DHRS2,ATP2A3,TUBB2B,CD74,SLC2A3,FZD4,GAB2,GPC2,IL17RB,DOK3,PIM2,SYT1,GPSM3,ADRBK2,MANSC1,LIMD2,MBNL3,GLCCI1,PTP4A3,CYFIP2,FGFR3,GSDMB,TRIT1,SEPT6,FAM171B,ERBB2,SATB1,ST6GAL1,ICA1,PRSS12,LCP1,S100A4,SELENBP1,BTG2,CRMP1,MEX3A,PIM1,CLDN3,DUSP16,METTL7A,PRRT2,DEPTOR,RAPGEF2,HOOK1,AUTS2,ENTPD1,SCNN1A,STAT5A,GDPD3,AMOT,SAP25,DOK4,TBX3,MTSS1,U…
GW_405833	NNAT,CORO1A,RHOU,GATA2,PKDCC,SEC31B,SLC27A2,APOE,GAB2,SEC11C,PTP4A3,APOC1,PIM2,GDPD3,FAM171B,STAT5A,HES6,KSR1,EPHX2,DUSP2,TUBB2B,ATF5,CD74,GAD1,SEPT6,CISH,DGAT2,PIM1,LIMD2,SEMA4G,AKR1C3,PTCH1,BMP4,FGFR3,CAB39L,PRRT2,NRGN,AUTS2,UNC5B,ZNF711,LCP1,CYFIP2,CBX2,MSX2,JHDM1D,NXPH4,E2F2,CXorf57,DOK4,RNF43,PIK3C2B,SH3BGRL2,TLE2,CLDN3,MTSS1,SLC2A3,ALDH1A1,RIMS3,EPB41,ADRBK2,MEX3A,SLC18A2,AKNA,SLC43A1,ARID3…
StemRegenin 1	CORO1A,SEC11C,GATA2,CISH,RHOU,PTP4A3,SEC31B,SYT7,MGAT4A,AQP3,GAB2,CPE,ICA1,PIM1,TRIT1,NKX3-1,BMP8B,IL17RB,ADRBK2,SLC2A3,SLC27A2,MBNL3,FAM171B,LCP1,ARHGDIB,RHOV,METTL7A,GCH1,STAT5A,GPC4,SLC1A3,FAAH,EPHX2,TUBB2B,ZNF711,CASZ1,MANSC1,ATF5,ZFP69B,MPP7,NMU,EFNA1,ADAMTSL4,AXIN2,MUC1,LAT,UCP2,MFSD2A,CRABP2,APOE,SEPT6,GSDMB,GLUL,PLCG2,CCDC64,PTPN6,JHDM1D,FGFBP1,PELI2,E2F2,TCF7,KSR1,ARID3B,SLC7A2,CAB39L,MP…
Bax channel blocker	APOE,RHOU,SLC2A3,GAB2,PRSS12,SEC31B,CLEC11A,RCOR2,RIMS3,NES,APOC1,ATF5,FAM171B,ADRBK2,CA2,KCNAB2,SALL2,CORO1A,CISH,KIAA1211,GJB2,DDX1,CD74,GATA2,PREX1,LIMD2,TBX3,ZNF711,C19orf71,SAP25,PIM2,FAM222A,MFSD12,MBNL3,TMEM98,BAMBI,FZD4,CRMP1,PIM1,MEX3A,STAT5A,PLCG2,NRGN,PRRT2,GPSM3,PRAME,PTCH1,EPB41,ATP7B,RAPGEF2,ROBO1,TIMP3,SEPT5,RNF144A,SEPT6,HPDL,ARHGEF26,HES6,CLCN5,AXIN2,ALDH1A1,SLC43A1,UNC5B,SIX1,FO…
Compound 23 citrate	NNAT,CORO1A,BMP4,CISH,RHOU,ANO9,SEC11C,RNF43,SELENBP1,PTP4A3,ICA1,IL17RB,RIMS3,EPHX2,GYLTL1B,HES6,SEC31B,BIK,GSDMB,HOOK1,MBNL3,CYFIP2,SEMA4G,FGFR3,EPCAM,JHDM1D,LAD1,SYT7,GPC2,ZNF704,BMP8B,CCDC88C,MANSC1,DENND1C,IGSF9,LCP1,ARHGDIB,SLC43A1,MYO5B,DEF6,EFCAB4A,GAB2,SLC12A2,PIM1,GDPD3,PIM2,MEX3A,TRIT1,FAAH,PTPN6,SH3BGRL2,GPSM3,CLDN7,EPB41,NMU,AUTS2,FAM171B,METTL7A,CBX2,ADRBK2,STAT5A,LIMD2,BTG2,KHK,KCN…
nilotinib	CISH,APOE,SERPINE2,GPNMB,PKDCC,ALDH1A1,APOC1,CLEC11A,CTSK,SEC31B,DEPTOR,RHOU,SEC11C,GAB2,SAP25,SPRY4,RAB17,DUSP6,HES6,MMP17,LOXL3,NOV,TIMP3,MXRA8,TUBB2B,CTHRC1,FGFR3,CRABP2,LTBP2,PRRT2,ERBB2,ETV4,TRPS1,CADM4,GMPR,REC8,TRIT1,WASF3,NR4A1,COL1A1,C19orf71,KCNAB2,PIM1,MITF,RAB3B,SELENBP1,TNFRSF14,QPCT,ETV1,APOLD1,ITPKB,RGS2,PLA2G6,FOSB,ZNF331,RBPMS2,DLX1,SEMA4G,ECHDC3,RAP1GAP,PROS1,HSD17B14,S100A4,PMP…
masitinib	CORO1A,CISH,SEC31B,GSDMB,FGFR4,PTP4A3,FGFR3,LIMD2,GAB2,PIM2,KCNAB2,SEC11C,MGAT4A,ZNF704,MBNL3,HID1,TBX3,CLEC11A,SALL2,IL17RB,RIMS3,GPSM3,ATF5,DDX1,LCP1,KIAA1211,PLCG2,RHOU,GATA2,PREX1,SEPT6,TCF7,ASS1,TUBB2B,LAT,STAT5A,ORMDL3,ID2,STARD3,ADRBK2,FZD4,UNC5B,EPB41,AUTS2,HES6,EFCAB4A,JPH1,DUSP2,BTG2,IFITM1,BMP4,MEF2B,CBX2,SEMA4D,CYFIP2,ELL3,JHDM1D,GSTA4,GLUL,SEPT5,ELOVL4,CCDC88C,DEF6,E2F2,FAM117A,EVL,L…
imatinib	CISH,APOM,SERPINF1,STC1,SEC31B,PELI2,ERBB2,IGFBP5,TRPS1,WNT5A,HHEX,NOV,ANKRD1,FGFR4,PRSS12,GDF15,CHST2,UCN2,PIM1,NR2F1,TAGLN,DDX1,PGAP3,NEXN,DHRS2,TOB1,GAB2,COL4A1,LAT,GFPT2,CCND3,C1orf115,GATA2,RHOU,FGFR1,KLF2,DENND1B,STC2,COL1A1,PREX1,C16orf45,GEM,RAB38,IFIT2,BIRC2,KCNQ5,MXRA8,VEGFC,IL1R1,CD83,TGFB3,SPHK1,CPS1,CAMK1,PKDCC,SIX1,ENPP1,DYNC2H1,FOSB,GLIPR1,EVL,NAV3,FGF2,ITGA5,SPP1,SOCS2,SSBP2,LIFR,…
GANT_61	PTPRCAP,COL1A1,CORO1A,CD74,BMP8B,ACTA2,PLCG2,NKX3-1,PTP4A3,SEC31B,HLA-DMA,APOLD1,EFEMP1,CTSK,HAPLN3,HSPA2,COL6A2,CLEC11A,BTG2,MFGE8,DDX1,TNFRSF14,CYFIP2,NOV,CISH,FAM171B,DAB2,TAGLN,MXRA8,LTBP2,TYMP,CPQ,KCNAB2,TRIT1,COL12A1,PRSS12,GJA1,NMB,CRABP2,RAPGEF2,CAPS,MITF,MAGEH1,MSX1,ITPR1,ECHDC3,APOC1,FZD8,SLC1A4,SLC27A3,BMF,FZD4,MEF2B,MYL9,GPC4,GMPR,AHRR,C1R,QPCT,ISG20,SLC2A12,FBXO32,SEC11C,GLCCI1,ALDH1…
KU_55933	NNAT,AKR1B10,PTPRCAP,CORO1A,AKR1C3,SEC31B,PTP4A3,MEST,LAT,CLEC11A,SPP1,TRIT1,OLFML2A,C3,ATF5,CAMK1D,PIM2,PIM1,CISH,AQP3,FGFR3,GPSM3,LCP1,PLIN2,DUSP2,SEC11C,GAD1,STAT5A,GAB2,NID1,BMP8B,BMF,SMOX,GJB2,ENO3,SIX1,KSR1,RHOU,DNAJC6,OSBP2,MBNL3,FMNL1,ZFP69B,RGS2,SEPT5,LIMD2,LOXL3,PTGER4,CPE,EGLN3,C15orf48,ATP2A3,CD83,COCH,SEPT6,GLUL,RHOV,EPHX2,RCOR2,C1QL1,APOC1,GLIPR2,APOE,DEF6,LIFR,FAM105A,DLX1,ARID3B,M…
KU_60019	CORO1A,CISH,DHRS2,CRABP2,SEC31B,GATA2,FGFR3,PTP4A3,CLEC11A,LYPD3,MEST,PLCG2,TLE2,BMF,RHOU,GDPD3,EVL,MBNL3,CAMK1D,ZNF704,KIAA0922,ATF5,ERBB2,ADRBK2,GPC2,DEF6,IGSF9,ICA1,PIM2,SEPT6,RHOV,CBX2,STARD3,GJB2,AQP3,IFITM1,COCH,GPSM3,LIMD2,ZNF711,GCH1,CCDC88C,UNC5B,GLCCI1,ARID3B,DNMT3A,GAB2,UCP2,SLC29A4,MDFI,SEPT5,BMP4,FMNL1,SLC27A2,CA11,KSR1,CASZ1,PBX1,ZBED6CL,MEX3A,KREMEN2,CYFIP2,FGFR4,HENMT1,PTCH1,CYP1B…
BRD_K11533227	QPCT,NKX3-1,NES,PTX3,ITPKB,RAB38,MSX1,HAPLN3,DDX1,MITF,TTYH2,IL6R,PCOLCE,KCNAB2,TMSB15A,SEC31B,TUB,GPC2,TRIB2,PLCG2,HSPA2,SLAIN1,ADRBK2,SLC1A4,TNFRSF14,LTBP1,CNFN,PARD6G,RNF144A,CORO1A,RAB3A,CRMP1,NXPH4,GRB7,KRT17,MLLT11,MFSD12,PREX1,WIPF1,TWIST1,CTHRC1,SCARF2,ENO3,C14orf132,SEPT6,SLC45A3,TNFRSF19,LIMD2,TBX3,MCAM,ZNF704,C1orf21,RAP1GAP,ACTA2,TP53INP1,C7orf41,GYG2,GATA2,ADA,STEAP2,C19orf71,IFI16,E…
neuronal differentiation inducer III	DHRS2,RHOU,MEX3A,PTPRCAP,EPHB3,GPC2,AQP3,GDF15,FGFR4,SELENBP1,TGFB3,APOE,EFNA3,ICA1,EPHX2,NKX3-1,PTP4A3,METTL7A,CISH,RAB3A,IL6R,RNF43,MAP2K6,CLDN3,TBX3,SLC43A1,FAAH,RHOV,ZNF711,B4GALNT3,FGFR3,AMACR,MSX1,GPR160,PLEKHH1,CBX2,MSX2,AUTS2,RAP1GAP,SEC31B,CA11,HES6,SEMA4G,ARVCF,SLC27A3,GLCCI1,ADRBK2,IL17RB,DSC2,SEC11C,CREB3L4,PODXL2,HEY1,JPH1,SLC7A2,E2F2,NRARP,RAB17,SAP25,PRRT2,SOX4,BTG2,ACSS1,MARCKSL1,…
BRD_K66532283	NNAT,GATA2,CISH,RIMS3,DHRS2,CORO1A,NKX3-1,PTX3,LAT,APOM,TMSB15A,ARHGDIB,FGFR3,LIMD2,IL6R,ADRBK2,RAC2,GAB2,APOC1,PIM2,PGF,MEX3B,SLC2A3,UNC5B,SEPT6,PRRT2,SEC31B,STAT5A,GPC2,PGAP3,PIM1,NOTCH3,MEX3A,CLEC11A,EVL,GLCCI1,CRABP2,FAM222A,HMGA2,ARID3B,ZNF711,CRMP1,SALL2,KIAA0922,GPSM3,RHOU,RCOR2,TMEM98,IGSF9,SYT1,PLEKHO1,APOE,MTSS1,NR6A1,ADA,TBX3,ANTXR2,AQP3,TUBB2B,PRKCH,PRAME,HS6ST2,GLUL,KSR1,MLLT11,FZD4,…
BRD_K80183349	PTPRCAP,NOV,NNAT,CORO1A,APOC1,APOE,RIMS3,LCP1,GATA2,MEX3A,LAT,LIMD2,CISH,NKX3-1,SERPINF1,NES,IL6R,FGFR4,DLL3,RUNX3,SAP25,RHOU,ADRBK2,ITPR1,PIM2,IGF2BP1,ARHGDIB,MAN1A1,SBK1,PLCG2,TMSB15A,BTG2,STAT5A,DUSP2,SELENBP1,RCOR2,ITPKB,GPSM3,STEAP2,SEPT6,MITF,TTYH2,PREX1,GAB2,DDX1,GPC2,MSX1,GAL,PRRT2,FAM222A,SEC31B,SLC7A2,HOXC13,MARCKSL1,AKNA,PIM1,TUBB2B,KIAA0922,PRAME,CREB3L4,ZNF711,MAP2K6,TNFRSF14,LONRF1,…
tacedinaline	APOE,APOC1,DDX1,SERPINF1,HID1,HOXB13,FGFR4,IGF2BP1,SALL2,ATP2A3,RIMS3,NKX3-1,GATA2,PTP4A3,FAM222A,MAN1A1,FGFR3,PRRT2,GLCCI1,MEX3A,IL6R,SLC43A1,QPCT,GNB3,VANGL2,MAOA,GNG4,ADRBK2,PRAME,SMAD9,SEPT3,GPC2,OLFM2,RHOU,ARID3B,TMSB15A,MAML3,IL17RB,RAP1GAP,PIM2,SEMA4G,NR4A1,GYG2,BTG2,ETV4,SYT7,ZNF704,CREB3L4,AUTS2,CXorf57,REEP6,CPE,JPH1,CKB,CACNG4,SCAMP5,ICA1,ARID3A,BEX4,FOXA1,SNCA,RNF157,PTCH1,HES6,GAB2,M…
LBH_589	NNAT,CORO1A,DHRS2,AXIN2,SBK1,RIMS3,CISH,SEC11C,ERBB2,FAM222A,ATP2A3,DUSP2,DDX1,GATA2,RHOU,SYT7,MEX3A,GPC2,NKX3-1,SYT1,SLC29A4,BMP8B,TRIT1,LIMD2,ATP1A3,HID1,SEPT6,APOE,HES6,KIAA1211,MBNL3,GAB2,PTP4A3,TUBB2B,SLAIN1,GRB7,SALL2,RCOR2,CRMP1,PRRT2,SEC31B,BTG2,CBX2,EPB41,PGAP3,TBX3,WNK2,LCP1,EFCAB4A,APOC1,LAT,TMSB15A,ZNF711,IL17RB,GYLTL1B,ZNF704,SLC43A1,CASZ1,DEPTOR,SEPT3,FGFR3,GCH1,AUTS2,FGFR4,KCNAB2,F…
belinostat	NNAT,DDX1,SEC11C,SYT7,CORO1A,SYT1,HID1,NKX3-1,TRIT1,ERBB2,SALL2,AXIN2,BMP8B,GATA2,KCNAB2,MEX3A,RAB17,QPCT,GRB7,ZFP69B,BTG2,RHOU,HOOK1,RAB3IP,HPDL,TUBB2B,RAPGEF5,FGFR4,PLA2G6,PGAP3,ISG20,MDFI,CREB3L4,IGSF9,FOXA1,CBX2,MAN1A1,HES6,CCDC64,STEAP2,JPH1,SLC29A4,FAAH,APOE,TM7SF2,IL6R,ST6GAL1,GCH1,HOXD9,EFNA3,RAP1GAP2,MYRF,ZNF704,LIMD2,DOK3,RAB11FIP4,ELL3,PREX1,JUP,GPR160,KREMEN1,LZTS3,SLC45A3,RAC3,ERO1LB…
vorinostat	CORO1A,NNAT,DHRS2,ATP2A3,DDX1,RIMS3,FAM222A,GATA2,LAT,CISH,LIMD2,APOE,PRRT2,MEX3A,AXIN2,TMSB15A,GPC2,TUBB2B,HES6,GAB2,MAN1A1,PIM2,CBX2,SLC29A4,EPB41,TBX3,SEC11C,RHOU,CRMP1,SEC31B,SEPT6,KCNAB2,BTG2,NKX3-1,ZNF704,SLC7A2,STAT5A,CYFIP2,ZNF711,ST6GAL1,PTP4A3,GNG4,NES,ADRBK2,SELENBP1,PLCG2,EPHX2,SLAIN1,UNC5B,GPSM3,MEX3B,RGS2,ATF5,ENO3,SLC43A1,RNF144A,LONRF1,IGSF9,SCAMP5,RNF157,HPDL,ACVR2B,GYG2,FGFR4,GA…
apicidin	NNAT,CORO1A,DDX1,RIMS3,LIMD2,CISH,TUBB2B,NKX3-1,GAB2,CD74,GPC2,DUSP2,ZNF704,DHRS2,ARHGDIB,PRRT2,SALL2,LAT,MEX3A,SEC31B,STAT5A,SEPT6,LOXL3,LCP1,ELOVL4,GPSM3,APOC1,CBX2,DOK3,PIM2,RNF144A,FGFR3,PTP4A3,RAB3A,KIAA1211,KIAA1324L,CRMP1,TMEM98,RHOU,PRAME,EVL,HES6,IL6R,KRT81,BTG2,GLUL,KCNAB2,ADRBK2,UNC5B,TBX3,ITPKB,RHOV,CD83,RAC2,PIK3CD,ATF5,MDFI,ADA,DLX1,SLC29A4,NES,GATA2,ARID5A,KIAA0922,ROBO1,ST6GAL1,CD…
ISOX	NNAT,CORO1A,ERBB2,ATP1A3,RIMS3,DDX1,GPC2,SALL2,DHRS2,MEX3A,KIAA1211,TMSB15A,LIMD2,CISH,PRAME,GRB7,SEC31B,HES6,VANGL2,ZNF704,PTP4A3,GAB2,SEPT6,PRRT2,APOE,TUBB2B,PGAP3,SAP25,CBX2,ITPKB,KIAA0922,ENO3,CRMP1,RNF144A,GNG4,SEC11C,RAB3A,ADRBK2,EPB41,CRABP2,SATB1,ZNF711,RAPGEF5,ZFP69B,NES,TRIT1,GSDMB,AUTS2,BRSK1,GATA2,FAM171A2,SLC29A4,STARD3,IL6R,DUSP2,EVL,C7orf41,BTG2,PKDCC,MITF,MIEN1,ACVR2B,RHOU,GPSM3,M…
entinostat	NNAT,CORO1A,CISH,DDX1,DUSP2,KCNAB2,DHRS2,GATA2,APOC1,HES6,QPCT,GPSM3,LAT,GPC2,GAB2,CRMP1,RNF144A,MMP1,LIMD2,NKX3-1,ADRBK2,SEC11C,PTP4A3,MEX3A,KIAA1211,APOE,TBX3,PELI2,RHOU,ST6GAL1,PRAME,SEPT6,CXCL1,SEC31B,STAT5A,CBX2,BAMBI,GMPR,LCP1,ARHGDIB,SLC29A4,ZNF711,GCH1,SCAMP5,MITF,PRRT2,ACVR2B,FAM105A,PLA2G6,CDK5R1,MAN1A1,ITPKB,EVL,RAB3A,ZNF704,GLCCI1,ATF5,ARG2,CPE,JHDM1D,LONRF1,IL6R,PLCG2,EPB41,EPHX2,FAM…
Merck60	NNAT,CORO1A,LIMD2,RIMS3,DDX1,GATA2,RCOR2,MEX3A,TMSB15A,ADRBK2,NKX3-1,ARHGDIB,PRRT2,ATP1A3,GPC2,GAB2,VANGL2,SEC31B,PIM2,STAT5A,FGFR3,CISH,SEPT6,CRMP1,DUSP2,GPSM3,MEX3B,LCP1,ZNF711,KIAA1211,UNC5B,CLEC11A,ADA,LAT,SEPT3,APOE,PLEKHO1,EVL,TBX3,ACVR2B,NRGN,TWIST1,KSR1,FSD1,SLC7A2,BTG2,PIM1,MSX1,ARID3B,WASF1,MLLT11,TUB,TBKBP1,ATF5,FAM171A2,RNF144A,HMGA2,ENO3,CD83,BEX4,DOK4,TMEFF1,CEP44,KIAA0922,TUBB2B,CY…
BRD_K61166597	NNAT,RIMS3,CISH,SERPINF1,CXCL1,GATA2,GPC2,LIMD2,CLEC11A,ADRBK2,MEX3A,PIM2,NKX3-1,IGF2BP1,PLCG2,MLLT11,LAT,DDX1,SEC31B,SEPT6,CORO1A,GAB2,APOC1,IL6R,MEX3B,PIM1,PRRT2,NES,TUBB2B,NMU,KIAA1211,SAP25,STAT5A,PLEKHO1,PRAME,ARHGDIB,VANGL2,RHOU,ZNF704,SEC61G,FGFR3,ADA,ZC4H2,KSR1,CBX2,SV2A,CRMP1,GAL,NDRG4,C7orf41,RAC2,LONRF1,IL8,GLUL,RNF122,ATF3,DOK3,CRABP2,GLCCI1,DHRS2,ELOVL4,IGSF9,BTG2,HES6,ACVR2B,EVL,ARI…
BRD_A86708339	NNAT,CORO1A,MEST,NKX3-1,DDX1,SYT7,PTP4A3,SEC11C,OLFM2,DOK3,HIC2,FAM171B,SLC43A1,IL17RB,TRIT1,FCGRT,SCG2,ARVCF,MDFI,HOOK1,FAAH,FAM105A,ZFP69B,EPB41,MAN1A1,SALL2,BTG2,ZNF74,IFITM1,FAM222A,GPR160,ALDH1A1,UCP2,ST6GAL1,TP53INP1,HOXB9,STARD10,CYFIP2,PRRG4,LCP1,FADS2,PCSK1N,MX1,MEF2B,MEX3A,CERS4,SEMA4G,IGF2BP1,ARHGEF26,KIAA1244,ITPR1,RAPGEF2,SH3BGRL2,B4GALNT3,ELL3,GPC2,PRRT2,JPH1,PTCH1,TM7SF2,JHDM1D,NRA…
ciclopirox	PTPRCAP,CORO1A,MSX1,CISH,DUSP2,SEC31B,GATA2,BMP4,FGFR4,PRSS12,FAM171B,RIMS3,CRMP1,SEPT6,DHRS2,SALL2,CLEC11A,NKX3-1,CLDN3,BMP8B,ALDH1A1,CYFIP2,TRIT1,ZNF711,CASZ1,MEX3A,GYLTL1B,PTP4A3,NR2F1,GPC2,SLC43A1,FCGRT,EPB41,LIMD2,SYT7,DOK3,MANSC1,ATP2A3,PRRT2,MDFI,CCDC88C,HID1,ZFP69B,JPH1,SEC11C,SERPINB9,SEMA4D,BIK,BTG2,IL17RB,HOOK1,KHK,ADRBK2,HOXB5,GSDMB,APOM,ICA1,CBX2,ZIC2,ARID3B,TUBB2B,SEMA4G,GCH1,CA11,G…
PAC_1	NNAT,CORO1A,CRMP1,RHOU,MEX3A,FAM171B,CLDN3,GPC2,DDX1,PRSS12,RIMS3,PRRT2,CISH,AXIN2,ZNF711,BMP4,SEC31B,TUBB2B,PALD1,FGFR4,HID1,ADRBK2,SALL2,EFCAB4A,SEPT6,OLFM2,CBX2,CREB3L4,TWIST1,ZFP69B,GAB2,MBNL3,FCGRT,PGAP3,PLCG2,HIC2,ICA1,LIMD2,TBX3,AUTS2,SEMA4G,TRIT1,TRPS1,ZNF74,SEC11C,ELOVL4,SELENBP1,EVL,KIAA1211,IL17RB,H2AFY2,HPDL,SYT7,BMP8B,FAAH,TUB,CENPV,DUSP2,ERBB2,PTP4A3,MAP2K6,SCML2,DOK3,EPB41,FOXA1,HE…
obatoclax	NNAT,PTPRCAP,CORO1A,LIMD2,DDX1,UNC5B,MSX1,MEX3A,SEC31B,TUBB2B,FAM171B,SALL2,GPC2,CRMP1,CLEC11A,FSD1,RIMS3,SEPT6,KIAA1211,PRRT2,BMP8B,GPSM3,TRIT1,NES,GJB2,ZFP69B,ADRBK2,ELOVL4,GAB2,DOK3,CD83,PTCH1,ZNF711,RNF144A,AXIN2,KIAA0922,LONRF1,ADA,BRSK1,TWIST1,EVL,LCP1,SLC2A3,BAMBI,LPHN2,FAM171A2,NLRP1,STARD9,CEP44,AKNA,ACVR2B,ENTPD1,PTP4A3,FAM43A,ATF5,SERPINE2,PLEKHO1,DLG4,TCF7,WASF1,EPB41,RNF122,FOXO3B,AR…
BRD_K63431240	PTPRCAP,CORO1A,MSX1,CISH,ARHGDIB,FGFR4,GJB2,SEC31B,IFITM1,APOC1,KRT17,LCP1,ADA,KRT15,MYRF,ACSL5,IL32,CFB,AKNA,FAM171B,MANSC1,CTSS,DEF6,IFI27,LIPG,FGFR3,PCSK6,GPSM3,ATHL1,PTP4A3,RHOU,LAD1,RAC2,ERAP2,GSDMB,PYCARD,ATF5,BAMBI,GPAM,PLCG2,EFNB1,CFH,DUSP2,SLC43A1,ENO3,AMT,TCF7,SLC27A2,TNFRSF25,OLFML2A,S100A2,CCDC88C,F3,TYMP,ADAM8,BMP4,APOE,TRIM22,SFN,C3,CYFIP2,IFIT1,CA2,PTGER4,FZD4,MAN1A1,SEPT6,SEMA4G,K…
sotrastaurin	PRSS12,SCG2,DDX1,ATP1A3,DHRS2,BMP8B,NNAT,TMSB15A,KIAA1211,FAM171B,CRMP1,FGFR3,ATP2A3,HES6,PTP4A3,NR4A2,DOK3,ARHGAP4,PIM2,FBXL16,ADRBK2,TRIT1,APOLD1,SEC11C,MSX1,GLCCI1,TNFRSF14,RNF157,ASS1,RAB3A,NBEA,MEF2B,GATA2,PRAME,GDPD3,ABCA3,ERBB2,SLC43A1,C7orf41,REEP2,ZFP69,SYT1,ZFP69B,CD74,CORO1A,SYT11,TWIST1,MAML3,UNC5B,GPC2,CA11,CBX2,IL6R,ZNF704,RAB38,ID2,PLCG2,LPHN2,ICA1,FAM222A,MITF,CYFIP2,ZNF711,RAPGEF…
NSC19630	NNAT,HES6,RGS16,RCOR2,DDX1,ARHGAP4,SEPT3,SYT1,GPC2,TMSB15A,PTP4A3,DHRS2,FBXL16,SLC29A4,CRMP1,MEX3A,HPDL,DOK3,UCP2,CRABP2,C14orf132,ENO3,DUSP2,TUBB2B,PIM2,KIAA1211,CORO1A,FAM171A2,PRSS12,AUTS2,GLCCI1,PGF,ADRBK2,CAMK1D,RNF157,MLLT11,ZNF704,SEC11C,MEF2B,RNF122,SLC2A3,ATP2A3,SEPT6,E2F2,TLE2,NREP,OLFM2,TMEFF1,MSX2,PCOLCE,LIMD2,GAL,PREX1,IL17RB,CCDC69,C7orf41,CPE,SYT7,ABCA3,HCN3,MAN1A1,CDON,BTG2,ARVCF,…
PDMP	ALDH1A1,APOC1,CLEC11A,CORO1A,DHRS2,SLC2A3,SEC31B,GAB2,CISH,NNAT,APOE,KCNAB2,TNFRSF14,AXIN2,RIMS3,FAM171B,BAMBI,TYMP,RASSF4,AKR1C3,QPCT,SEPT6,APOM,SERPINE2,DDX1,AKR1B10,ELOVL4,IL17RB,FGFR3,MBNL3,DGAT2,PIM2,C19orf71,PRAME,NR4A2,LXN,CYFIP2,NR4A1,ITPR1,LOXL3,HHEX,SLC1A4,TTYH2,PIM1,GATA2,STAT5A,MFSD12,NR6A1,MUC1,SEMA4G,LAT,CABLES1,AMT,TGFB3,MITF,NES,GPSM3,CD74,FZD4,CA11,PKDCC,LIMD2,RHOU,MMP17,HLA-DMA,…
marinopyrrole A	APOE,APOC1,MEST,PTP4A3,HES6,TUBB2B,SEC11C,CORO1A,MMP1,MEX3A,ELOVL4,FAM171B,ATP2A3,REEP2,ASRGL1,RBPMS2,ARID3B,ROBO1,LIMD2,SLC2A3,GPC2,ENTPD1,PRRT2,FADS2,DHRS2,PLCXD1,EPB41,SLC29A4,HSD17B14,ZNF711,DLX1,SEPT6,SCML2,APOM,ST6GAL1,GYG2,CA11,ZNF100,UCP2,ISYNA1,IL6R,ALDH1A1,FBXL16,SCAMP5,MSX1,ABCA3,MAN1A1,FAM69B,MEF2B,NRGN,LRFN1,HS6ST2,ITPR1,NR6A1,E2F2,GLCCI1,JAM3,FSD1,FCGRT,FAM171A2,DPF1,RAPGEF2,APLP1,S…
bafilomycin A1	ALDH3A1,FGFR4,MEST,TBX2,CARD16,IFITM1,NR4A2,HOXB9,REEP6,BAMBI,NR2F1,HOXC11,CYP2S1,GATA3,BST2,ISYNA1,CASP1,PLAT,PLAC8,CLIC3,EPHA4,STMN3,EPSTI1,FAM83H-AS1,SLC2A3,CRABP2,MSX1,RHPN1,UPK3B,MROH6,TMC6,LAT,NUPR1L,ERBB2,LLGL2,HOXB5,ERO1LB,RGS2,OSR2,CACNG4,VIPR1,PKDCC,RAB17,BMP4,SLC9A3R1,TJP3,KRT8,SCG2,CYB561,ACSL5,ARHGEF3,ALDH4A1,CREB3L4,ICAM5,FOXA1,DLX1,CD55,SLC39A4,TNFRSF6B,DUSP4,LYPD6B,CCNO,ELL3,HOXB6…
BRD_K33514849	GATA3,GPC4,NKD2,CYFIP2,ADORA1,FGFR4,SYNPO,ITPR1,MX1,ELFN2,TGM2,SULF2,TGFB3,KRT81,CD70,PDGFB,CORO1A,OAS1,RARRES3,CD74,ITGB3,DHRS2,SLC9A3R1,IGFBP3,C10orf10,PRRG4,SLC16A4,HOXB9,RASSF4,PCTP,COL18A1,NOG,RHPN1,CHN1,SEMA6B,C1QL1,EFCAB4A,SOGA2,TNFRSF6B,MDM1,CREB3L4,EDN1,PBX1,SDC2,APOBEC3G,CA12,AMOT,LFNG,DDX58,APOL1,KDELC1,TGFA,APOL3,STMN3,IRF7,CA11,EDIL3,HLA-DRB1,ERAP2,CRISPLD2,OAS2,SAMD11,BST2,IFI44,CMT…
BRD_K04800985	NNAT,BMP4,MXRA8,AXIN2,ERBB2,GAL,ANGPTL4,EGLN3,GATA2,IFI27,RNF43,COL1A1,FHL1,GGT1,PGAP3,FBN1,PLA2G4A,COL12A1,HOXC10,DEPTOR,HOXC6,RECK,GDPD3,FN1,TAGLN,MX1,ALDH2,GRB7,FERMT1,STC2,DSC2,TBX3,DOK4,RPS6KA2,IFI6,MAOA,UNC5B,THBS1,FGFR3,LMO7,KRT81,CDK4,EDN1,DTX4,FAM43A,HID1,CTSS,TUBB2B,CTGF,KIAA1199,SLC1A1,MEST,LTBP2,ADM,TUB,IRF7,CHAC1,SH3BGRL2,MIEN1,SLC12A2,EPS8L1,NREP,MLLT11,IGFBP4,MISP,SFN,AKR1C3,IGFBP3…
BRD_K02251932	NNAT,CPS1,CORO1A,NOV,PTPRCAP,CFH,KRT15,MEX3B,ANGPTL4,MXRA8,DUSP2,RHOV,CXorf57,FAM171B,SEC11C,USP18,LBH,TAGLN,CISH,B4GALNT1,SEPT6,CRABP2,RGS2,MEF2B,CD83,ATF5,S100A2,MX1,CYP1B1,EGLN3,TLE2,AQP3,NR4A2,LYPD3,GDPD3,SLC1A1,RHOU,NOTCH3,OSR2,GRHL1,COL1A1,ZNF711,C16orf45,GAB2,EVL,PIM1,G6PD,STARD5,PVRL1,BMP4,GALNT6,CBX2,MAPK13,HOXC10,GPC2,PTPN13,IFI6,HID1,ID2,LCP1,MSX2,FOS,CA11,MYO5B,NR4A1,RECK,TCF7,RASL11A…
BRD_K14844214	NOV,KIAA1199,ACTA2,LOX,PTX3,TAGLN,CPS1,COL1A1,TRIT1,ANGPTL4,IFI27,ZFP69B,TPM2,RECK,FBN1,C1S,SEC11C,ZFP69,NEXN,HOXC6,MXRA8,PGF,USP18,HBEGF,ANKRD1,HID1,COL12A1,FHL1,IFI6,CISH,RAB3B,IFIT1,CYP1B1,HOXC10,TNFRSF19,ECM1,SERPINE1,TIMP3,EFEMP2,TGFBI,ERO1LB,HIST1H2BJ,ANKRD37,CREB3L1,ERBB2,MTSS1,LMCD1,GPAM,SLC2A3,GLIPR2,CD74,KLF2,PCOLCE2,CTGF,MSRB3,PIM1,COL4A1,NEK7,DAB2,NCR3LG1,SMAP2,OAS1,COL16A1,NNAT,FGF2,…
istradefylline	NNAT,DOK3,HID1,ALDH1A3,IFIT2,HS6ST2,TYMP,ADAM8,JPH1,REEP6,EFNA1,FGFR4,SEC61G,C1QL1,TRIT1,RHOV,KRT80,EPHB3,MEST,C10orf10,SLC1A3,ARHGDIB,ICA1,CORO1A,MAOA,AMOT,IRF7,EGFR,S100A2,SERTAD4,DDX1,RHOD,IGSF9,DTX4,ITPR1,TINAGL1,WNT9A,IFIH1,TGFA,ENO3,MAP3K1,MAP9,EAF2,MFI2,RAB3IP,PPL,ADRBK2,C1orf115,PCED1B,GDPD3,LAMC2,SIK1,NBEA,HIC2,CGN,F11R,VAMP8,SPINT1,GALNT3,ZFP69B,CEACAM19,MOK,ZFP69,HERC5,CRB3,ZP3,LCP1,AD…
BIRB_796	NNAT,CORO1A,PTPRCAP,FAM171B,PLCG2,DUSP2,BMP4,PIM2,ATF5,GJB2,SEPT6,MEF2B,SAP25,CXorf57,STAT5A,CD74,AUTS2,PTP4A3,MDFI,KREMEN2,UNC5B,ALDH1A1,AKNA,SAMD11,KIAA0922,PRSS12,B4GALNT1,GFOD1,PTPRE,IGSF9,SLC27A2,SESN3,ZNF711,REEP2,SOCS2,PIM1,PRAME,FBXO2,DOCK11,SCML2,TUBB2B,TFEB,IFI6,RAPGEF2,PDE4A,IL17RB,CD83,LIMD2,PTK2B,GRB7,MARCH9,TSPAN33,HPDL,PTPN6,CA11,TRAF1,HR,SNTB1,ENTPD1,RNF157,EFNA3,NAT8L,NCR3LG1,ADS…
WAY_362450	PTPRCAP,CPA4,PLCG2,DUSP2,ERBB2,SEC31B,CORO1A,KRT81,MUC1,GRB7,CISH,GSDMB,IL32,MMP1,TNFSF10,TRAF1,PLBD1,CCDC69,CDA,ACSL5,RHOU,PTPRE,RGS2,MIEN1,PGAP3,GAL,CD74,ADAM8,GPX3,ARHGDIB,TYMP,ORMDL3,DENND1C,STARD3,SIK1,IRX3,IL17RB,HSPB8,TGFA,AKNA,MPP1,KIAA0922,DDX60L,HPDL,EDN1,IRF5,CDCP1,DENND2D,EFNA1,SGPP2,SYNPO,IFIT1,ADARB1,TFPI2,ABLIM3,MFSD2A,KITLG,ACSS1,SAP25,CD55,FOSB,RHOB,ARRB1,TCF7,FMNL1,CXCL2,C10orf1…
veliparib	PTPRCAP,CORO1A,NNAT,TWIST1,GJB2,STAT5A,MXRA8,CDC42EP5,NES,EPHB3,MUC1,KSR1,RIMS3,MEF2B,GATA2,LCP1,PIM1,RGL1,CISH,LPXN,CLEC11A,TBX3,MMP2,LIMD2,DHRS2,TGFBI,NREP,NDRG4,METTL7A,IL1R1,C1S,MYRF,TRAF1,F2R,ERV3-1,CD83,ATF5,IFI6,TCF7,PCOLCE,FLNC,IQSEC2,UNC5B,H2AFY2,SPARC,ADRBK2,IFI27,GPSM3,EFNB1,GLIPR2,CPVL,CYB5R2,HLA-DMA,BASP1,DTX4,CD74,GAD1,EPS8L1,KCNK5,NID1,SERPINH1,GFOD1,RFTN1,IFITM1,DOK4,TIMP3,MDFI,TM…
BRD_K90370028	NKX3-1,FAM171B,PRSS12,CXCL1,DDX1,TUBB2B,CD74,NNAT,DHRS2,SCAMP5,TGM2,CDC6,KCTD12,CXCL3,GATA2,CKB,ADRBK2,FBXL16,PCSK1N,MEIS2,NREP,CRMP1,PRICKLE1,CXCL2,KPNA5,SLC2A3,TFPI2,ANGPTL4,MEX3A,LBH,IFI6,PTGER4,RAPGEF2,PRRT2,CHN1,ABCA3,ANKRD1,NLRP1,TMEFF1,TUB,SEMA3A,TWIST1,SAMD11,TUBA1A,FSD1,JPH1,LPHN2,TMEM30B,FAM169A,ARVCF,KRT81,HIC2,APLP1,HES4,SEPT5,IL11RA,AMOT,HSF2BP,MSX2,OVOL2,ZNF503,DMKN,CCNE1,CYP1B1,HLA…
thalidomide	NKX3-1,DDX1,MEF2B,SATB1,TGM2,GJA1,COL5A2,TUBB2B,DOK3,HLA-DMA,SCAMP5,KRT80,IFIT2,ADRBK2,GFPT2,GLRB,PCSK1N,TGFB2,BIRC3,ACTA2,NBAS,SLC29A4,GPC2,C9orf169,MYBL1,CORO1A,SMOX,PTGES,HDAC9,ALDH1A3,FMNL1,TSPYL4,CACNG4,SPTBN2,KRT81,NREP,KPNA5,HSF2BP,HOXB13,LZTS3,EEF1A2,B4GALNT4,CCDC69,MTL5,ATP1A3,PRICKLE1,GBP1,HLA-F,PANX2,PDGFC,CRMP1,FAM198B,HHAT,SYT1,TWIST1,TENM3,HOMER2,C14orf132,MATN3,PRSS23,SOX4,FAM171B,…
SZ4TA2	DDX1,RIMS3,DOK3,TRIT1,MLLT11,ANGPTL4,RCOR2,C14orf132,MEF2B,ZFP69B,RARRES3,ADRBK2,CORO1A,GPC2,ACTA2,CYP1B1,DCLK2,FBXL16,CRISPLD1,ATP1A3,ZFP69,ENO3,MEX3B,SOGA2,SATB1,DOK4,SEPT6,CCDC69,KIAA0922,GJA1,MMD,KDELC1,TGFB2,P2RX5,NBAS,CELSR3,GBP1,MX1,ZNF737,IGFBP5,CRMP1,COL5A2,SYT11,NDRG4,IL17RB,KIF21A,HLA-DMA,HIST1H4H,GLRB,MAP2K6,SLC1A1,MFSD2A,TUB,SIK1,DEPTOR,ANTXR1,ZNF684,ATOH8,PLA2G16,AKR1B1,GFPT2,CXCL2,…
CBB_1007	SERPINE1,LOXL2,COL5A2,TFPI2,GFPT2,TGM2,CXCL2,GJA1,ANKRD1,EDIL3,NEXN,ACTA2,TPM2,FLNC,PTX3,MYL9,ANGPTL4,MX1,LAT,ALDH1A1,HRCT1,NNMT,SPARC,MYBL1,IRF7,IFI6,IGFBP7,ME3,GLRX,COL4A1,EDN1,CDH2,TGFB2,STC2,BMP4,SOGA2,PTPLA,NAV3,LTBP1,KDELC1,FSTL1,TGFBI,ZSCAN31,SELM,AXIN2,FBN1,FGF2,CA12,FSTL3,SYNPO,PLIN2,GBP1,GLRB,MAP1LC3A,GEM,MICAL2,CYP1B1,CPA4,LOX,ITGA5,SLC2A3,LMCD1,MRC2,TPM1,HOXB4,PRSS23,SLC1A1,PAPSS2,HMO…
ML050	NOV,NNAT,TRPS1,FAM171B,DDX1,BMP8B,NKX3-1,PRRT2,SP6,CREB3L4,SEPT5,GJA1,MEST,PLCG2,ZFP69B,FGFR4,SESN3,FAM222A,TRIT1,IRX3,NFIB,RAB3A,PREX1,APLP1,IGSF9,NRGN,DLX1,TENM3,ETNK2,CRMP1,MSX1,PIK3R3,ZNF331,ID2,SLC2A3,PRRT3,MEX3A,IFIT2,ERBB2,ARHGEF26,MFSD2A,PLEKHO1,TIMP3,CRABP2,UNC5B,TBX3,FOXA1,NXPH4,HIST1H4H,GPX3,TRIM3,SCML2,CERS4,MAP6D1,IL1R1,CCDC74A,CTSF,RGL1,TM7SF2,FSD1,PTP4A3,SYT7,TMEM25,AUTS2,CTXN1,SLC…
BMS_270394	NOV,NNAT,ACTA2,DDX1,COL1A1,PTX3,NREP,TRPS1,SAMD11,COL6A1,MLLT11,ECM1,GJA1,FOSB,COL5A1,C16orf45,CCDC80,TUB,CTGF,MEX3A,GPNMB,PLEKHO1,FAM171B,ADRBK2,PCOLCE,CISH,PRSS12,EGR1,FSD1,TUBB2B,COL6A2,APOLD1,ZNF704,DIRAS1,UNC5B,IGSF9,KCTD12,CREB3L4,IFI6,NDRG4,TMEFF1,COL12A1,ZNF711,CACNA2D1,TAGLN,MAP1B,SPARC,ADAMTS1,GEM,LOX,GATA2,CACNG4,PCBP4,FKBP7,FGFR1,TNFRSF19,LHFP,LTBP1,TUBA1A,MX1,C1R,KIAA1211,FOS,COPZ2,S…
skepinone_L	NNAT,DHRS2,ATP2A3,BMP8B,SEC11C,CORO1A,EGLN3,MUC1,MYRF,TRIT1,ERBB2,FGFR4,TGFB3,ASRGL1,ABCA3,EFCAB4A,MEST,SALL2,ZFP69B,SLC29A4,ATP11A,ICA1,ZNF331,CASZ1,ISYNA1,HOXD9,DAPK1,GPC2,FBXL16,ALDH1A1,NKX3-1,OLFM2,RAB3IP,TSPAN12,IL17RB,CISH,FGFR3,BTG2,RAB17,ENO3,CADM1,MX1,RIBC2,CXorf57,KIAA1244,CADPS2,CRABP2,KIAA1211,RBPMS2,ZSCAN31,GGT1,CCDC64,CBX2,PLA2G6,C1QL1,CREB3L4,FAM69B,LAT,SMAD9,MFSD2A,RBM47,CDK18,CRM…
MI_2	ALDH1A1,DHRS2,CPS1,DDX1,SEC11C,FAM171B,TRIT1,FGFR4,SLC2A3,BMP8B,SCG2,NNAT,MEF2B,ZFP69B,PDE4D,BTG2,ATP2A3,HLA-DMA,CORO1A,SIK1,RAB3IP,NR4A1,HID1,IL17RB,GCH1,ELL3,ID2,HOOK1,JPH1,APOM,FOSB,HOXD9,ABCA3,SLC29A4,MFSD2A,AKR1C3,CPE,ZFP69,PLLP,HOXD8,DMKN,SALL2,MAN1A1,REEP6,DOK3,MAP3K8,KITLG,GALNT6,RBM47,FOS,PTPN6,KPNA5,PLEKHA6,ARID3A,RAPGEF2,LCP1,GYLTL1B,SYT7,HOXB5,METTL7A,DENND1C,COCH,TUBB2B,RIBC2,ATP11A,…
TG_100_115	ACTA2,COL1A1,PTPRCAP,CISH,C16orf45,LOXL1,COL5A1,MEST,SEC31B,DUSP2,COL6A1,CAPS,ELOVL4,FBN1,GFPT2,TNC,VASN,TENM3,BMP8B,EFEMP1,PTP4A3,TRPS1,COL6A2,PREX1,PCOLCE,MRC2,NKX3-1,HOXC13,PXDN,RECK,CORO1A,CD74,HAPLN3,STARD3,TAGLN,SPARC,FBXO32,DGCR6,SIX1,FSTL1,AHRR,B4GALNT1,DLX1,FGFR4,CRABP2,CCDC80,DTX3,IGFBP2,NPTXR,GLIPR2,RHOU,SLC16A2,TWIST1,HOXC6,ORMDL3,FLNC,IL1R1,NOTCH3,GPX3,CRMP1,MXRA8,FAM171B,KIAA1199,GP…
AZD6482	NNAT,PCOLCE,CD74,MEST,TNC,MMP2,NKX3-1,NREP,WNT5A,COL5A1,DUSP2,GLIPR1,TRPS1,TGFB2,AHRR,EDIL3,DOK3,CRABP2,CADM1,FBXO32,BMF,SLC16A2,COL1A1,TUBA1A,PCDHGC3,SNAI2,LOXL1,PXDN,SPARC,MAGEH1,SIX1,B4GALNT1,EFEMP1,SESN3,KIAA0922,SEPT5,FHOD3,DLX1,PMP22,NEXN,TGFBI,DIRAS1,FRMD6,NFIX,PCDHB2,ROBO1,C1S,PLCG2,HLA-DMA,LOXL3,MXRA8,CRMP1,COL6A2,OLFML2A,RIMS3,ERBB2,LTBP1,MAP9,SERTAD4,TENM3,FKBP7,IL1R1,PIK3R3,GLCCI1,SLC…
TGX_221	TGFBI,COL1A1,C1S,APOE,SYNPO,SERPINE1,PCOLCE,NKX3-1,CRISPLD2,TGFB2,ACTA2,RASSF4,NEXN,GLIPR1,CYP1B1,APOC1,COL6A2,LOX,LOXL2,CA12,C3,COL5A1,COL6A1,MMP2,CLMP,MYLK,IGFBP3,IL32,ITGA1,AKR1B1,CPS1,BICC1,C1R,PXDN,C10orf10,FBN1,NID1,CXCL2,LCP1,GPX3,CFB,EFEMP1,TPM1,COL12A1,LOXL1,CCDC80,GLIPR2,NAV3,RECK,FSTL1,KRT81,FHOD3,NRP1,GFPT2,THBS1,FLNC,CALD1,DKK3,SLC22A4,VEGFC,NREP,GGT1,PLOD2,IRAK2,CSF1,IGFBP7,FAM20C,E…
CAL_101	CORO1A,PTPRCAP,LOXL3,CD74,LPXN,SERPINE2,GBP1,NKX3-1,CTHRC1,HLA-DMA,SYNPO,PIK3CD,LCP1,PMP22,FAM20C,DUSP2,MFGE8,PSMB9,OLFML2A,PCDHGC3,KIAA0922,NREP,SLC43A3,RASSF4,SECTM1,TNC,MAGEH1,SYNM,IGFBP2,GPSM3,CXCL1,HLA-B,PIM2,ITGA1,TGFBI,SEC61G,MDFIC,TGFB2,SLC16A2,ARHGDIB,MPP1,TMEM171,STAT5A,RCAN1,THBS1,CD83,FBXO32,DKK3,NLRC5,CTSO,PXDN,ZNF608,UBE2L6,GSDMB,TMEM45A,GLIPR1,EVL,FSTL1,ARID5A,PLXNB3,CSF1,SLPI,KAT2…
pluripotin	PTPRCAP,CORO1A,CD74,S100A2,RAC2,OLFML2A,GPSM3,SEC31B,CXCL1,MDFI,IRAK2,CA2,EMB,CHST2,ARHGDIB,IL8,TFPI2,CADM4,CISH,ARID5A,LPXN,LIMD2,HMGA2,PIM2,LCP1,ADA,DOK3,SERPINE2,AKNA,LAMC2,ITGA2,STAT5A,TOX2,AQP3,PTPRE,HLA-DMA,FMNL1,GPAM,C3,LAT,KIAA0922,CDH3,DUSP2,IFI16,PIK3CD,DSE,CLEC11A,PIM1,IL32,ADRB2,MEF2B,ITGA6,ERAP2,DUSP6,GAB2,PRKCDBP,FGFR3,SEPT6,EGFR,EHD3,CTSV,MB21D1,FAM43A,SFN,BMF,LOXL3,COL27A1,LPCAT2,…
saracatinib	PTPRCAP,TACSTD2,GRB7,AQP3,CDH3,LAMC2,RARRES3,S100A2,ERBB2,IRF6,SFN,TSPAN1,IFITM1,ARHGDIB,MPZL2,CFB,F3,CLDN1,LAMA3,LYPD3,GSDMB,TNFAIP2,TYMP,SNCG,RHOD,TINAGL1,TNFSF10,S100A14,PPL,JUP,PGAP3,GJB2,EGFR,NTN4,FXYD3,C10orf54,CISH,SYTL1,CTSV,BIRC3,ITGB4,ALS2CL,KRT7,WNT7B,LAMB3,IL18,CXCL2,PPP1R14C,GALNT3,CLDN4,LAD1,LCP1,KRT19,C9orf169,CORO1A,FGFR3,EVPL,PKP3,MUC1,PRRG4,NMU,PTGES,ELF3,SPINT1,CXCL16,MAL2,SLPI…
dasatinib	S100A2,LAMC2,CFB,PTPRCAP,PLAU,CXCL1,LAMA3,COL1A1,SLPI,F3,ADRB2,CLDN1,TFPI2,EFEMP1,ADAM8,IFI27,TNFAIP2,CDH3,IFIT1,TACSTD2,BIRC3,TINAGL1,ARHGDIB,IFITM1,LAMB3,LCP1,SAMD9,IL8,APOL1,IFIT2,CXCL2,RAC2,GBP1,SFN,EGFR,COL7A1,CORO1A,TNFSF10,DSE,GPX3,COL4A1,IFIT3,RARRES3,ANGPTL4,AXL,TAGLN,TGFBI,MX1,C19orf33,C3,BICC1,GBP3,IRF6,ZC3H12A,CA2,FBN1,IFI44,COL12A1,ANKRD1,SRPX2,UNC13D,HBEGF,IL32,ZNF185,DDX60L,CCDC80,…
WZ4002	ERBB2,LYPD3,CD74,GRB7,PGAP3,CORO1A,RHOV,DDX1,FAM171B,NOTCH3,S100A14,GDPD3,PRRG4,EFCAB4A,HLA-DMA,MIEN1,TACSTD2,HID1,CRABP2,GSDMB,TLE2,TTC9,FOXA1,GRHL1,FGFR3,GPX3,AKR1C3,CDC42BPG,RAPGEF2,LCP1,BMF,TP53INP1,CAPS,IRF6,RARRES3,BTG2,CTSV,SEC61G,CASZ1,LANCL2,MDFI,SELENBP1,TMEM184A,PRSS12,TNFSF10,FLRT2,MEF2B,TYMP,CLIC3,ELL3,GATA2,CPE,KREMEN2,PPP1R14C,RAP1GAP,ZNF385A,DSC2,PTPN6,PRRT2,CNFN,JUP,CISH,STARD3,M…
PD 153035	PI3,KRT16,KRT15,COL17A1,SP6,RHOV,CDH3,LCN2,S100A9,C15orf48,ERBB2,PVRL4,IRF6,FGFBP1,S100A2,TACSTD2,GRB7,FAM83B,SFN,FXYD3,TNFSF10,THBD,AQP3,GPR87,OVOL1,PPP1R14C,LAMC2,GRHL1,LYPD3,TRIM29,NRARP,S100A14,KRT17,MARVELD3,DSC2,TMEM30B,GPR115,IL20RB,NPNT,CDH1,AREG,ARL14,CDC42BPG,PRSS8,MAL2,HID1,SGPP2,GJB3,IGSF9,DHRS2,PGAP3,GRHL2,SPINT1,SYT7,BSPRY,PROM2,TTC9,JAG2,SAA1,TMEM125,RAB25,CLDN7,CLDN4,CST6,ELF3,CTS…
ibrutinib	ERBB2,GRB7,KRT15,PGAP3,CYP1A1,RHOV,FOXA1,EPN3,LYPD3,HID1,S100A14,PVRL4,GRHL1,TRIM29,CDH3,IGSF9,MIEN1,CISH,FAM83B,FGFR3,FGFBP1,TTC9,SP6,EFCAB4A,GRHL2,CLDN3,PROM2,SYT7,GATA3,AQP3,EFNA1,FAM83H-AS1,FXYD3,TC2N,CDC42BPG,OVOL2,MARVELD3,AKR1B10,KRT17,ARHGAP8,GDPD3,OVOL1,ELL3,LCP1,IRF6,RAB25,CTSV,TMEM30B,ESRP2,S100A2,PTPN6,FGFR4,STARD10,PRRG4,EPHA1,PRSS8,FAAH,SFN,COL17A1,GJB2,NOTCH3,STARD3,TMEM184A,CASZ1,…
WZ8040	NNAT,ERBB2,FGFBP1,PGAP3,GRB7,GJB2,KRT15,CDH3,MIEN1,S100A2,PRRG4,IRF6,KRT17,S100A14,TACSTD2,COL17A1,F3,SERPINB5,SFN,GJB3,FXYD3,C1orf116,LYPD3,STARD3,SYK,CORO1A,LCP1,EHF,IGSF9,THBD,GSDMB,GALNT3,CTSV,PVRL4,ITGB6,LCN2,IFI27,LAMB3,DTX4,FAM83B,IGFBP3,DSC2,CDC42BPG,FAM171B,SAMD9,HOXC13,C1orf172,AQP3,DDX1,LAD1,KLC3,MSX2,EPHA1,PAX9,IRF5,DLK2,SERINC2,GPC4,ITGB4,PVRL1,NMU,SLC1A3,EGLN3,MANSC1,LAMC2,LSR,FAM83…
bosutinib	KRT17,KRT15,FGFBP1,TNFSF10,S100A2,IRF6,OASL,GJB2,LYPD3,SFN,AQP3,CDH3,LCP1,CORO1A,TACSTD2,IFIT2,ADRB2,SERPINB5,CLDN1,IFIT3,FAM83B,GJB3,F3,P2RY2,FGFR3,IFIT1,PRRG4,IFITM1,PVRL1,TSPAN1,FXYD3,C9orf169,DSC2,LAMC2,CTSV,MPZL2,SAMD9,DHRS2,ARHGDIB,NRARP,CCDC69,SEC31B,PPL,TYMP,EGFR,GPX3,LAMB3,DDX60,SERINC2,RAPGEFL1,TINAGL1,ITGB6,RHOD,IFI27,PRR15,TNFAIP2,IFI44,CISH,C1orf116,KLF5,DDX58,C16orf74,SYTL1,DSP,EPHA…
gefitinib	S100A9,DHRS2,AKR1B10,KRT15,KRT17,FGFBP1,GJB2,S100A2,GRB7,COL17A1,CYP4F11,GPR87,AQP3,IRF6,FXYD3,SERPINB5,SFN,RHOV,PROM2,ERBB2,S100A14,TRIM29,PVRL1,CDH3,GSDMB,PTHLH,LYPD3,AKR1C2,THBD,PGAP3,ARHGEF4,GDPD3,SDCBP2,TYMP,P2RY2,GJB3,TACSTD2,PRRG4,SLC27A2,PAK6,PPP1R14C,FAM83B,UPK3B,CBLC,FA2H,JAG2,LAD1,ITGB4,TNS4,OVOL1,TSPAN1,MIEN1,MDFI,MISP,PVRL4,EGFR,CTSV,NRARP,RAPGEFL1,S100P,RAB38,KLF5,ADAP1,EFNB1,CORO2A…
erlotinib	S100A9,KRT15,FGFBP1,KRT17,GPR87,CA2,IRF6,CYP24A1,TACSTD2,GJB2,PROM2,COL17A1,SERPINB5,FXYD3,DHRS2,ERBB2,CDH3,RHOV,GRB7,AQP3,PVRL4,PTGES,TYMP,S100P,S100A14,GJB3,SFN,PRSS22,PTHLH,LCN2,LYPD3,DLK2,ITGB6,S100A2,EPHA1,FAM83B,AKR1C2,P2RY2,LAMC2,B3GNT3,ADAMTSL4,PVRL1,CBLC,TSPAN1,JUP,PPP1R14C,PPL,CYP4F11,THBD,ARHGDIB,MPZL2,C6orf132,MALL,DTX4,SNCG,ALS2CL,IL20RB,PRSS8,UNC13D,CTSV,WNT7B,PCDH1,FGFR3,AIM1L,TINA…
vandetanib	KRT17,FGFBP1,GJB2,AQP3,IRF6,KRT15,TACSTD2,RAB38,FXYD3,CDH3,TYMP,SERPINB5,S100A2,SFN,PYCARD,TSPAN1,GJB3,MPZL2,CFB,SP6,RHOV,LAMC2,PVRL4,TNFSF10,ITGB6,PRRG4,P2RY2,EGFR,LYPD3,RAPGEFL1,C3,LCN2,LAMA3,CTSH,CA2,ST6GALNAC2,PVRL1,RARRES3,CTSV,FGFR3,ALS2CL,LAMB3,TNFAIP2,PTGES,STARD5,JUP,IGFBP3,F3,PPL,GRB7,RHOD,SAMD9,DMKN,NNAT,PERP,CLDN1,KLF5,CNFN,CXCL16,GALNT3,ADRB2,PRSS22,CDC42BPG,TMEM30B,C1orf116,C10orf54…
canertinib	ERBB2,FGFBP1,LCN2,GRB7,KRT15,PGAP3,S100A2,IRF6,COL17A1,CDH3,DHRS2,EPN3,FXYD3,KRT17,TMEM30B,SFN,GJB3,GJB2,MARVELD3,TSPAN1,TACSTD2,CLDN3,PVRL4,GRHL2,P2RY2,PRSS22,CDH1,CDC42BPG,MIEN1,S100A14,LAMB3,GALNT3,EGFR,HID1,FAM83H-AS1,LYPD3,LAMC2,C1orf172,GRHL1,TMC4,SYT7,CLDN4,LAD1,ITGB6,STARD3,MAL2,RAB25,PKP3,FOXA1,GDPD3,TMEM238,ARHGAP8,GSDMB,LAMA3,PRSS8,EPHA1,CLDN7,CRABP2,ESRP1,ST14,C1orf116,KRT81,SERINC2,G…
lapatinib	GRB7,ERBB2,FGFBP1,KRT17,LCN2,PGAP3,GJB2,SP6,PROM2,EPN3,KRT15,RHOV,IRF6,S100P,S100A14,PVRL4,ITGB6,FXYD3,TC2N,GRHL2,TMEM30B,LYPD3,SLC52A3,TYMP,MIEN1,TACSTD2,TNFSF10,FAM83H-AS1,CCDC64B,SERPINB5,SYK,COL17A1,SFN,RAB25,AKR1C2,ESRP1,LAD1,P2RY2,GJB3,CDH3,FAM83B,AQP3,RNF43,JUP,EHF,PRR15,MYH14,KRTCAP3,PRSS22,CLDN3,ELF3,PRSS8,TMC4,CBLC,CLDN7,AGR2,CDC42BPG,TTC9,FA2H,GALNT3,DTX4,CLDN4,B3GNT3,ELMO3,MPZL2,ADAP1…
afatinib	KRT17,S100A9,KRT15,GRB7,ERBB2,COL17A1,IRF6,PGAP3,GJB2,PROM2,AQP3,PVRL4,S100P,S100A2,CDH3,FGFBP1,OVOL1,EPN3,SP6,FXYD3,IL20RB,S100A14,FAM83B,ITGB6,TACSTD2,GRHL2,MIEN1,SERPINB5,SFN,CA2,RHOV,GRHL1,PRSS8,ELF3,GSDMB,CDC42BPG,TSPAN1,TMC4,SYK,EPHA1,LYPD3,CCDC64B,TNS4,PRR15,SLC52A3,GJB3,IGSF9,GDPD3,RAPGEFL1,FAM83H-AS1,PVRL1,C1orf172,JUP,MARVELD3,DSC2,PKP3,AIM1L,PRRG4,C6orf132,CDH1,NRARP,LAD1,AGR2,CLDN7,P2…
neratinib	ERBB2,GRB7,COL17A1,FGFBP1,PGAP3,KRT17,IRF6,KRT15,S100A2,MIEN1,SFN,PVRL4,OVOL1,AQP3,GSDMB,PRRG4,FXYD3,CDH3,PRR15,TACSTD2,SERPINB5,EPN3,PROM2,TSPAN1,NRARP,SP6,GJB3,PVRL1,S100A14,JUP,FAM83B,STARD3,CD74,P2RY2,RAPGEFL1,CDC42BPG,LYPD3,DSC2,PAK6,DHRS2,SYK,LAD1,PAX9,PKP3,C1orf116,GRHL2,CORO1A,GJB2,EGFR,ELF3,GDPD3,TNFSF10,EPHA1,RARRES3,C15orf48,IGSF9,FST,EFCAB4A,TTC9,DUSP2,RAB25,MISP,FAM83H-AS1,MYO5B,GRHL…
BRD_K71935468	MMP1,COL1A1,PTX3,SERPINE2,ERBB2,LOXL3,PREX1,LOX,CXCL1,TMEM171,DHRS2,FBN1,TAGLN,NKX3-1,TIMP3,FN1,IL8,GRB7,MGLL,G0S2,ADAMTS1,SERPINE1,LTBP2,RAB3B,MXRA8,PPAP2B,ENG,SRPX,NOV,PGAP3,ANGPTL4,ECM1,PCOLCE,CTSK,SH2B3,MMP2,FRMD4A,LOXL1,PRKCDBP,COL6A2,TMEM158,STEAP2,THBS1,AHRR,TIMP1,SPRY4,LTBP1,CREB3L4,NRIP3,HID1,DLC1,STEAP1,BMP8B,ANTXR2,LPXN,STC2,NEXN,SPARC,ITGA1,COL6A1,VEGFC,RFTN1,CTHRC1,RGMB,HAPLN3,STC1,F…
BRD_K94991378	MMP1,PTX3,DHRS2,TIMP3,SERPINE2,G0S2,CXCL1,LOXL3,PREX1,IFI6,IL8,MXRA8,TNFRSF11B,ANKRD1,TGFB3,RAB3B,ADAMTS1,PPAP2B,LOX,HAPLN3,MGLL,PRKCDBP,BMP8B,LTBP2,TFAP2C,COL1A1,GALNT6,MSX1,CREB3L1,TAGLN,IRF7,HID1,SERPINE1,TRPS1,COL12A1,STARD10,LPXN,MT1E,TIMP1,EPS8L1,TRAF1,LTBP1,DDX58,PTP4A3,HIST1H1C,RNF43,FAM109B,IFIT2,ISG15,XBP1,IL17RB,CREB3L4,CYR61,TMEM171,FN1,GPR160,TRIM3,ITGB3,EFCAB4A,ANGPTL4,SPRY4,STC1,ST…
VER_155008	PTPRCAP,CISH,SEC31B,ARHGDIB,GRB7,CORO1A,MDFI,CXCL2,FMNL1,FGFR3,PTGES,GSDMB,LAT,RHOV,C3,SEPT6,KRT81,KYNU,RAC2,RAB38,GAB2,GALNT12,EFNA1,MX1,S100A2,ADA,MPZL2,PIM1,C9orf169,ERBB2,STARD3,PGAP3,SFN,STEAP2,DEF6,KRT7,STEAP1,PIM2,GFPT2,FNBP1,UNC13D,OTUD1,SH2D3A,IFITM1,STAT5A,SECTM1,ADRBK2,ALDH1A3,IQSEC2,KCNAB2,PLBD1,MROH6,MANSC1,ORMDL3,F3,HMHA1,PTK2B,ITGA2,CXCL16,AKNA,ADAM8,TMC6,CTSV,AQP3,EMB,GPSM3,SEMA4D…
IPR_456	NOV,MX1,IFI6,IFIT2,MSX1,RAB38,ERBB2,ISG15,MEF2B,P2RX5,AKR1C3,HERC5,GRB7,CCDC69,ECM1,IFIT1,SAMD9,MITF,AQP3,IFIH1,RARRES3,STARD3,MPP1,CD55,IFI27,C1S,SCNN1A,DDX58,APOLD1,DTX4,C9orf169,HMOX1,OAS3,SAMD9L,HEG1,TRNP1,PIM2,PTGR1,GALNT5,PGAP3,HERC6,MIEN1,FGF2,ACTA2,PITPNM3,LCP1,SNCG,MCAM,RAMP1,FGFR3,GABRE,LBH,CARD6,DEPTOR,SQSTM1,PSMB9,STAT1,IQSEC2,OAS1,PVRL1,ROR1,LPXN,USP18,RAP1GAP,CYP1B1,LY6E,GSDMB,PTGES…
BRD9647	NOV,SLC2A3,STAT5A,MITF,RASSF4,SPARC,ACTA2,CPA4,GAD1,PIM2,DHRS2,IFI6,KCNAB2,SLC43A3,PIM1,PTX3,KSR1,SERPINE2,ITPR1,NES,SRPX,ADAMTS1,PFKFB4,LAT,CD74,STC1,ADAMTSL4,QPCT,TNFRSF19,PIK3CD,ANGPTL4,CD83,GPSM3,APOLD1,MCAM,GMPR,RAB8B,NMU,ENO3,GATA2,SERPINE1,CTGF,ECM1,LOXL2,SGK1,FGF2,GPC4,MFGE8,MPP1,LPXN,FGFR3,RAB38,GAB2,CHN1,VIM,MFSD12,PMP22,HEG1,MAMLD1,ATF5,C19orf71,FLNC,COL27A1,MGAT5B,LOXL3,LDOC1,RAB6B,DO…
C6_ceramide	MMP1,KRT81,HAPLN3,PLCG2,MX1,CORO1A,AGR2,MEF2B,GALNT12,MUC1,ACSL5,MFGE8,SERPINB9,PRR15,KCNK5,CPVL,AMACR,LXN,CAPS,NR2F1,RHOU,LIFR,MPP1,IFI6,RGL3,LPXN,RGS2,MALL,B3GNT3,ARHGDIB,IL22RA1,CARD16,CCDC69,SLC27A2,CTSS,HLA-DMA,NRGN,MSX1,IL17RB,DENND1C,PLBD1,HR,CD74,SRPX2,MPZL2,ISG15,NLRC5,C6orf141,ITGA2,MAPK13,LIPH,CLDN23,KRT7,ABLIM3,CLDN4,TNFRSF25,PMEPA1,GCNT2,S100P,DDX58,SYNPO,GPC4,LCP1,C9orf169,SATB2,STY…
VU0155056	ERBB2,KRT81,STEAP2,SLC2A3,GRB7,PRSS12,ANGPTL4,NKX3-1,TNFRSF6B,ANKRD1,RAPGEF2,MX1,SECTM1,BAMBI,RARRES3,PROCR,ALDH1A3,PDGFB,KRT80,HBEGF,BIRC3,IFI6,DMKN,GJA1,MIEN1,RAMP1,TFPI,NTN4,C9orf169,STEAP1,ADAM8,WBSCR27,ACTA2,NFE2L3,REEP6,IFIT1,FAM171B,DSC2,CXCL2,SQRDL,IFI27,TTC9,C15orf48,CAPS,IFIT2,PODXL,THNSL2,IL6R,HID1,DHRS2,GSDMB,BIK,IFIT3,OAS1,RHOU,FBXO2,OAS3,TAGLN,PGAP3,IGFBP7,FGFR3,TGFA,CPNE7,CLDN3,EDN…
Ko_143	NOV,DHRS2,CISH,PTPRCAP,ALDH1A1,AXIN2,EFNA3,SEC31B,EPHB3,RHOU,MDFI,IL17RB,PTP4A3,STEAP2,BMP8B,SELENBP1,GATA2,PTCH1,MSX2,CASZ1,TRIT1,METTL7A,AQP3,CA2,PKDCC,HOOK1,APOE,EPHX2,MEX3A,MUC1,APOC1,CREB3L4,CORO1A,EPB41,TRPS1,ID2,ATP2A3,FAM222A,ZNF704,DEPTOR,NKX3-1,HR,RIBC2,RAPGEF5,UCP2,PRRT2,FHDC1,SEC11C,NR4A1,FAAH,IMPA2,EFCAB4A,HAPLN3,PCSK6,JHDM1D,ZFP69B,ATP7B,TSPAN12,KCNK5,ATF5,DLX1,KHK,E2F2,SEPT5,NUDT8,…
L_685458	CD74,LOXL3,B4GALNT3,ACSL5,PLCG2,SERPINE2,TRAF1,DUSP2,GDPD3,BMP8B,EPHB3,TIMP3,LPXN,CORO1A,MSX1,RHOU,HLA-DMA,CYP2J2,SNTB1,CDC42EP5,FGFR3,SLC12A2,MYH14,AGR2,G0S2,MEF2B,RASL11A,EPCAM,TMEM171,MUC1,PCSK6,DTX4,IL22RA1,BSPRY,IL17RB,PAQR8,CLDN3,KRT7,BMP4,IGSF9,DENND2D,PPARG,MISP,GYLTL1B,MALL,RAB30,MFGE8,GSDMB,ST14,CCDC69,FAM83H-AS1,CTHRC1,SEC11C,MAL2,KIAA0922,C1orf172,B3GNT3,GALNT12,CGN,MSX2,RGL1,JPH1,IFI…
MI_1	NOV,ACTA2,ERBB2,TAGLN,IFI27,DHRS2,FGFBP1,GRB7,CDH3,PGAP3,MEST,GJB2,KRT17,KRT81,P2RY2,MX1,IFIT1,PKDCC,SRPX2,NKX3-1,PLCG2,RHOV,MEF2B,TGFBI,CTSH,C1S,MIEN1,ECM1,IL20RB,RGS2,STS,SECTM1,BST2,ANKRD1,IGSF9,MALL,HBEGF,JAG2,FOXA1,MPZL2,VEGFC,ISG15,CTSV,IRF6,ELL3,GABRE,IQSEC2,BCAM,CPE,EDN1,IGFBP3,KRT7,SNCG,MARVELD3,IL11,PRRG4,FBXO2,LAMC2,METTL7A,MCTP2,GBP1,CGN,ULBP2,BMF,LCP1,IFI6,STEAP2,STARD3,OAS3,STYK1,CD…
UNC0321	NOV,DHRS2,ERBB2,GPC4,GJB2,SLC2A3,COL12A1,RAPGEF2,CDH3,GJA1,SCNN1A,PAIP2B,FAM171B,NKX3-1,GABRE,RASL11A,EGFR,LTBP2,ARID5B,SLC27A2,PRRG4,GRB7,ZSCAN31,FBN1,PAPSS2,PGAP3,FLNC,CTSV,GRHL1,HOXC6,SPINT1,LBH,IGSF9,FOXA1,LANCL2,MPP7,KIAA1199,TRPS1,MXRA8,ANGPTL4,VEGFC,IL1R1,SEC61G,H2AFY2,CDC42BPG,S100A14,PITPNM3,OTUD1,PCDH7,CPE,DTX4,B4GALNT3,KRT7,ORAOV1,EPAS1,ANKRD1,SLC40A1,SAMD12,CDH1,TC2N,COL1A1,PCTP,TJP3,…
fumonisin B1	COL1A1,IFI6,IFI27,TAGLN,ACTA2,CA2,MX1,MXRA8,DHRS2,PIM1,FBN1,SAMD9L,IGFBP7,LTBP1,SERPINB9,VEGFC,LOXL1,COL5A1,GJB2,GBP1,LOX,CLIC3,UNC13D,CISH,THBD,AQP3,MSX2,DUSP2,CFB,S100A2,IGFBP6,CORO1A,IFITM1,IFIT3,STAT5A,SNCG,RARRES3,TPM2,NEXN,GABRE,APOL1,GPC4,S100P,GATA2,IFIT1,BST2,VCAN,TGM2,MYL9,GBP3,TSPAN1,PTP4A3,EGFR,PIM2,ISG15,MFGE8,DDX58,HERC6,ITGA5,FSTL1,ADAMTS1,LTBP2,VASN,IGFBP3,SEMA3F,TCEA3,DDX60,CPVL,…
GSK4112	CORO1A,PTPRCAP,SEC31B,ATP2A3,GDPD3,PTP4A3,AQP3,BMP4,SLC2A3,AXIN2,STEAP2,PIM2,MSX2,MANSC1,CISH,HPDL,ALDH1A1,PIM1,RHOU,ACSL5,GAB2,RNF43,IFI27,C1orf116,TCF7,PRR15,METTL7B,ARHGDIB,CCND3,RAB15,GATA2,LAT,C6orf132,CLDN3,NMU,GLB1L2,DHRS2,CYP2S1,CLDN4,CAB39L,FGFR3,PLCG2,ST14,DTX4,NNAT,AKNA,RNF128,PRSS12,PRRG4,GALNT4,PDE4D,UCP2,LCP1,IFITM1,LXN,SEC11C,CLIC3,KRAS,SLC16A5,DEF6,RHOV,RAPGEF2,KCNK5,OAS1,DGAT2,NR…
ciclosporin	NOV,AGR2,ACTA2,ERBB2,GRB7,TAGLN,PGAP3,CFB,MIEN1,PTP4A3,BMP8B,SEC11C,AKR1B10,TNFSF13,NMU,PKDCC,OAS1,SLC27A2,SAMD12,ADAP1,MUC1,PTX3,SCNN1A,RNF43,IFITM1,CYP2S1,MFGE8,STARD3,MX1,SMPDL3B,EPHB3,LIPG,SECTM1,SELENBP1,ICA1,OLFML2A,ST14,RHOU,FRK,COBL,PGF,PLCG2,LIPH,EPCAM,THNSL2,RAMP1,PDE4D,TC2N,BIK,ANKRD1,MSX2,MPP7,CFD,SLC2A3,FAM83H-AS1,TNFRSF6B,SEC61G,GALNT6,TRIT1,SPINT2,GSDMB,B3GNT3,STEAP2,ELMO3,CLDN3,IL…
HC_067047	PTPRCAP,NNAT,FAM171B,SLC2A3,CA2,DEPTOR,RGS2,PIM1,RAPGEF2,SEC31B,IFI27,GJA1,CISH,LXN,LTBP1,C6orf141,GAB2,MSX2,FOSB,MEST,ARHGDIB,GJB2,IFITM1,P2RY2,IFIT1,LPHN2,AQP3,IGFBP2,TNNT1,CLDN3,HIST3H2A,C16orf45,CRABP2,THNSL2,MEF2B,LYPD3,NTN4,HMGB1P1,CPA4,ZNF331,PGAP3,SEMA3A,GALNT4,SAMD12,ASS1,MIEN1,GRB7,TSPAN12,PDE4D,OSBP2,GPC4,STARD3,PIM2,OAS1,PCSK1N,FABP5,PRRG4,SPRY1,OSR2,S100P,FGFR3,PKDCC,TCN2,PTGES,NOTCH…
BRD_A71883111	NNAT,PTPRCAP,CORO1A,CISH,LCP1,IFI6,MX1,DUSP2,FGFR3,IFI27,SEC31B,SLC2A3,FAM171B,IFITM1,S100A2,FGFR4,METTL7A,IGSF9,HS6ST2,RIMS3,CD74,GAB2,EFNA1,EFNA3,ADRBK2,SELENBP1,IL17RB,MGAT4A,NMU,KCNK5,KCNAB2,GABRE,SERPINI1,CLDN3,GYLTL1B,PELI2,AUTS2,RHOU,NFIB,SEPT6,ATP2A3,E2F2,HID1,SORL1,SLC46A3,TTC9,FKBP5,IRF6,AKNA,GAL,JAG2,MEF2B,FRAS1,ZNF711,EPHB3,ATF5,CDON,AQP3,THNSL2,CCDC88C,ADA,REEP6,DHRS2,DEF6,CXorf57,MA…
tretinoin	NNAT,PTPRCAP,ACTA2,CORO1A,CISH,DDX1,PRRT2,SEC31B,ZNF704,DHRS2,COL1A1,NREP,DUSP2,SESN3,IGSF9,IFI6,TWIST1,EVL,ADRBK2,ARHGDIB,AUTS2,KIAA0922,STAT5A,IFITM1,MXRA8,SEPT6,NOTCH3,NKX3-1,PTP4A3,SEPT5,SOCS2,SSBP2,CACNG4,RGS16,GAB2,ZNF711,GATA2,MX1,ERBB2,PIM1,PTPN13,FBLN1,SEMA3F,SATB1,MDFI,CAMK1D,CRMP1,IL11RA,TAGLN,ZNF331,ATF5,GLCCI1,CFH,CBX2,MFGE8,RAB3A,AKNA,CYFIP2,GPC2,CA11,APBA2,STON2,KRT81,NEURL1B,PLEKH…
Ch_55	NNAT,KRT15,S100A2,DHRS2,OLFML2A,IGSF9,LBH,ZNF704,SESN3,GJB2,IFI27,IGFBP5,JAG2,IRF6,PVRL1,DDX1,RCOR2,SFN,HR,SAMD11,TYMP,ACTA2,CDH3,MARK1,FOSB,AQP3,FXYD3,ZNF385A,IFI6,CFH,TUBB2B,IFIT1,TRPS1,CXorf57,PRRT2,PPP1R14C,NOTCH3,OASL,CTSH,ADRB2,SEMA3F,PTPN13,GPNMB,GNB3,NREP,RAB3A,COL7A1,C1S,NDRG4,CRABP2,GABRE,NFIB,UNC5B,PITPNM3,STARD5,GFOD1,HLA-F,ISG15,VANGL2,FBLN1,GPAM,BST2,ADM,TMEM246,TACSTD2,SAMD9,TP53I1…
BRD_K29086754	ACTA2,SRGN,CLEC11A,CD74,APOE,PTX3,SLC43A3,COL1A1,STAT5A,APOC1,RARRES3,LAT,GAB2,MFGE8,OASL,CSF1,CD83,IFI44,GMPR,LIMD2,DDX60,CISH,MITF,CRABP2,IFITM1,SIRPA,COL6A1,APOL1,ITGA5,ERBB2,C1R,GAD1,KCNAB2,QPRT,STARD3,KYNU,IFIT1,GRB7,IFIT3,PIM1,ATF5,IFI16,GRAMD1B,ORMDL3,HMOX1,IFI6,IFIT2,HERC5,GATA2,DAB2,PTPRCAP,VASN,ICAM1,IFITM3,MSN,PIM2,FMNL1,MMP14,ADAMTSL4,MIEN1,HEG1,NAV1,SPARC,TUBA1A,KRT15,PGAP3,NR2F1,EMP…
AGK_2	NOV,KRT15,CISH,ADAMTSL4,KRT81,AQP3,IFI6,CYP1B1,AKR1B10,SEC31B,IFITM1,BMP8B,GRB7,MX1,CDH3,BMP4,GABRE,CDKN2B,CRABP2,TRIT1,NMU,ISG15,PIM1,OSR2,JAG2,SLPI,SAMD9,ERBB2,DDX60,IFIT1,PGAP3,CDH1,SOCS2,SLC40A1,IRF6,STARD3,PTP4A3,IFI27,SLC27A2,SLC2A3,FXYD3,C9orf169,HIST3H2A,RARRES3,GALNT6,MIEN1,TWIST1,LYPD3,ZFP69B,IFIH1,DDX58,GFOD1,SYTL1,EGFR,OSBP2,DEF6,PTGES,TSPAN1,WNT9A,HSPA2,HERC6,TMEM30B,GAB2,TMC4,REEP2,…
BRD_K33199242	COL1A1,TAGLN,LOX,PTX3,MXRA8,CISH,LAT,RECK,CRABP2,PIM2,ANKRD1,FBN1,PIM1,SLC40A1,STAT5A,COL12A1,LTBP2,NKX3-1,EFEMP2,GRB7,CCDC80,GPSM3,FGFR3,MFGE8,HID1,ANGPTL4,STC1,IGFBP4,MRC2,FHL1,PGAP3,LDOC1,TNFRSF6B,SEC31B,CLEC11A,IGFBP6,GAS6,KSR1,ATF5,NTN4,FLNC,IQSEC2,HEG1,TIMP1,LOXL1,ENG,COL6A2,PLCG2,CALD1,CLMP,SLC2A10,COL6A1,ALDH1L2,STARD3,BMP4,MYL9,ORMDL3,VLDLR,ARID5A,LCP1,GADD45B,SMARCA2,GPX3,DEF6,ERBB2,SOC…
BRD_K19103580	CORO1A,GRB7,PTP4A3,ERBB2,ARHGDIB,SAP25,LCP1,PGAP3,DHRS2,SEC31B,MIEN1,CLDN3,HSPA2,CISH,STARD3,MAL2,FGFR3,CD74,PRKCH,CRABP2,TTC9,GSDMB,PIM2,FBXO27,CDH1,MEF2B,OCLN,SPINT2,EPCAM,TGFB2,SEPT6,CGN,KRT7,NMU,ORMDL3,SLC39A8,MEST,GRHL1,MX1,MUC1,RHOU,KRT81,DSC2,AQP3,MLK4,STYK1,USP18,IL32,MGAT4A,PIM1,FAM83H-AS1,COCH,CDH3,RHOV,CLDN4,PPL,MAPK13,IFIH1,EVL,GFOD1,GAB2,LYPD3,PTGER4,DEF6,SEC61G,CCDC88C,ADAM8,ELOVL7,…
BRD_K41597374	AXIN2,CORO1A,CLDN3,SEC31B,BMP4,FBXO2,PTP4A3,NMU,CISH,PIM2,HPDL,MISP,UCP2,RNF43,SMPDL3B,RHOU,DUSP2,GAB2,EPB41L4B,RHOF,EPHX2,CRIP1,GCH1,PDE4D,SYK,JHDM1D,MUC1,HENMT1,E2F2,KCNK5,ASRGL1,TLE2,PLBD1,GAD1,AKNA,ACSL5,MSX1,FBXO27,SCML2,FBXL16,ZNF888,SESN3,HMHA1,CGN,PELI2,RBM47,CCDC88C,SYT7,PIM1,SCNN1A,KREMEN2,ATF5,MYO5B,SEMA4D,HES6,MAP7,SLC12A2,EPCAM,C9orf169,ZNF331,CFD,BRI3BP,MEF2B,PRRT2,OCLN,SLC40A1,TNNT…
BRD_K09587429	NOV,IL32,CISH,C6orf132,BMP4,GRB7,GATA2,PIM1,ERBB2,MANSC1,ADAM8,KIAA1199,PTX3,RNASET2,GAB2,HID1,STAT5A,MYH14,UNC13D,SPINT2,MISP,JUP,SLC2A12,CDH1,KRT19,B3GNT3,SYTL2,CRIP1,FERMT1,CLDN3,LLGL2,NMU,CD74,BRI3BP,SLC2A3,ZNF117,RAB11FIP4,DSC2,RHOU,MYO5B,PKP2,KRT80,FAM83H-AS1,KRT8,LSR,LAMA3,SYTL3,MIEN1,CGN,ATF5,FAM107B,EVPL,UCP2,ERV3-1,GPC2,ICA1,MAOA,STARD3,KSR1,SLC27A2,PLLP,KCNK5,EPS8L1,PLEKHA6,ZBED6CL,APO…
BRD_K52037352	ERBB2,KRT17,MEST,FGFBP1,IFI6,IFI27,MANSC1,HSPA2,GRB7,TAGLN,PGAP3,BAMBI,NMU,IFIT1,TNFSF10,PKDCC,RNF43,CLDN3,RHOU,FAM83H-AS1,CASZ1,HID1,CD74,SYT7,CLDN15,HR,MIEN1,MX1,MARVELD3,PTP4A3,TMEM238,CXCL16,OAS1,MYO5B,NR4A2,MSX2,LXN,EFNA3,KRT8,CYB5R2,COBL,ACTA2,FAR2,EFCAB4A,ERBB3,MYRF,MAL2,KRT18,RAMP1,CORO1A,DSP,HERC6,CRABP2,AFAP1L1,HLA-DMA,SLC27A2,SELENBP1,KITLG,TFAP2C,GAL,PLBD1,LLGL2,SORL1,PITPNM3,DSC2,BCA…
BRD_K27986637	PTPRCAP,SEC31B,GMPR,CISH,ERBB2,PIM1,CD83,GAB2,LAT,MITF,TNFSF10,SDCBP2,GRB7,ACTA2,PTGER4,CYP2S1,CPVL,FBXO32,HR,MIEN1,LIMD2,RAPGEFL1,ZNF585B,IFI6,GALNT4,UNC13D,TNNT1,STXBP5,LANCL2,PPARG,KRT7,PTPRM,DTX4,RAPGEF3,CACNB1,EEPD1,TMEM173,PITPNM3,SOCS2,PGAP3,BRI3BP,PIP4K2C,IL32,SESN3,EFNB1,RAB38,ATF5,IRAK2,LMCD1,ROR1,FLT3LG,PCSK1N,ITPKB,CABLES1,SLC2A12,CLCN5,ARNT2,WASF3,QPCT,SLC43A3,ICAM1,STAT5A,C15orf48,R…
BRD_K48334597	KRT15,ERBB2,GRB7,CISH,PGAP3,CPA4,AXIN2,STARD3,MIEN1,CA2,DHRS2,HIST1H1C,FHL1,CD83,SLC40A1,PIM1,AQP3,SP6,CRABP2,CYP1B1,ORMDL3,SIX1,RAPGEFL1,HPDL,MEX3B,RHOU,NMU,CXCL1,MDFI,TNNT1,GSDMB,HMGB1P1,HR,HIST1H2BJ,OTX1,LDOC1,ELFN2,SEPT3,GLIPR2,STXBP5,PVRL1,APBA2,PTPRCAP,PSTPIP2,LAT,STC1,BAMBI,CBX2,GJB2,RGS2,DGAT2,STEAP2,C19orf57,PITPNM3,DUSP6,OASL,HOXC10,HOXB9,TP53I11,SOCS2,COX6C,TMEM98,GATA2,BRI3BP,RNF43,PT…
RO4929097	QPCT,NNAT,KRT81,SERPINE2,LOXL3,CD74,APOLD1,HLA-DMA,TNFRSF14,MMP17,TRIB2,MITF,DDX1,NES,HES6,SRPX,APOE,HOXB5,RCAN1,SCG2,TIMP3,C19orf71,SH3TC2,TMEM171,FAM222A,ST3GAL4,ITPKB,DMKN,PFKFB4,PKDCC,FBXO2,TMTC2,RAB38,B4GALT6,FAM198B,CADM4,PTPRCAP,S100A4,SNX10,GMPR,MBP,SPRY4,GPAM,SYNM,FAM105A,STAT5A,MFI2,MCAM,CTSK,HOXB9,HOXB6,MFSD12,SEC11C,ATHL1,ECM1,TNFRSF19,NMU,PMP22,SERINC5,KAT2B,SDC3,CABLES1,SLC27A2,PLXN…
trametinib	SERPINE2,TNFRSF14,MITF,RAB38,MFI2,C19orf71,MBP,RNF128,GDF15,SPRY2,NPAS2,GPNMB,ITGA2,SPRY4,BMP4,FMN1,NES,MYEOV,S100A4,MFSD12,TYMP,SRPX,PFKFB4,LAMC2,CADM4,C19orf33,TRIB2,SEMA3B,ITGA6,MMP17,TBX2,SDC3,TIMP3,CTHRC1,DUSP6,PYCARD,CTSH,SLC43A3,PLEK2,TNFSF10,DMKN,HOXB9,FXYD5,INPP5F,APOE,IFIT2,HLA-DMA,NR4A2,TGFA,PRKCDBP,PLAT,PCDH1,FERMT1,OLFML2A,ASB9,MMP1,PLXNB3,OAS1,LOXL3,TNFRSF6B,SNX10,ISG20,MCAM,LGALS3,…
PD318088	MITF,AXIN2,RAB38,TNFRSF14,GDF15,BMP4,GOLGA7B,CD74,FMN1,C19orf71,FERMT1,MFSD12,PLEK2,QPCT,S100A2,APOLD1,MMP1,MFI2,SERPINE2,SPRY4,GPNMB,MBP,LPXN,CTSH,LAMC2,ITGA6,HLA-DMA,ITGB4,TBX2,SPRY2,HPDL,ADAP1,MISP,SFN,MMP17,ADAM8,PLAT,RNF43,INPP5F,ITGA2,ISG20,DUSP4,AQP3,ITPKB,LGALS3,CYP2S1,DUSP6,LAD1,RNF128,LYST,LPCAT2,GPR137B,MANSC1,MPZL2,PCDH1,ALDH1A3,SDC3,TRIB2,SGK1,MAFF,NPAS2,PFKFB4,AP1S2,KLF5,PAQR8,DUSP1…
selumetinib	AXIN2,BMP4,SERPINE2,GOLGA7B,GJB2,FERMT1,MITF,RNF43,TNFRSF14,GPNMB,FMN1,RAB38,SLC12A2,MMP1,GDF15,SPRY4,CTSH,MFI2,MISP,EHF,QPCT,PAQR8,ACSL5,RNF128,MMP17,ADAP1,MBP,ITGA2,TIMP3,LAMC2,PLEK2,C19orf71,ITGA6,SPRY2,ADAM8,LGALS3,CYP2S1,PCDH1,ITGB4,TRIB2,MANSC1,LPXN,LPCAT2,APOLD1,MFSD12,SDC3,IRF6,MST1R,PRR15,SEMA3B,LAD1,INPP5F,AQP3,S100A2,DUSP4,SFN,LYST,NPAS2,PLAT,HPDL,ANO9,PYCARD,DUSP10,FRMD5,KLF5,SERPINB1…
BRD_K51831558	NOV,NKX3-1,GPC4,SEC11C,ECM1,APOE,RAB3B,TRIB2,TRIT1,CXCL1,CRMP1,ETV1,ANGPTL4,TUB,ETV4,APOLD1,PRSS12,MPP1,STC1,C8orf4,FNDC4,GDF15,FMN1,DUSP4,FKBP1B,ZFP69B,CTSK,MTSS1,TFPI2,ANKRD1,C14orf132,GATA2,SCAMP5,RGL1,CHN1,GAL,NNAT,HES6,GPC2,MDM1,SALL2,CTHRC1,STEAP2,IRS2,L1CAM,PCSK1N,UBASH3B,RAB3A,MITF,IGFBP4,QPCT,C16orf45,CYFIP2,CPE,NDRG4,ATP2A3,LXN,PLAT,LBH,RAB8B,CAMK1D,ETV5,MMP2,PLEKHG2,DPF1,FOXN3,ENO2,TUS…
JW_55	S100A9,HLA-DRA,ADAMTSL4,AQP3,TFPI2,OAS2,CLIC3,SELENBP1,HLA-DMA,OSBP2,L1CAM,DHRS2,MX1,ANGPTL4,ADAMTS15,OLFML2A,ELOVL4,IFITM1,CD74,KRT81,IGFBP3,LOXL3,LXN,ZIC2,NNMT,IFI6,PRKAR2B,ZFP28,TYMP,ITGA1,HERC6,HR,OAS1,SAMD9,TNFSF10,MUC1,MAOA,DGAT2,FAM20C,CITED4,RARRES3,ICAM5,RHOBTB3,ADA,LDOC1,GNG11,FAM171B,KCTD12,IFI27,C1S,TGFBI,FHOD3,SECTM1,IRX3,NOV,EPSTI1,GPX3,NAT8L,COL17A1,SAMD9L,TRAF1,SLFN11,PPP1R3C,SLC1…
JW_74	PRSS12,IFI27,DDX1,ABCA3,GPC4,BICC1,FAM171B,COL5A2,BMP8B,MX1,ANGPTL4,C14orf132,ZFP69B,SPOCK1,TRIT1,SEC11C,GATA2,HBEGF,CRMP1,REEP2,NKX3-1,NPTXR,B4GALNT1,RAPGEF2,EDN1,RAB3B,CAMK1D,ADRBK2,PRRT2,CCDC74A,TFPI2,NR2F1,MAP9,UCHL1,SEPT5,SLC29A4,TAGLN,DHRS2,TENM3,MYLK,C1QL1,LPHN2,NREP,SAMD11,MLLT11,SYT1,PLEKHG2,NBEA,PCOLCE,AMIGO2,FBXL16,CA11,FAM171A2,IFIT1,NDRG4,TUBA1A,NNMT,NNAT,TRAM1L1,SATB1,L1CAM,ZFP69,FH…
GSK2636771	ANGPTL4,LXN,G0S2,SERPINE2,LOXL3,TIMP3,CD70,SRPX,TRAF1,CA12,GPC6,C19orf71,SEC11C,GNG11,TFPI2,CADM1,CORO1A,GJA1,LOXL2,RASSF4,GPAM,MFSD12,CRISPLD2,PFKFB4,GLIS3,NOV,MYLK,FGFR1,MITF,VCAN,SIRPA,NNMT,SYNPO,BICC1,PAG1,PROCR,EVC,F2R,TNC,MEF2B,TGFBI,GLIPR1,CLEC11A,C1QL1,SLC16A2,KDELC1,MPP1,PIK3CD,B4GALT6,C10orf10,CYFIP2,CCDC69,NRGN,LPXN,VAMP5,CTSO,PLIN2,TSPAN33,CTHRC1,TGFB2,NR2F1,SERPINE1,FHOD3,MYBL1,COL5A…
PRIMA_1_Met	KRT81,GJB2,FGFBP1,PTX3,AQP3,IFITM1,COL17A1,KRT17,S100A14,SECTM1,IRF6,CD83,IL20RB,FGFR3,OASL,HSPA2,SLC2A3,IFI27,GABRE,PIM2,STARD5,S100A2,DDX60,TBX3,DUSP2,ADRB2,S100P,MX1,TMEM173,CFB,SFN,PRRG4,TNFSF10,IGFBP6,PLA2G4A,PPP1R14C,CEBPD,MAOA,C1orf116,FST,TRAF1,IFIT2,NDRG1,GLI3,ULBP2,SLC52A3,SERPINB5,GJB3,OAS3,C1orf74,ARID5A,RASSF4,PYCARD,OAS1,RAB38,IFI16,ZNF100,PTGES,CORO1A,LYPD3,SLPI,ARHGDIB,OTUD1,HIST1…
ML312	NUPR1,CAPS,MANSC1,LRP6,S1PR5,IL20RB,KRT81,NPNT,SEC11C,CRMP1,CFH,COL1A1,GJB2,KCNS3,HR,PRRG4,UPP1,PKDCC,SPP1,SOX15,ERBB2,FAM83A,ITPKB,GSTA4,OSBP2,KCTD12,PLA2G4A,NOV,PRSS53,ARHGEF4,ECM1,TSPAN12,MCTP2,SH2D5,WASF3,PPP1R14C,SH3PXD2A,NES,C19orf71,RAB38,GABRE,GLRX,NTN4,CD55,CD302,PGF,SGK1,FST,COL4A1,LFNG,CDKN2B,C3,SEPT5,ARHGDIB,SNAI2,CABLES1,EPAS1,SYNM,VAV3,OGFRL1,CADM4,TNNT1,TTYH2,FGFBP1,GCLM,SMOX,GLIPR…
BRD_K16147474	NOV,CORO1A,CPA4,BMP8B,MUC1,TRIT1,CD74,AQP3,LAT,KRT7,LCP1,MEF2B,STAT5A,APOLD1,CISH,PIM1,SYTL1,LOXL3,KRT15,GCLC,ADAM8,TRAF1,TSPAN1,DEF6,MFSD2A,SCNN1A,HLA-DMA,CFB,CDH3,S100A2,BCL3,STON2,HBEGF,ANKRD1,KSR1,DOK3,SH2D3A,RARRES3,RAB38,ORMDL3,GFOD1,F3,BMF,TRIB3,PLA2G4A,NLRC5,EGFR,CD55,SLFN5,TGFB2,SNCG,PLCG2,BSPRY,UNC13D,S100A14,C6orf141,GAB2,THBS1,GPNMB,YPEL3,SLC43A3,PTPN6,GPX3,PAIP2B,TNFAIP2,ECM1,ZSCAN31…
etomoxir	ANGPTL4,GAL,RCOR2,TFPI2,MSX1,DHRS2,GJB2,COL4A1,NNAT,NOTCH3,OLFM2,PPP1R14C,FSD1,KRT81,MFAP2,DDX1,S100A2,ENO3,HAPLN3,FBLN1,GDF15,B4GALNT1,FAM171B,CISH,NMU,ACTA2,APOC1,GCLM,PTPRCAP,LRP4,KDELC1,GJA1,MDFI,CORO1A,PLEKHG4,SESN3,SPHK1,LAMA3,SOCS2,PCDH7,COL4A2,PCDHB2,LIMD2,PRTFDC1,HPSE,EGFR,LOXL3,KRT17,TP53I3,SPP1,GCLC,ZNF711,FBXO2,GFPT2,TWIST1,DOCK11,SFN,RAB38,RTN4R,LAT,SPRY1,BRSK1,APOL1,STON2,CPVL,PRRT2…
BRD_K49290616	KRT15,MFGE8,GPNMB,ANKRD1,TAGLN,ERBB2,NKX3-1,PGAP3,COL4A1,GRB7,STARD3,RHOU,BCAM,RGS2,TGFB2,MYL9,IFI6,PLCG2,GPX3,HSPA2,COL4A2,COL27A1,SLPI,ORMDL3,FBXO32,SPNS2,IGFBP3,STEAP2,FAM198B,SECTM1,RARRES3,HAPLN3,C1QL1,GPC4,MIEN1,IGFBP7,RBP1,FN1,SCARA3,ZBTB10,PCDH7,LBH,MCAM,EPHB3,FGFR2,LMCD1,DEGS1,C1orf115,GSTA4,ID4,PARD6G,PHACTR2,BMF,PELI2,IFIT1,GBP1,NXPH4,PODXL,MUC1,IL6R,SESN3,HMGB1P1,KCTD12,FSTL1,SBK1,TRN…
FGIN_1_27	ERBB2,SLPI,GRB7,PGAP3,LCN2,STARD3,CAPS,MIEN1,RGS2,SPNS2,EPHB3,KRT15,PODXL,RHOU,APOL1,NKX3-1,IFI6,SBK1,TUBB2B,CYP1B1,IL1R1,ORMDL3,GAL,LFNG,STEAP2,CFB,AIF1L,MUC1,SEC11C,C1orf210,RARRES3,KRT7,HSPA2,EPS8L1,IFI27,SECTM1,IGSF9,PLCG2,STYK1,BCAT1,TRPS1,IGFBP7,NFIX,TNFSF10,GSDMB,RAMP1,SMPDL3A,FAM111B,PRSS53,L1CAM,CD302,C1orf233,IGFBP3,EFNA1,CREB3L4,HEG1,TMEM45A,EGLN3,C1orf115,ZBTB10,HMGB1P1,MT1F,TMEM125,S…
BRD_K96431673	PGAP3,SLPI,GRB7,ERBB2,HSPA2,CORO1A,FGFBP1,GJB2,IL20RB,STARD3,KRT17,SECTM1,IFI27,KYNU,PTP4A3,GSDMB,ORMDL3,IFI6,GPNMB,KRT15,PLCG2,ANKRD1,GAL,GABRE,MIEN1,PLA2G4A,RARRES3,CFB,SLC1A3,MX1,MUC1,MFAP2,FXYD3,EFNB1,CYP1B1,OTUD1,EHF,HMGB1P1,IL6R,FLRT2,CARD6,RBP1,HOXD9,IFITM1,SLC37A2,C3,CD74,TMEM173,HIST2H2BE,EPHB3,ST3GAL5,SLC7A2,RAB38,C1orf116,PPP1R14C,IGSF9,MITF,PRRG4,MTSS1,IFIT1,ADAM8,BCAM,C15orf48,ISG20,…
BRD_K96970199	COL1A1,DHRS2,COL4A1,ANKRD1,COL5A1,ERBB2,SLPI,COL4A2,IQSEC2,GRB7,BMF,NKX3-1,IL20RB,MRC2,SECTM1,S100A4,ZBTB10,VASN,LCN2,HSPA2,PGAP3,SMPDL3A,GPC4,PLA2G4A,ORMDL3,DOK7,MAMLD1,LTBP1,GLI3,LPXN,CORO1A,STARD3,SCEL,STEAP2,GJB2,KCTD12,IRX3,RND1,BAMBI,TSPAN12,ST3GAL5,SPNS2,PI3,NOV,FAM111B,RARRES3,EFNB1,METTL7A,GJA1,TMEM45A,GALNT5,TRPS1,TENC1,IFI27,ZNF117,EPHB3,GDPD5,COL17A1,PRODH,CYP1B1,GLIPR2,FN1,MCAM,DAB2,…
BRD_K17060750	SNTB1,LAMA3,KRT81,IFIT2,ATF3,HBEGF,RASL11A,IFIT1,ANKRD1,ADAM8,NMU,S100A2,IFI27,HS6ST2,PLLP,LAMC2,MYRF,HMGB1P1,ZNF165,JAG1,GRB7,LAMB3,LPXN,GJB2,ABLIM1,GAL,SIK1,DMKN,ERRFI1,LIFR,GDPD5,ARAP2,RTN4R,MALL,IL32,CTSV,IFIH1,ARHGAP29,HERC6,KCNK5,C19orf71,KCTD21,HERC5,ORMDL3,RAB38,PODXL,GALNT18,DDX60,MPZL2,PLCE1,NARS2,B3GNT3,DENND2D,UPP1,PRSS53,PGM2L1,TUBA4A,BEX2,EGFR,ALG8,PGF,PKP3,IFIT3,AFAP1L2,MAL2,EFNB2,…
BRD_K86535717	ANKRD1,RHOU,C3,ERBB2,PODXL,CFB,MUC1,UPK3B,IL6R,RARRES3,GRB7,MAMLD1,KYNU,CYP1B1,GAL,MITF,LPXN,SPNS2,COL4A1,PGAP3,SECTM1,KIAA1462,TAGLN,FBXO32,BMF,PPAP2B,IFI27,PLCG2,CORO1A,TENC1,STARD3,ORMDL3,HMGB1P1,RAMP1,CD55,SLPI,GABRE,CARD6,LPCAT1,GPR110,TRPS1,RASL11A,APOL1,BCAT1,CDK14,IFI6,GLI3,TNFRSF14,CFH,CARD11,DAB2,FLNC,ITPKB,EPHB3,LDOC1,KRT7,CDKN2B,SYNPO,MYRF,COL4A2,ST3GAL5,ADARB1,TMEM173,SMIM14,CITED2,M…
BRD_K02492147	NNAT,GAL,KRT81,RIMS3,PTX3,LAMA3,S100A2,NOTCH3,CNFN,ANKRD1,IFIT2,IFIT1,HERC5,SLPI,FGFR3,IL11,SIX1,EMB,IFI6,FAM43A,LYPD3,GALNT18,NKX3-1,C15orf48,GDF15,TUBB2B,CDON,LAMB3,SERPINE2,IFIH1,STYK1,EFNA1,IFI27,GJB2,MX1,STC2,ZNF704,USP18,HS6ST2,LAMC2,RASSF4,RHOV,HIST1H4H,ENO3,KRT80,TNNT1,STEAP2,CYP1B1,KRT17,DMKN,ADAM8,DDX58,CERS4,HERC6,ISG15,COL4A1,SEPT5,GFOD1,RGS2,MLLT11,CTPS1,AQP3,RAB38,SYT1,C19orf71,ADRB…
BRD_K75293299	ERBB2,ANKRD1,CFB,GRB7,C3,PGAP3,STARD3,SLPI,PODXL,SPNS2,ORMDL3,RARRES3,MIEN1,TGFB2,IL11,COL4A1,MUC1,SBK1,HEG1,TENC1,ST3GAL1,GSDMB,MTUS1,KRT7,TAGLN,CYP1B1,CDK14,PTGES,APOL1,PXDN,NTN4,RND1,HOXB13,MCAM,C1orf115,TMEM173,SESN3,GLIPR2,PITPNM3,GAL,COL4A2,IFI27,MYRF,CDON,WFDC2,DEGS1,ALDH1A3,SECTM1,SEMA3B,MEGF6,KRT15,MFAP2,RAMP1,PIP4K2C,PLAT,C1orf233,BCAT1,LRP3,HMGB1P1,BMF,NFIX,IGFBP7,ULBP2,SMIM14,KCNK5,MR…
sitagliptin	ANKRD1,LCN2,MFGE8,CPA4,C3,STC1,CORO1A,LPXN,PGAP3,GRB7,SLPI,KRT15,ERBB2,IRX3,CEP44,RAB3A,SLC43A3,F3,KYNU,PRODH,ITGA2,C15orf48,LAMA3,KRT7,KRT81,RARRES3,MIEN1,STARD3,LOXL3,PIK3IP1,DKK1,ARHGDIB,ALDH1A3,F2RL1,VEGFC,PRRG4,PHACTR2,SRPX2,CDKN2B,GPRC5A,NABP1,CFB,ACSL5,FAM83B,IFI27,NHLRC1,COL1A1,GPC2,FGFR4,PRRG2,BMF,RHOB,TRPS1,THBS1,GSTA4,PTP4A3,GSDMB,C1orf210,COX6C,C4orf19,PLAT,DENND1C,OGDHL,TMEM30B,HS6ST…
SGX_523	ACTA2,NKX3-1,VEGFC,FBN1,ANGPTL4,COL1A1,LOX,CLMP,G0S2,HMOX1,LOXL2,IGFBP7,COL4A1,SRGN,PLAU,FHL1,CA12,STC1,COL6A2,EML1,GEM,ADAMTS1,MET,LPHN2,PPP1R3C,COL6A1,RARRES3,GPR176,TFPI2,PRODH,CSF1,C1S,FLNC,APOL1,SYNPO,MRC2,LDOC1,TAGLN,IGFBP3,IGFBP4,GALNT5,COPZ2,C16orf45,CAV2,HAS3,PCOLCE,PDE5A,FN1,COL5A2,SERPINE1,SH3BGR,ANTXR2,FAM20C,KIAA1462,TIMP1,CAV1,BIRC3,SCN1B,LPAR1,COL4A2,SEC61G,SELM,LTBP1,CCDC74A,NRP1,…
NSC30930	TRIT1,TMEM158,ZFP69B,DDX1,SCARA3,LTBP1,CPA4,CRMP1,GDF15,SLC27A3,SLC1A3,MXRA8,ITGA5,ZFP69,DHRS2,MYRF,TENM3,COL5A1,PODXL,FLNC,MFSD2A,ORAOV1,TMEFF1,C16orf45,NPR2,SEC11C,ODC1,SLC2A3,ITPR1,MFAP2,MAP2,LPHN2,CPVL,TSPAN12,CFH,APLP1,SOCS3,RGL1,FHL1,RASSF8,CLU,NBAS,PPAP2B,GSPT2,STC2,EML1,ANKRD1,CLTCL1,SLC16A2,TNFSF10,LOXL1,PFKFB4,TBX3,RAB30,COL1A1,NREP,FAM134B,LPAR1,FGF2,OSBPL6,FRAS1,GATA2,SH3TC1,TGFBI,GEM…
quizartinib	COL1A1,FAM171B,PCOLCE,MXRA8,PTX3,FBN1,NREP,DDX1,APOC1,RGS2,RAPGEF2,FGF2,C16orf45,GPC4,NID1,B4GALNT1,CHN1,ITPR1,TENM3,CLMP,MMP2,FBN2,TUBB2B,CLGN,ADRBK2,LOXL1,TBX3,TUB,CA11,GLIPR2,PRRT2,MEIS2,LOX,GJA1,APOM,TP53I3,VASN,NEXN,MFAP2,MLLT11,GDF15,PRSS12,PCOLCE2,LTBP2,COL5A1,NBEA,FGFR3,GLIPR1,COL16A1,TENC1,RECK,SCARF2,FNDC4,NNAT,UNC5B,RIMS3,FZD4,LPHN2,FOXF2,TWIST1,TUBA1A,PDGFC,TIMP3,SCARA3,NFIB,LPAR1,COL…
XL765	COL1A1,DHRS2,PTX3,PCOLCE,FBN1,PTP4A3,CLMP,TNFRSF19,COL5A2,COL12A1,COL4A1,NR2F1,COL5A1,NOV,SEPT5,MMP2,KRT81,APOC1,LTBP2,C16orf45,DLX1,PCSK1N,CRMP1,COL4A2,CKB,SCARF2,SEC11C,LOX,TUBA1A,NID1,NREP,C1R,ANGPTL4,TWIST1,MLLT11,ENG,PXDN,NES,C1S,LOXL1,NEXN,MSX1,LBH,GPNMB,DZIP1,PDGFRL,SV2A,BRSK1,ZNF100,CPQ,COPZ2,S100A4,FSD1,PRRT2,NNAT,GMPR,NDRG4,ANKRD1,SDC2,ITGA5,DPF1,NKX3-1,JAZF1,HOXC6,ATP8B2,SACS,EML1,IQSE…
BRD_K85133207	NNAT,CISH,LAT,ATP2A3,RHOU,CORO1A,MSX1,FGFR3,APOC1,S100P,KCNAB2,PIM2,NKX3-1,APOE,EVL,ITPR1,SELENBP1,SLC27A3,STAT5A,QPCT,RAP1GAP,GAD1,GYG2,SV2A,BAMBI,CXorf57,IL17RB,ZIC2,BTG2,C1orf210,PLA2G6,HES6,MBNL3,GMPR,FGFR4,LIMD2,MPP1,DNAJA4,DEF6,CBX2,RAB17,PIM1,PLA2G4A,TNRC6C,SEC11C,KSR1,GPSM3,CKB,AMACR,SLC27A2,MITF,STEAP2,SEC31B,CYFIP2,HID1,RGS2,GSTA4,KIAA0922,APOM,DUSP2,FAM117A,HMGN5,MREG,TNFRSF19,ITPKB,CA…
16_beta_bromoandrosterone	MMP1,PTPRCAP,NNAT,DDX1,CISH,CORO1A,PTP4A3,CLEC11A,FAM171B,STC1,SLC2A3,TMSB15A,PIM2,SEC11C,BMP8B,SLAIN1,NR2F1,CD74,TUBB2B,ZNF711,CRMP1,KIAA0922,SEPT6,MEF2B,STAT5A,RHOU,DLX1,EVL,AUTS2,ZFP69B,SATB1,DEPTOR,GPC2,KCNAB2,GMPR,TRIT1,TNFRSF19,TP73,SCML2,SALL2,MPP1,E2F2,EPB41,RCOR2,C14orf132,GSTA4,TGFB3,SSBP2,ATP2A3,CBX2,BTG2,SEC31B,NBAS,ZIC2,PIK3R3,HAPLN3,RAPGEF2,DUSP2,KLF2,MSX2,PIM1,PLEKHO1,ZNF253,RNF144…
tosedostat	CORO1A,PTP4A3,DUSP2,LCN2,AQP3,CRABP2,RHOV,CNFN,SEC31B,IL17RB,ADAM8,TLE2,GRHL1,GALNT6,TRIT1,TTC9,CD74,SYK,FOXA1,ZFP69B,FXYD3,HID1,C1orf116,CDC42BPG,MDFI,DENND1C,LYPD3,METTL7A,PTPN6,RAPGEF5,SLC2A3,CASZ1,MUC1,FGFBP1,CTSV,CKB,MPZL2,ANXA9,HOOK1,CLDN7,IRF6,GATA2,SMPDL3B,ARHGAP8,PRRG4,DEF6,PPL,CYP27B1,MSX1,MAPK13,SYTL1,DGAT2,GCHFR,PTGER4,CA11,PTCH1,PSD4,SFN,ELOVL4,TRAF1,CNKSR1,OSBP2,ZFP69,FBXO2,SPINT1,A…
AT_406	MMP1,CXCL1,HLA-DRA,KRT81,G0S2,DHRS2,ANGPTL4,ERBB2,HLA-DMA,LOXL3,CD74,ACTA2,TAGLN,AKR1B10,GDPD3,FAM171B,MUC1,SIX1,STC1,CXCL3,PREX1,NMU,MIEN1,ELOVL4,STC2,SRGN,NAMPT,PGAP3,NR4A2,CXCL2,ITPR1,NR2F1,LXN,PRAME,HOXB5,ITGA5,DLX1,MX1,PLAT,NES,PLAUR,CTHRC1,RAPGEF2,TMEM158,C19orf71,CADM4,HERC5,SERPINH1,DNAJA4,RGS2,SERPINE2,SEMA3B,SLC43A3,IFI27,CBR3,TRPS1,TNFAIP3,HOXC10,PLIN2,NXT2,KYNU,CLMP,CTSL,PLA2G16,DGAT2…
birinapant	CXCL1,ACTA2,G0S2,ICAM1,LOXL3,MX1,HMOX1,CD74,IFI27,HLA-DMA,ANKRD1,EDN1,SLC43A3,STC2,LPXN,MYL9,MICB,STC1,ANGPTL4,GBP1,IFI44,ADAM8,NOTCH3,GPSM3,TGFA,GPNMB,TYMP,KCNK5,C15orf48,ISG20,HERC6,C3,ARHGDIB,ITGA5,NMB,SERPINH1,CTSS,SLC2A3,BST2,CDKN2B,AIF1L,RAC2,MYEOV,IFI6,CYP1B1,SPHK1,TNFAIP3,COL4A1,SERPINE2,COL18A1,OAS3,ERRFI1,IFIT3,HERC5,FBXO27,TAGLN,CD109,LCP1,NMU,PLEK2,SH3KBP1,ETS1,GCNT2,STAT5A,IL27RA,CAP…
SRT_1720	PTPRCAP,CORO1A,DHRS2,CRMP1,RGS16,CISH,ATP2A3,SEC31B,RIMS3,DDX1,CYFIP2,LIMD2,GPC2,LCP1,HES6,MEX3A,METTL7A,PLCG2,ZNF704,ID2,PREX1,ERBB2,ELOVL4,SLAIN1,FZD4,PRSS12,KIAA1211,ADRBK2,IGFBP2,GAB2,PTP4A3,EPB41,SELENBP1,FAM171B,TUBB2B,FCGRT,ST6GAL1,EVL,ZNF711,SEPT6,TCF7,KIAA0922,RHOU,CD83,SYT1,ACTA2,CBX2,GRB7,CCDC69,PRRT2,BAI2,TUB,TBX3,AKNA,SEPT5,ZBTB10,GPC4,E2F2,RAPGEF2,APLP1,GSDMB,MAGEH1,IGFBP3,PLEKHO1,A…
epigallocatechin_3_monogallate	NNAT,CORO1A,PTPRCAP,NES,GPSM3,RIMS3,CLEC11A,CD74,LPXN,MSX1,RCOR2,LIMD2,DOK3,PRSS12,SLC43A3,STAT5A,PAQR8,TCF7,TCF7L1,MEX3A,LCP1,HEY1,DDX1,GPC2,UNC5B,H2AFY2,SEPT6,AHRR,CD83,PIK3CD,ENO3,GAB2,ETV1,OLFML2A,RNF122,MFGE8,PTP4A3,SLAIN1,KIAA1211,E2F2,CSRP2,CISH,ZNF704,GLIPR2,PXDN,GRK5,GRB7,DPF1,REEP2,RBPMS2,SEMA6B,ENTPD1,KIAA0922,DIRAS1,AUTS2,TPM2,PALM,MLLT11,EVL,KHDRBS3,RCN3,PRRT2,PLEKHO1,SEC31B,CRMP1,CH…
BRD_K13999467	NKX3-1,BMP8B,CORO1A,TRIT1,SESN3,SPP1,GAB2,ZFP69B,RIMS3,PIM1,SLC2A3,KSR1,TNNT1,ATF5,LAT,PTP4A3,CISH,STAT5A,GATA2,ICAM5,STEAP2,PIM2,GAD1,RHOU,PLCG2,NT5M,GPSM3,TSPAN33,ZBTB10,TFPI2,HIST1H1C,ADAMTSL4,CTH,CD83,VSIG10L,ADA,CA2,ZNF331,MTSS1,ZBED6CL,SEC31B,DNAJC6,FKBP5,EPHX2,REC8,FAM117A,NXPH4,EPB41,HMGB1P1,ZFP69,CFB,FBXO27,IGFBP2,HIST1H2BJ,SYTL3,GNAZ,E2F2,CA11,GJB2,COCH,LCP1,CPA4,CKB,TSPAN12,ARG2,FAM132…
BRD_A94377914	CISH,CORO1A,RIMS3,GAB2,SEC31B,RHOU,GPC2,GATA2,STAT5A,SEPT6,PRRT2,NES,MEX3A,TUBB2B,PIM2,LIMD2,ZNF711,SELENBP1,ERBB2,MSX1,ADRBK2,LAT,GAL,FZD4,EVL,ATP2A3,MBNL3,RAB3A,TBX3,BEX4,PIM1,NREP,TCF7,MANSC1,FGFR3,IL17RB,ARHGDIB,VANGL2,CRMP1,CBX2,PTP4A3,TNRC6C,GAD1,KIAA1211,GRB7,HES6,FAM171A2,AKNA,AXIN2,CYB5R2,ID2,RNF144A,GSDMB,CD74,SOCS2,NOTCH3,TMEM98,RNF122,C7orf41,EPHX2,PLEKHO1,SOX4,PGAP3,ZC4H2,VASH1,FRAT1…
Compound 7d_cis	NNAT,CORO1A,CRMP1,RIMS3,PTPRCAP,DDX1,MEX3A,GPC2,DUSP2,RCOR2,PRRT2,NREP,TUBB2B,CISH,PTP4A3,PGF,ADRBK2,GATA2,SEC31B,FAM222A,LOXL3,TBX3,VASH1,LIMD2,TWIST1,AUTS2,FAM171B,REC8,TUB,ZNF711,FSD1,FAM171A2,RAB3A,IGSF9,UNC5B,GAB2,EFNB3,HES6,CAMK1D,SEPT6,NES,CA11,APLP1,JAM3,TNRC6C,RNF144A,SATB1,GLCCI1,BRSK1,CAPS,TMEFF1,KIAA0922,ARHGDIB,SCARF2,SEPT5,RNF122,KIAA1211,DPF1,FOXN3,EVL,SELENBP1,SIX1,BAI2,METTL7A,ZN…
tipifarnib_P2	CORO1A,PTPRCAP,ATP1A3,SEC31B,DUSP2,CISH,RGS16,ADRBK2,ATF5,RAB3A,RCOR2,GJB2,SBK1,PIM2,RIMS3,CD74,GPC2,TCF7,ADA,SEPT6,LIMD2,PTP4A3,MAP2K6,AXIN2,ELOVL4,TBX3,ERBB2,ZNF704,FGFR3,CRMP1,GAD1,DHRS2,FAM171B,CD83,AUTS2,EVL,ID2,GATA2,BAI2,AKNA,GAB2,SEPT5,STAT5A,RGS2,ZNF711,ICAM3,RHOU,E2F2,KHDRBS3,GAL,NRGN,CA11,TIMP3,PGAP3,TNRC6C,NCR3LG1,MEX3A,PALD1,METTL7A,BRSK1,IFITM1,TUB,SCML2,JHDM1D,NT5M,EPHX2,IQSEC2,NKX…
myriocin	TNFSF10,KRT15,KRT17,PCDH7,NKX3-1,APOL1,BIRC3,LPXN,RGS2,KIAA1462,DPYSL3,IRAK2,IL32,ADAM8,SNCG,GALNT14,LAMC2,MITF,STEAP2,COL7A1,PTGES,ITPKB,LAMA3,IL18,TGM2,IFIT3,TNFAIP2,G0S2,TRAF1,S100A2,ANKRD1,SLC1A1,SYTL2,PPP1R14C,TINAGL1,ELFN2,IQSEC2,CFB,CDKN1A,CXCL1,ITGB6,ALDH1A3,SMPDL3A,ULBP2,KRT7,FHOD3,IGFBP7,TGFA,CYR61,IFIT2,GRK5,DUSP10,WNT7B,NFKBIZ,CDA,STARD3,EGFR,TRIM6,CYP2S1,SAMD9,GGT1,NNMT,CDCP1,AKAP12,…
avrainvillamide	NNAT,ATP1A3,TUBB2B,RIMS3,RCOR2,GPC2,GPC4,CRMP1,PTP4A3,FAM222A,EVL,DDX1,FAM171A2,RAB3B,PRRT2,ABCA3,TUBA1A,GATA2,CYFIP2,MEX3A,CAMK1D,NKX3-1,ATP2A3,ADRBK2,CPE,SCAMP5,TBX3,CA11,DOK3,BEX4,KIAA1211,DIRAS1,NREP,FBXL16,NR2F1,TWIST1,TUB,PRKAR2B,HES6,ELOVL4,REEP2,CORO1A,SLC29A4,CPLX1,MEST,GLIPR2,ZNF711,CBX2,RAB3A,ID4,CKB,MSX1,GNAZ,MAPK8IP1,FSD1,TMEFF1,TRPS1,SLC7A2,MAML3,DTX3,SARM1,TRIT1,CTXN1,MARCH9,BRSK1,…
AC55649	NNAT,DDX1,PTX3,OASL,CRMP1,REC8,TUBB2B,MEST,GPC2,ERBB2,IFIT2,CXCL1,TMEFF1,TWIST1,FSD1,IFIT3,LTBP2,SEPT5,MLLT11,CCDC74A,FAM171B,ZNF711,C16orf45,TUB,SNTB1,MAP1B,IFIT1,IGSF9,ELOVL4,PRRT2,RAB3A,STC1,DPYSL3,CLMP,NREP,RARRES3,CBX2,NFIB,TUBA1A,VEGFC,MEX3A,RGS2,ZEB1,SRPX2,NR2F1,RAB3B,CALHM2,GRK5,ADRBK2,CXorf57,PRSS12,ANKRD13B,GJA1,COL1A1,NEURL1B,SLC16A2,RAB30,MAOA,GPRASP2,ITGA2,LPAR1,C9orf169,CRABP2,TMEM1…
lomeguatrib	ALDH1A1,GPX3,BMP8B,IGFBP3,ADAMTSL4,AKR1B10,CA2,C3,APOC1,DHRS2,NMU,ANGPTL4,FGFBP1,TFPI2,PTGES,SPP1,APOL1,TRIT1,MSX1,RGS2,AKR1C3,LY6K,MUC1,MT1F,RHOU,CYP1B1,CNFN,CA12,LAMA3,ZSCAN31,ZFP69B,KRT81,LYPD3,SLC2A3,C15orf48,ORAOV1,ZBED6CL,IL18,CTSV,DUSP2,SERPINB5,SIK1,S100A2,AKR1B1,GJB2,CLDN1,IFITM1,NKX3-1,NXPH4,FGFR3,FKBP5,CDH3,CREG1,CLIC3,IQSEC2,MLK4,TNFSF10,FAM169A,CITED4,MFSD2A,SFN,JAG2,DSC2,IFIT1,IRF7,…
semagacestat	MMP1,CD74,GJB2,KRT81,LAMA3,FGFBP1,HLA-DMA,CXCL1,NNAT,IFI27,SERPINB5,LAMB3,DDX1,CDH3,LAMC2,ACTA2,ANGPTL4,TNFAIP2,MCAM,S100A2,IL8,GPX3,ADAM8,ALDH1A3,SYNM,SERPINE2,PDGFA,ADAM19,EFNB1,TMEM171,RARRES3,PVRL1,LPCAT2,DTX4,TGFBI,EFNB2,ITGA2,ARHGEF4,SIPA1L2,LPXN,SNAI2,FGFR3,GJB3,PCDH7,JAG2,SESN3,TINAGL1,SNX10,PMEPA1,MDFI,TGFA,FXYD3,SFN,NRP2,FBLN1,LOXL3,NES,CSRP2,PPP1R14C,PHLDB2,TNFRSF21,MAOA,TRIB2,KLF5,PTG…
SR1001	NNAT,DDX1,SLC2A3,NMU,RASSF4,CPA4,NNMT,ANKRD1,C1S,GLIPR2,GPAM,RHOU,TWIST1,BCAT1,LAT,GAB2,HMOX1,FGFR3,UST,PIM1,GATA2,NXPH4,SLC2A12,RAB3IP,FBLN1,NBAS,ORAOV1,S100A3,SPP1,ENO3,ZNF117,ABCA1,SIK1,PCDHB14,PCOLCE2,UNC13D,ZBED6CL,MLLT11,FNDC4,L1CAM,AMH,PHLDB2,PIM2,MAP1B,RUNX2,NREP,CLU,KSR1,LOX,CYP1B1,SCARA3,PODXL,SESN3,GGT1,SPEG,MARCH9,TUB,KRT80,COL4A5,COL27A1,SATB1,ABLIM3,OSBP2,EFNA5,ERV3-1,MYRF,GLRX,SYNP…
BMS_195614	NOV,DHRS2,NNAT,PTX3,ANGPTL4,NR2F1,GPC4,PTCH1,TUBB2B,RASSF4,FSD1,ROBO1,NXPH4,C16orf45,BRSK1,TNFRSF6B,LOXL3,RAB3A,CRMP1,TWIST1,FAM169A,GPC2,RGS2,ZIC2,NES,RCOR2,DIXDC1,NRGN,CEP44,LPHN2,SCML2,TUB,NR4A2,NDRG4,CA11,GPX3,RNASE4,TNFRSF19,MAMLD1,STEAP2,AMACR,CHN1,PCOLCE2,TMEFF1,DDX1,KIAA1211,HAPLN3,ENO3,DPF1,RHOBTB1,ZNF569,FKBP1B,AMH,CCNE1,AS3MT,AKAP12,KHDRBS3,SCAMP5,GYLTL1B,MAP9,ANKRD13B,LIMCH1,FAM222A,M…
vorapaxar	ACTA2,NOV,TAGLN,CPA4,SEC11C,MYL9,COL5A2,GPX3,APOC1,GPC4,GBP1,BMP8B,RGS2,LBH,COL1A1,RAMP1,MXRA8,TGFBI,PTX3,METTL7A,ANGPTL4,TRIT1,SEC31B,CTGF,IFIT1,CCDC80,KRT81,IFI6,MMP1,LOXL3,ZFP69B,NR2F1,GJA1,PPAP2A,MFSD2A,TWIST1,DMKN,TFPI2,TP53I3,RASL11A,APOM,TENM3,SESN3,ROR1,GJB2,IFITM1,ROBO1,TPM2,ISG15,DDX58,OLFML2A,NMU,CYP1B1,LOX,IGFBP7,IFIT3,BMF,CHN1,SERPINH1,FHL1,APOE,ID3,IFI44,SEC61G,PCDH7,PODXL,IFI27,CA1…
blebbistatin	ANKRD1,UPK3B,MANSC1,CD74,APOL1,IL11,KRT15,TSPAN12,TAGLN,GATA2,ACSL5,LRP6,PCDH7,GRB7,COL4A1,HMOX1,PGAP3,KCNK5,ITGA2,GAL,KRT17,CFB,PIK3IP1,CDKN2B,S100P,COL16A1,ATP2C2,MDFI,ERV3-1,RARRES3,ITGB3,C3,LAMB3,SGPP2,CD55,TRNP1,F3,GJB3,STARD3,DUSP16,LIPH,HIST1H1C,NES,APOBEC3B,COL4A2,IL20RB,PRSS53,ERBB2,MYRF,HLA-DMA,ANXA4,OSBPL10,CXCL2,B4GALNT3,NTN4,EHF,MGLL,CALB2,PIM1,GALNT12,STXBP5,CLDN1,ADAM8,FAM83B,PRKCD…
FSC231	AQP3,CALB2,CORO1A,LIPH,OASL,HAS3,PTPRCAP,GRB7,TAGLN,GATA2,PGAP3,ANKRD1,S100A2,KCNK5,CABLES1,GDF15,RPS6KL1,KRT15,TMSB15A,KIAA1199,MYRF,TTC9,TSPAN12,GPR115,TSPAN1,B3GNT3,NNAT,SDCBP2,STARD3,MMP24,ADAM8,ISG20,HS6ST2,CFB,ERBB2,CFH,ARNT2,ACSL5,PCDH1,HKDC1,STS,FERMT1,DTX4,SYK,LCP1,SPP1,TRNP1,ERV3-1,MDFI,GCLM,SOX4,THBD,EMB,C1orf106,MITF,NCR3LG1,CTSH,CYP2S1,ITPKB,HIST1H1C,RAB38,E2F3,ITGB4,KSR1,ITGA2,FNBP1…
ML258	NOV,IFI6,FGFR3,ISG15,MX1,PTX3,FAM171B,PIM2,SLC2A3,ECM1,CLEC11A,CORO1A,RHOU,SIX1,CNFN,ANGPTL4,HAPLN3,FN1,TAGLN,SEC11C,EFNA1,IFIT1,PTP4A3,TIMP3,CDKN2B,CA2,LOX,ELOVL4,IFI27,FGFR4,COL12A1,CFB,CDKN2A,HEY1,CPVL,PTPRCAP,COL4A1,UST,RCN3,DDX58,SPRY1,NTN4,ZNF100,PTGES,GPNMB,DNMT3B,CTSV,ATP11A,KREMEN2,ADA,PRSS53,EMB,ARVCF,RNF122,RGS2,SCML2,SEC61G,MPZL2,PDE4D,ENO3,STC2,PCOLCE2,FUT10,RAB3A,NRGN,KCNK5,OTX1,UNC…
O_6_benzylguanine	TIMP3,IL8,C8orf4,TFPI2,SERPINE2,SLPI,ECM1,CLEC11A,GDF15,KRT81,LXN,ANGPTL4,FBN1,LAMA3,COL16A1,ADAMTSL4,TFAP2C,RCN3,ACSS1,CNFN,COL1A1,BIRC2,GRB7,PTP4A3,LTBP1,PCTP,DSC2,NR4A2,SEC11C,BIRC3,SERPINE1,C3,JUP,MDFI,LTBP2,RAB8B,CORO1A,IFI6,CYFIP2,IL6R,DYNC2H1,RAB30,PLCG2,NTN4,ADAMTS1,TXNDC5,FXYD5,LCP1,MDM1,KLF9,ARHGEF26,MAGEH1,GPC4,LYPD3,SNTB1,JPH1,CTSL,ARHGDIB,EHD3,AKNA,NEDD9,RNASE4,PTGES,RAPGEF2,LIF,AMOT…
Compound 1541A	DHRS2,MMP1,ELOVL4,STC1,CRMP1,PRSS12,NR2F1,RIMS3,TBX3,FBN1,C16orf45,CLMP,GPC4,SERPINE2,FHL1,GRK5,DEPTOR,METTL7A,ADRBK2,SEPT6,ITPR1,MXRA8,PKDCC,TUB,SEC31B,SCML2,LPHN2,RGS2,GNG11,RAPGEF2,SAMD11,LOXL2,PPAP2B,GLRX,COL1A1,ANTXR2,C14orf132,PCOLCE,CALHM2,EML1,LTBP1,NKX3-1,RHOU,VEGFC,CNTNAP1,COL5A2,SPARC,ENG,FOXN3,DOK4,DKK3,LXN,CCDC69,LOX,FGF2,SLC16A2,TIMP1,CHN1,ID4,FAM46A,SLC22A17,CHST7,C1orf21,MAP1B,PTC…
tubastatin A	NES,MMP1,ACTA2,LOXL3,CD74,TUBB2B,MSX1,DUSP2,ITGA1,NUPR1,RGL1,RIMS3,SEC31B,NREP,SERPINE2,CORO1A,CADM4,VANGL2,APOE,LPXN,ADRBK2,KRT15,FGFR3,GAD1,RGS16,HLA-DMA,TBX3,CRMP1,MEX3A,RHOU,GLIPR2,GPX3,LIMD2,ELOVL4,KHDRBS3,IFI6,ZNF711,SEPT6,BAI2,TUBA1A,DIRAS1,PALM,PCSK1N,RAB3A,FBLN1,COL1A1,TCF7L1,PCOLCE,TUB,RASSF4,ZFP30,GPC2,IFI16,SECTM1,TMEFF1,PLCG2,ARHGAP4,SCML2,SLC22A17,FAM222A,BRSK1,FAM171A2,DNMT3A,PARD6…
CIL55	MMP1,PTX3,LPXN,TBX3,SPOCK1,SRPX,RHOU,FN1,TNFRSF14,COL1A1,MTSS1,TGFBI,TNFRSF19,ECM1,LOXL4,SEC11C,APOL1,CXCL2,IRAK2,DUSP10,OSBP2,HLA-DMA,GOLGA7B,CDC42EP5,F2R,SIRPA,MX1,CTHRC1,SERPINE2,COL27A1,QPCT,CORO1A,CPVL,NR2F1,G0S2,CD74,C16orf45,TFPI2,GBP2,ITGA1,ADAMTS1,RGS2,KCTD12,DNAJC12,ZNF100,EVC,PTP4A3,TIMP3,NAV3,NUPR1,GK,GNG11,VEGFC,ANKRD1,PLIN2,SNAI2,TMEM98,SDC3,C10orf10,ERAP2,UNC5B,TNFRSF25,MATN3,RNASE…
CAY10576	AKR1B10,MMP1,PTX3,STC1,FOXF2,CLMP,MME,NKX3-1,TFPI2,PDE5A,B4GALNT1,TFPI,IL11,UCHL1,ANGPTL4,CXCL2,FGF2,DDX1,WNT5A,MOK,DCLK2,SYDE1,BDNF,AKR1C3,HIC2,CPS1,AXL,PTGR1,BIRC3,HMOX1,DYNC2H1,BIRC2,NNMT,CXCL1,HIST1H4H,PLSCR4,SCARF2,C1S,MRAS,TLE4,PODXL,HEG1,ANTXR1,KYNU,TGFBI,VIM,VAMP5,COL7A1,ZSCAN31,SEC61G,FBLN1,SPP1,ERO1LB,SPARC,COL12A1,SNAP29,TPM2,PTRF,FTL,RFTN1,G6PD,ENPP1,AKR1B1,SAP25,ULBP2,COL5A1,ADM,SRXN…
BRD_K41334119	IL20RB,CFB,DHRS2,ANKRD1,APOL1,C3,NKX3-1,SERPINE2,LPXN,PMP22,CADM4,COL4A1,LOXL3,PCDH7,GPNMB,GJB2,EDIL3,HSPA2,IFIT1,KRT15,SLPI,SEMA3B,CORO1A,FBXO32,FAM83A,OLFML2A,LCN2,COL4A2,IQSEC2,TFPI2,STEAP2,MCAM,TMEM173,MFGE8,IFI6,TNFRSF14,ITPKB,KRT7,PLAT,ZBTB10,ECM1,TNFRSF6B,HIST1H1C,MITF,BIRC3,KRT17,RARRES3,CTSD,CPM,HSPG2,MUC1,PLXNB3,IL6R,PIK3IP1,TNNT1,RASSF4,TMEM45A,HERC6,ERV3-1,ISG20,CDK14,PARP10,IGFBP7,PL…
BRD_K27224038	DHRS2,KRT15,IL20RB,GAD1,NKX3-1,STAT5A,CD83,PIM1,IQSEC2,GMPR,IFI27,LPXN,PIM2,ATF5,CFH,ITPKB,MYB,PCDH7,CISH,SEC31B,TNFRSF14,PLA2G4A,SDCBP2,LY75,CFB,GJB2,TMEM173,COL1A1,ARHGDIB,MCTP2,CYP2S1,TGFBI,BACE2,ST3GAL4,FBN1,STEAP2,CTSD,SMPDL3A,ERV3-1,SLC39A8,SESN3,KSR1,ALDH3B1,KRT17,PIK3IP1,S100P,BIRC3,RDH5,HSPA2,ZBTB10,CORO1A,LAT,PYROXD2,KYNU,HIST1H1C,SLC52A3,GPSM3,SLC43A3,PITPNM3,CD74,CLDN15,KCNN4,FAM102B,…
BRD_K84807411	DHRS2,IFI6,APOL1,IL20RB,TNFSF10,NKX3-1,IFIT1,COL1A1,ZBTB10,TAGLN,IFI27,TSPAN12,IQSEC2,CORO1A,COL4A1,ISG15,C1QL1,MPP1,OTUD1,MX1,HSPA2,MRAS,SESN3,MCAM,CYP1B1,TTYH2,SLPI,CRMP1,CFB,KIAA1462,ZNF585B,ZNF528,COL4A2,HIST1H1C,DAPK1,CPM,SPARC,PXDN,PDE5A,APOL2,BCAT1,STEAP2,IFITM1,PCDH7,GJB2,VASN,SNAI1,IL11,SYNPO,ID4,TGFBI,PODXL,ECM1,LFNG,CFH,GBP1,ADAM19,TNNT1,PRSS53,MRC2,MUC1,BCAM,COL5A1,RNASE4,HERC5,HEG1,P…
BRD_K30019337	IFI6,DHRS2,IL20RB,IFIT1,GPNMB,NKX3-1,ZBTB10,PGBD5,APOL1,C1QL1,MX1,HERC5,IQSEC2,RIMS3,OTUD1,TUB,GSDMB,SESN3,ISG15,IFI27,ORMDL3,MPP1,MCAM,CRMP1,CORO1A,ATP1A3,DDX60,TNC,IFIT3,SLPI,STEAP2,STAC,IFI44,GAB2,RASSF4,PDE5A,GPC2,ECM1,CEP44,ZNF528,PCDH7,COL4A1,TGFBI,STS,GRK5,ARNT2,PXDN,KRT15,IFIT2,TWIST1,DAPK1,CYP1B1,TTYH2,ADAM19,CDON,SLAIN1,FHL1,KRT17,ITPKB,ZNF518B,CACHD1,MRAS,NRP2,TNNT1,OAS1,PARP10,GMPR,TN…
BRD_K78574327	RGS2,IL20RB,DHRS2,SERPINE2,NKX3-1,SEMA3B,IFIT1,PMP22,CADM4,STEAP2,OLFML2A,IFI6,TCEA3,NES,PCDH7,TTYH2,ZBTB10,LOXL3,SESN3,CORO1A,IFI27,PXDN,LPXN,ENO3,ISG15,MX1,COL17A1,DPP4,LFNG,CYP1B1,CRMP1,ECM1,HSPA2,PLCG2,GJB2,RHOU,GPNMB,PAX9,SLPI,APOL1,BCAT1,IRF7,MUC1,KLHL29,SBK1,GRK5,COL27A1,GAL,IQSEC2,CA11,PRSS53,SCML2,HERC5,RNASE4,IFI44,FGFBP1,DLX1,PDLIM4,ADSSL1,GAD1,TWIST1,PEG10,FKBP5,PDGFA,TNC,LOXL2,LDOC1,…
BRD_K42260513	NNAT,SERPINE2,IGFBP5,LOXL3,PRSS12,PTX3,TBX3,LAYN,MMP2,COL1A1,METTL7A,NKX3-1,FN1,SLC30A4,GAL,FHL1,TNC,TMEM158,TUBB2B,MXRA8,NES,DMKN,SELENBP1,LRP4,TUB,CTGF,IL11RA,TRIB2,NR2F1,PCOLCE,RGMB,HCN2,ETV1,FRMD4A,SH2B3,NFIX,ZFHX4,CACNA2D1,PRKAR2B,ENG,UNC5B,C6orf141,EPHB3,ZNF711,IGFBP2,LYPD1,LTBP2,NPR2,PLEKHA4,REEP2,PPAP2B,SV2A,DDX1,C14orf132,TIMP1,TMSB15A,TWIST1,PTPN13,PCDHGC3,S100A4,TSPAN5,ZEB1,MAP1B,GPR12…
IU1	DHRS2,ACTA2,GAL,ANKRD1,GATA2,EPHB3,DMKN,APOC1,CRMP1,TAGLN,H2AFY2,FGFBP1,RASL11A,CORO1A,PRSS12,APOE,TBX3,GJB2,LPHN2,GPC4,ARHGEF26,MANSC1,ELOVL4,LRP6,GDPD3,CA11,MFSD2A,PRRG4,RIMS3,RGS2,HS6ST1,SELENBP1,LRP4,ADRBK2,APOL1,APOM,BMP4,FOXN3,PREX1,RHOU,GCH1,GYLTL1B,SCML2,METTL7A,C1S,RAPGEF2,CERS4,SERPINB9,ZNF711,ITPR2,HAPLN3,SESN3,RBM38,GSTA4,ODC1,HEY1,MSX2,PTCH1,RBPMS2,ENTPD1,PTPRCAP,EFNB1,IL17RB,LRRC8C,…
LY_2157299	KRT17,IFI27,FGFBP1,IL20RB,KRT15,LYPD3,SESN3,GJB2,S100A2,PPP1R14C,PTHLH,EFNB1,IL7R,MUC1,SECTM1,MALL,SNCG,ST6GALNAC2,S100A14,C9orf169,HPSE,FST,EPHB3,WDR66,CTSV,IFI6,LAMC2,ECM1,IFIT1,ADSSL1,LY6K,HSPA2,GABRE,DSC2,MDFI,MROH6,GAL,TNFSF10,FAM46B,PLA2G4A,RAB38,LAMB3,JAG2,FBXO2,RAMP1,PDLIM4,HR,SLPI,SFN,PRRG4,PGF,PRODH,GALNT18,FZD1,TGFA,S100P,CNKSR1,BCAM,SYNM,TMEM173,GSTA4,PERP,CYP2S1,PKDCC,THNSL2,C16orf74…
BCL_LZH_4	TRPS1,NKX3-1,MMP1,SELENBP1,GALNT6,HID1,OSR2,IL1R1,CXCL1,MLPH,ST6GALNAC2,IFI6,ANXA9,TIMP3,RASEF,ERBB2,CYP1B1,PGAP3,GLIPR1,P2RY2,CLIC3,ESRP2,RAB26,GPNMB,PPAP2B,DGCR6,EGFR,EHF,CTSK,TNC,DTX4,GDF15,KIAA1244,PPM1H,SEMA3F,LRP4,TSPAN12,CXCL2,LYPD3,CAPS,FOXA1,PTGER4,MGAT4A,ME3,NUPR1,LXN,TC2N,SYTL2,EMP2,EFCAB4A,FGFR4,PEG10,TOB1,SLC2A3,C9orf169,TTC9,GCNT1,STC1,SAMD9L,TAGLN,MSX2,HAS3,GALNT3,SMIM14,DEPTOR,GRB…
PF_4800567 hydrochloride	LCP1,BIRC3,APOL1,EDN1,IGFBP3,MX1,CAPS,BICC1,ID4,TFPI2,SYNPO,NNAT,IFI6,GPC6,SDC2,C1R,DKK3,CORO1A,IL1R1,GLIPR1,SERPINE2,C12orf75,TAGLN,LTBP1,DOK3,CA12,SYNC,GPC4,LEPREL1,RAB3B,PPAP2B,LIF,MYBL1,TMEM158,GPX3,ISG15,NBAS,ADRBK2,ITGA5,GJA1,CRISPLD2,B4GALNT1,GLCCI1,SATB1,MEF2B,RAB30,TMEM56,UBASH3B,SLC40A1,TRIM6,TGM2,PCED1B,CSF1,AMACR,CLGN,NREP,PSMB9,MMP1,CCND3,COL6A2,DCLK2,NUAK2,ARL4C,SLC35G2,LPXN,KPNA5,V…
pandacostat	NNAT,KRT15,CORO1A,SNCG,GAB2,DHRS2,CISH,DDX1,APOM,HES6,FGFR3,LCP1,ALDH1A1,HMOX1,PIM2,SLC2A3,LAT,DGCR6,ACTA2,MXRA8,AKR1B10,CLEC11A,RIMS3,TSPAN12,PIM1,FZD4,GDF15,NOTCH3,DEPTOR,CAPS,APOC1,C6orf141,ACSS1,CKB,ADRBK2,ID4,DEF6,GSTA4,PRKCH,TCF7,GPC2,SLC29A4,SEPT5,ADA,AKNA,KIAA0922,CERS4,HAS3,TIMP3,IFITM1,MTSS1,SEC11C,ANGPTL4,ARID5A,TGFBR3,STAT5A,SEPT6,FN1,TSC22D3,SLC4A11,MAN1A1,PPAP2B,RNF144A,PVRL1,CDON,E…
BRD6340	NNAT,CORO1A,NOV,RIMS3,PRRT2,ADRBK2,ALDH1A1,TMSB15A,ZNF711,GATA2,LAT,MEX3B,FKBP5,DDX1,UNC5B,MDFI,LIMD2,ACTA2,GPC2,SOCS2,LCP1,FAM171B,RHOU,RGS2,TWIST1,MEX3A,TFPI2,MUC1,DHRS2,GDPD3,ANGPTL4,DOK4,SLC40A1,LPHN2,ATHL1,CBX2,GAB2,PIM1,SEC31B,CEP44,H2AFY2,FGFR4,ATF5,ELOVL4,CRMP1,NFIB,AMH,KREMEN2,CD83,DEF6,KIAA1211,NXPH4,COCH,CACNA2D1,DNMT3A,SATB1,KIF21A,KIAA0922,CFD,ARHGDIB,GLUL,KCNK5,SEPT6,GALNT4,GSTA4,SE…
BEC	LOXL3,SERPINE2,CALB2,NUPR1,COL4A1,PMP22,ANKRD1,STC1,TIMP3,COL1A1,GYLTL1B,CADM4,SPNS2,LAT,FHDC1,S100A4,ECM1,FOXF2,S100P,MYRF,GPNMB,SNTB1,COL4A2,PPAP2B,KCNAB2,GSTA4,ATF5,PTPRH,PRKCDBP,STAT5A,EPHB3,CORO1A,PRSS53,MUC1,C16orf45,SLPI,ST3GAL1,SLC43A3,ST3GAL4,PIM1,ERRFI1,ADAM19,COL5A1,APOC1,KSR1,GALNT5,FBXO32,GMPR,RCAN1,KCNN4,ADAM8,ST3GAL5,LOXL2,GLI2,SATB2,RUNX1,LFNG,MBP,OSBP2,FSTL1,SLC16A5,CDKN2B,CYP1B1…
VAF_347	AKR1C1,AKR1B10,NOV,SPP1,AKR1C3,RHOV,KRT81,GDF15,TFPI2,PTGES,SNCG,GPRC5B,IL18,S100A4,ALDH3B1,TNFRSF6B,HKDC1,CYP2S1,MISP,CFD,TM4SF1,TPD52L1,CTSL,CDA,ALS2CL,TGM2,SLC2A12,SLPI,ATHL1,CD55,C5,HOXA3,FBXO27,TRPS1,RDH10,IFIT2,LAMA5,AHNAK2,OSGIN1,WNT7B,OTUB2,SULT1A1,CFB,CLU,BASP1,MST1R,ADPRHL1,UBASH3B,PLK2,CRIP1,LIPH,GPRC5A,G6PD,EPHB3,PDE4D,SRXN1,LGR4,MSX1,ETV4,C19orf33,ALDH3A2,IFITM1,C10orf54,LURAP1L,ANXA…
BRD_K34485477	LOXL3,ACTA2,CPA4,PMP22,C1S,CYB5R2,SERPINE2,ITGA7,MXRA8,SPARC,FHL1,PCOLCE,CCDC80,C1R,CD83,LOX,CD74,TAGLN,SERPINE1,C1QL1,SEPP1,SIRPA,NAV1,FLNC,APOE,WASF3,PPAP2B,SLC2A3,FN1,GLIPR2,TNC,ECM1,PLA2G4A,SCARF2,ANKRD1,DAB2,IGFBP2,ARHGAP31,ADAMTS1,MYLK,GMPR,TNFRSF14,MITF,CALD1,RFTN1,EVC,COL5A1,C19orf71,COL1A1,VIM,THBS1,ADAM19,CYP27A1,GPNMB,TNFRSF19,OXTR,SH3BGR,APLP1,LRP1,SYNM,TNFSF10,CTSK,PLXNB3,DOK1,LHFP,S…
BRD_K37390332	PMP22,LOXL3,ACTA2,RASSF4,APOE,C19orf71,CD74,CPA4,NES,ANGPTL4,PIM2,NOV,SPARC,DCLK2,MITF,OLFML2A,MATN3,COL5A1,FGFR3,C10orf10,C1S,CRIP1,MCAM,CADM4,MFSD12,ANKRD1,ENO3,HLA-DMA,MATN2,APOLD1,CD83,FLNC,NRP2,WIPF1,COL5A2,TNFRSF14,C1R,ITGA7,RCAN1,ECM1,CABLES1,ADAM19,CDK14,CTHRC1,AKAP12,SYDE1,IFI6,FKBP7,S100A4,TNFRSF19,CDH2,RAB38,TTYH2,KHDRBS3,C1QL1,EGFL8,ANTXR1,PLXNB3,ABCA1,CHN1,MFI2,GPSM3,FSTL3,ITPKB,BHLH…
BRD_K44224150	PMP22,LOXL3,SERPINE2,CPS1,THBS1,FN1,TNFSF10,EFEMP1,GMPR,NRP2,SPARC,ITGA7,MCAM,CADM4,TAGLN,CYP1B1,ECM1,CD74,CCDC80,STAT5A,COPZ2,CRIP1,PLXNB3,CD83,SEMA3B,TIMP3,SYNPO,ST3GAL4,FSTL3,TMEM173,HIST1H1C,ITPKB,L1CAM,SNAPC1,IGFBP3,ITPR1,PIM1,TMSB15A,PCOLCE,BCAT1,IGFBP7,LOXL2,IGFBP4,TRIM6,TMCC2,NFIX,RCAN1,SLC1A1,CLEC11A,MEX3B,C1R,SLC22A17,CDC42EP3,GLIPR2,KCNK5,ANKRD1,TUBB2B,KSR1,TGFB2,EPDR1,SCARF2,DEGS1,CD1…
procarbazine	GPX3,AGR2,DEPTOR,APOLD1,GRB7,SNAP29,ZNF74,ERV3-1,ITPKA,HIC2,GYLTL1B,FGFR3,BCAS3,S100A14,PGAP3,FERMT1,TPD52L1,HES6,KLHL42,HKDC1,C1orf210,TST,MSX1,ADAP1,ALDH1A1,OTUB2,B4GALNT1,SYK,SNTB1,CCDC64B,SEMA4G,CLDN3,SATB2,KITLG,CABLES1,RHBDL1,ALDH1A3,FBXO27,GRTP1,NOTCH3,RPH3AL,SGPP2,ZNF117,FAAH,MYH14,GOLT1A,PPAP2C,LIF,PAQR8,EFCAB4A,LFNG,EEPD1,SGK1,TCIRG1,TNFRSF10D,SLC7A11,RGL3,SPIRE2,ABLIM1,GCLC,HOXB9,PIM2,…
necrostatin_1	DHRS2,KRT81,NKX3-1,GPC4,GPX3,CPA4,ATP2A3,KRT7,TFPI2,GFPT2,PLCG2,ASRGL1,TRIT1,S100A4,APOC1,ARHGEF26,CPE,CPVL,SCAMP5,ELOVL4,VSIG10L,ADAM8,APOE,TLE2,MFSD2A,ANKRD1,B4GALNT1,PRICKLE1,CIB2,FAM171A2,ZFP69B,ZIC2,PIM2,RHOU,FBXO27,CLU,CYP1B1,TLR6,ZBTB46,FMNL1,BMP8B,LPHN2,GPC2,SPRY1,SLC29A4,COCH,GATA2,HDAC9,PTP4A3,RAPGEF2,TP53INP1,NAT8L,PDE4D,SMPDL3B,CAPS,CAMK1D,STEAP2,IGSF9,MDM1,WNT9A,TNFRSF25,ID4,UCP2,CA1…
sildenafil	KIAA1199,CPE,MXRA8,ERBB2,GRB7,SEC11C,PGAP3,GPX3,C8orf4,RGS2,MIEN1,MYRF,SYT1,LIPG,FLNC,HID1,KRT81,RAB3B,LFNG,GPRC5B,TAGLN,DHRS2,SERPINE1,FHL1,STARD3,LCN2,BAMBI,CAPS,REC8,DUSP1,TRNP1,SNCG,GFPT2,HES6,PEG10,KRT7,MRAS,HSPA2,DOK4,MARCH9,FSTL1,C1orf210,VASN,ANKRD1,RECK,CRIP1,KLHL42,COL1A1,COBL,LTBP2,ISG20,RAP1GAP2,CRMP1,SYT7,PRKAA2,LIPH,CDK4,PTPRM,ZNF331,GGT1,CLU,GCLC,KRT18,LMCD1,FOS,NR4A1,NUPR1,MALL,CP…
cyclophosphamide	LCN2,PTX3,ERBB2,CTSK,SERPINE2,PRSS22,BMP4,IL8,PGAP3,CTHRC1,GRB7,GDF15,MSX2,COL1A1,RCAN1,MIEN1,MATN2,TAGLN,MFSD12,COL1A2,C19orf71,SGK1,REC8,SYNM,HES6,SERPINA1,BACE2,RHOU,CLDN3,CPVL,CDC42EP5,TMC4,COL5A2,TIMP3,TMEM98,SLC2A3,IFI6,C3,PCDH1,CALB2,FAM43A,ARNT2,PRSS8,CTSL,IL11,SDCBP2,RDH10,FSTL1,B4GALNT1,SH3BGRL2,STARD10,SCNN1A,EEPD1,TRIM2,FUT4,S100A4,TBX3,ADAP1,MXRA8,NGEF,LIPH,DSC2,ISG20,DTX3,QSOX1,ALDH…
ML083	NNAT,ERBB2,COL4A1,SERPINE2,TIMP3,ANGPTL4,KRT81,LOX,COL1A1,IFI6,GDF15,IGFBP4,CTGF,FSTL1,MEF2B,ANKRD1,FBN1,COL4A2,DEPTOR,SLC2A3,KITLG,CPVL,HLA-DMA,CTSL,PGAP3,CDKN2B,KIAA1199,FAM43A,IFI27,CD74,CCDC80,HSPG2,FGFR3,IFIT2,NUPR1,MATN2,SDC2,SNTB1,CRABP2,SLC40A1,ID4,NR4A1,FAM46B,LOXL2,COL12A1,MSX1,SNCG,C1S,HSPA12A,SGPP2,IQSEC2,FRAS1,GRB7,MUC1,MSX2,LTBP1,RCN3,SLC16A4,FRMD4A,PIM2,TENC1,HAPLN3,COL5A2,OSGIN1,S…
necrostatin_7	NNAT,MSX1,HES6,BMP8B,RCOR2,BMP4,GPX3,GJB2,IGSF9,CRMP1,GYLTL1B,TRIT1,AUTS2,DGCR6,CXorf57,GLCCI1,CKB,ARVCF,STEAP2,DDX1,MSX2,ANKRD1,AKR1B10,CLDN3,JAG2,SYT7,TUBB2B,FBXL16,DOK3,AXIN2,DMKN,ZNF620,SLC2A3,TTC9,CCNE1,IFI6,FRAS1,SYTL1,SPTBN2,GPC4,FAM171B,RIMS3,RAP1GAP2,GDPD3,SLC27A2,SCNN1A,SAP25,KITLG,TSPAN12,CENPV,CYP27B1,GPC2,RAPGEF5,FGFR4,ADPRHL1,DEPTOR,RAB3B,ENO3,CDKN2B,CAMK1D,NOXA1,ZFP69B,PTCH1,FAM169…
bexarotene	CTSK,SAMD11,OLFM2,NKX3-1,DLX1,PCOLCE,DDX1,TP73,TTYH2,DUSP2,RCOR2,HES6,FOSB,PCOLCE2,SEMA6B,ETV1,APOLD1,B4GALNT1,PRSS12,SMARCD3,RAB3A,GLIPR2,SLC29A4,C16orf45,DHRS2,MFGE8,SDC2,CDON,ARHGEF25,FSD1,ELOVL4,ENO3,FAM105A,SGK1,CIB2,NPTXR,MGAT5B,NR4A1,EEF1A2,OSGIN1,MAOA,FBXO27,DTX3,KLHDC8B,NUPR1,OLFML2A,WASF3,TUB,DIRAS1,RAB26,SEPT5,CKB,ABCA1,GDPD3,CA11,REC8,NR2F1,MPP2,ARVCF,CPA4,GNAZ,GCLM,IL11RA,TUBA1A,LPHN…
SCH_79797	CORO1A,PTPRCAP,ATP2A3,CLEC11A,SLC7A2,SEC11C,BMP8B,RIMS3,KCNAB2,GAB2,MSX1,SEC31B,CISH,LIMD2,APOM,PRAME,TUBB2B,GPSM3,APOC1,CBX2,DLX1,EPB41,RNF144A,TRIB2,E2F2,LONRF1,FGFR3,SLAIN1,STAT5A,ZNF704,PIM2,NRGN,PTP4A3,HES6,ATF5,APOE,SLC43A1,QPCT,GPC2,PRRT2,HOXD8,TRIT1,PRKAR2B,GRB7,MBNL3,CD83,TCF7,DUSP2,LAT,ZNF711,ADRBK2,TMTC2,GATA2,ZFP69B,ASRGL1,SEPT6,SLC1A4,MEX3A,HR,ROBO1,PTCH1,ZNF703,ENO3,UNC5B,ABHD6,PLCX…
methotrexate	NNAT,MSX1,KRT15,MMP1,CLEC11A,SEC31B,HHEX,IGF2BP1,AASS,SEMA6B,TNFRSF6B,CXorf57,ICAM5,RPL22L1,ISYNA1,STC1,PTPN13,CDCA7,GPR126,MOK,POLR3G,FAM171B,NRGN,DLX1,PLAT,C1QBP,MLKL,FSD1,HMGA2,MYC,APOC1,LPHN2,KREMEN2,SLC18B1,SHOX2,SLFN11,CD274,TYMS,ATF5,CISH,PODXL,PTX3,B4GALT6,SH2D5,SPRY1,HMGN5,PFAS,NLRP1,ARHGDIB,FAM72B,GPR3,CAPRIN2,LYAR,ALDH1A1,MYBBP1A,DLG4,DEF6,FBXO27,DOCK4,EIF5AL1,PROCR,KCNAB2,L3MBTL3,PRRT…
RG_108	NNAT,PTPRCAP,ACTA2,PRSS12,CISH,NREP,TUBB2B,RIMS3,FAM171B,MEX3A,COL1A1,CRMP1,GPC4,TUB,GATA2,CORO1A,TWIST1,DDX1,SEC31B,GPC2,ITPR1,SRGN,ADRBK2,PRRT2,PXDN,RCOR2,C14orf132,RAPGEF2,REEP2,ZNF711,ANKRD1,LIMD2,NOTCH3,PLEKHO1,SAP25,H2AFY2,PALM,MSX1,LAT,ATF5,STAT5A,ROBO1,CPS1,GAB2,PIM1,CLEC11A,SEPT6,TUBA1A,TCF7L1,APLP1,COCH,FAM171A2,SV2A,BEX4,DNAJC6,COL5A2,KIAA1211,UNC5B,LPHN2,TMEFF1,GJA1,DPF1,LOXL1,CYFIP2,…
GMX_1778	NNAT,DDX1,TUBB2B,PRSS12,CRMP1,RIMS3,PRRT2,IFITM1,FAM171B,TWIST1,ZNF711,NR2F1,RCOR2,ZIC2,TUB,MEX3A,SEC31B,SEPT6,PTX3,C14orf132,FZD4,ADRBK2,BEX4,GPC2,GPC4,SATB1,PKDCC,CISH,ELOVL4,LPHN2,UNC5B,PTCH1,ISYNA1,BEX2,LIMD2,FAM171A2,NREP,TRIT1,MEST,H2AFY2,FSD1,ZFP69B,CA11,DPF1,SLC29A4,SCML2,FAM222A,SV2A,KIAA1211,PLCG2,RAPGEF2,MX1,AUTS2,ID4,PALM,TMEFF1,ARID3B,RHOU,PLCXD1,SIX1,OLFM2,APLP1,CYFIP2,CORO1A,TLE4,C…
STF_31	NNAT,DDX1,PRSS12,CISH,RIMS3,RCOR2,CORO1A,SEC31B,CLEC11A,CRMP1,SALL2,MEX3B,SEPT6,GPC4,GNB3,LIMD2,VASH1,TUBB2B,SHOX2,FAM171A2,GAB2,ZIC2,GPC2,ADRBK2,PRRT2,PTCH1,SV2A,MEST,REEP2,ZNF711,ENO3,SLC29A4,FAM171B,MEX3A,OLFM2,IFITM1,GJA1,BEX4,TCF7L1,LAT,SLAIN1,LPHN2,GPSM3,KIAA1211,ROBO1,TWIST1,PIM1,RP11-122A3.2,FSD1,ATF5,EVL,TCF7,JAM3,CA11,TUB,RBPMS2,SOCS2,DLG4,ARID3B,STAT5A,SATB1,NR2F1,RNF122,RAPGEF2,SCML2,…
daporinad	NNAT,DDX1,RIMS3,TUBB2B,SEC31B,GPC2,CRMP1,CISH,LIMD2,CORO1A,SEPT6,ENO3,PRSS12,RCOR2,SLC29A4,VASH1,ZIC2,GAB2,REEP2,MEST,ADRBK2,TUB,KIAA1211,CLEC11A,ZNF711,PIM1,SV2A,KCNAB2,BEX4,FAM171A2,SLAIN1,GAL,CD83,FSD1,MEX3A,TCF7L1,SEPT3,GPC4,SHOX2,TWIST1,SCML2,ROBO1,DLG4,STAT5A,PTCH1,MLLT11,ATF5,RP11-122A3.2,TLE4,PHGDH,IFITM1,FAM222A,UNC5B,ACVR2B,PLCXD1,TMEFF1,ARID3A,CYFIP2,BEX2,C14orf132,KSR1,ADA,NR2F1,PALM,…
CAY10618	NNAT,RIMS3,TUBB2B,DDX1,RCOR2,IGF2BP1,SEC31B,GPC2,PRSS12,SALL2,PRRT2,CRMP1,LIMD2,VASH1,SEPT6,CORO1A,MEST,ZNF711,CISH,PTCH1,FAM171A2,CLEC11A,MEX3B,BEX4,MEX3A,GPC4,REEP2,ADRBK2,FAM171B,JAM3,ZIC2,KIAA1211,GAB2,OLFM2,GATA2,ENO3,PIM1,DLG4,SLC29A4,IFITM1,ROBO1,ELOVL4,PIM2,FSD1,EFNB3,FAM222A,TUB,TCF7L1,TWIST1,GPSM3,LPHN2,C14orf132,NRGN,EVL,RP11-122A3.2,ARID3B,ACVR2B,UNC5B,HES6,TMEFF1,SCML2,SIX1,ISYNA1,FG…
dacarbazine	CORO1A,SEC31B,CISH,STAT5A,PIM2,LAT,CD74,GPSM3,GATA2,MDFI,DHRS2,DEF6,PIM1,CLEC11A,RIMS3,IFITM1,CCDC69,FGFR3,ARHGDIB,SEPT6,ZFP69B,LIMD2,GPC4,FGFBP1,ATF5,CFB,AKNA,RARRES3,KSR1,FMNL1,PRRT2,GAB2,S100A2,DGKA,RAC2,ADAM8,TCF7,E2F2,KCNAB2,TRIT1,KIAA0922,SESN3,STEAP2,PTK2B,NKX3-1,EPHX2,PLA2G6,STARD5,MANSC1,COL16A1,GJB2,ICAM3,CCND3,FAM117A,JAG2,ITPR1,DOK4,EVL,H2AFY2,LONRF1,ADA,SEMA4D,RGS14,DOK3,GLI2,CD83,CX…
fluorouracil	NNAT,CORO1A,GJB2,DHRS2,EPHX2,SEC31B,GATA2,RIMS3,NKX3-1,CISH,FERMT1,UNC5B,PRRT2,STEAP2,S100A14,AQP3,BMP4,S100A2,GSDMB,PIM2,FGFR3,NRARP,ADRBK2,FUT1,MANSC1,STAT5A,RNF43,HPDL,TYMP,LAD1,ITGB4,DOK4,ZIC2,PTP4A3,SGPP2,RAPGEFL1,SFN,DEF6,EFNA3,GJB3,IFITM1,SEPT6,DDX1,PTPN6,MISP,JAG2,IGSF9,DUSP2,CCDC88C,ASS1,CNFN,CPNE7,PTK2B,PLEK2,MDFI,RGS2,MEX3A,AUTS2,CYFIP2,FKBP5,SYTL1,KLF5,EVPL,H2AFY2,METTL7A,CBX2,LIMD2,R…
decitabine	CORO1A,PTPRCAP,SEC31B,RGS16,FGFR3,CISH,PIM2,PLCG2,RIMS3,RGS2,GAB2,BMP8B,RCOR2,AQP3,CYFIP2,LAT,LIMD2,MANSC1,GPC2,DEF6,ADRBK2,PIM1,TCF7,PTP4A3,STAT5A,SEPT6,ATF5,CA2,MEX3A,ATP2A3,ZIC2,H2AFY2,HMGB1P1,ADA,CD83,RHOU,VANGL2,AKNA,MDFI,EPHX2,SLC18A2,FAM171B,OLFM2,TRIT1,AXIN2,ARHGDIB,GSDMB,PTK2B,CA11,CBX2,IGSF9,LCP1,ZFP69B,EPB41,FKBP5,DDX1,E2F2,EFNB1,RNF122,MYEOV,SAP25,SEPT5,TLE2,ARHGAP4,ALDH1A1,DSC2,TYMP,…
PF_3758309	DDX1,CORO1A,SALL2,IGF2BP1,FAM171B,KREMEN2,MDFI,MEX3A,HAPLN3,P2RX5,ISYNA1,RAPGEF2,TUBB2B,ITPR1,LIMD2,LCP1,SPRY1,CA11,FZD8,MMP1,PTCH1,MEF2B,STEAP2,PTP4A3,UNC5B,ZIC2,RGS2,EFNB3,FSD1,BTG2,FAM43A,LPHN1,CLEC11A,SEMA6B,ENTPD1,SEPT6,ROBO1,PRSS12,SEPT5,ETV4,HDAC9,MSX1,GPC2,GPC4,E2F2,NKX3-1,FAHD2B,H2AFY2,CBX2,LPHN2,S100A2,LONRF1,ISG20,ETV1,SLC29A4,KIAA0922,SBK1,POLE,ARID3B,GPR153,JPH1,GTF2H2,WASF1,PRRT2,RE…
omacetaxine mepesuccinate	CORO1A,NKX3-1,FAM171B,PRSS12,RIMS3,LPHN2,SAMD11,UNC5B,DIRAS1,ZFP69B,TRIT1,EFNB3,SALL2,CRISPLD1,ICAM5,PRRT2,HAPLN3,APLP1,DDX1,GATA2,RBPMS2,SEPT5,TUBB2B,MEX3A,E2F2,TMSB15A,KREMEN2,REC8,FSD1,DLX1,BMP8B,ISYNA1,CA11,SHOX2,PCOLCE,LIMD2,PLEKHO1,SLC29A4,CBX2,NR2F1,ARG2,TUB,MEST,RAPGEF2,ELOVL4,LPHN1,SEPT6,RNF122,S100A2,CRMP1,CKB,MPP2,FGFR3,PIM2,ATP8B2,FAM222A,TWIST1,GJA1,IL11RA,CCDC28B,CDON,RGS2,ANKRD13B,…
SNS_032	CORO1A,S100A2,LCP1,AQP3,DUSP2,MDFI,FGFR3,TYMP,MMP1,SEC31B,FAM171B,RHOV,SEPT6,MEST,KCNAB2,LIMD2,ELOVL4,SLC1A3,IFI6,PTP4A3,SFN,DHRS2,CD83,PVRL1,RAB38,PLCG2,MX1,ADA,CBX2,LAMC2,E2F2,GPSM3,STON2,NOTCH3,KIAA0040,ITPKB,UNC5B,ARHGDIB,IFI27,TNFAIP3,TRIB2,PRRG4,EAF2,PRKCH,SH3BP1,DEF6,MEX3A,NMU,KIAA0922,ADAM8,RNF122,GPR153,CDH3,F3,ZNF385A,PTK2B,KIAA1324L,BTG2,MBNL3,CTSH,LONRF1,SEPT5,STEAP2,PIM2,RHOU,STAT5A,…
PHA_793887	CORO1A,NNAT,MSX1,DHRS2,SEC31B,MDFI,DUSP2,PTP4A3,SEPT6,RIMS3,SALL2,UNC5B,CD83,FAM171B,GPSM3,LIMD2,LCP1,CLEC11A,FGFR3,MMP1,ELOVL4,ARID3B,KREMEN2,MEX3A,DEF6,ARHGDIB,ARG2,REC8,PRAME,S100A2,ISYNA1,ADAM8,GAB2,PIM2,AQP3,HAPLN3,HES6,FCHO1,GPC2,ZNF711,LAMC2,BTG2,H2AFY2,FSD1,PARD6G,CA11,NAT8L,TUBB2B,ATF5,CBX2,CCDC88C,APOM,ENO3,E2F2,KIAA0922,ADRBK2,AKNA,LONRF1,SEMA4D,CYFIP2,BEX2,FZD4,RBPMS2,ACVR2B,PLTP,PTK2…
leptomycin B	CORO1A,S100A2,MDFI,AQP3,RIMS3,GPC2,GATA2,SEC31B,IFITM1,IFI27,ADRBK2,SFN,SEPT6,UNC5B,CD83,MEX3A,LIMD2,VANGL2,BMP8B,MSX1,MX1,NRARP,PIM1,ARHGDIB,PTCH1,ZNF711,CA11,GAB2,PIM2,ZIC2,GPSM3,SH3BP1,LAMC2,CBX2,IFI6,PVRL1,ACVR2B,TRIT1,KSR1,KIAA1211,FAM171B,RAB38,CDH3,PRRG4,RHOV,FABP5,LAMB3,DEF6,NKX3-1,RGS2,FSD1,PTGES,DUSP2,ADA,RNF144A,JAG2,FGFR3,PPP1R14C,DDX1,PTP4A3,ARID3B,CCDC88C,CORO2A,PRKCH,PRAME,CXCL1,AD…
narciclasine	CORO1A,NNAT,PTPRCAP,GJB2,DUSP2,LIMD2,FAM171B,MSX1,S100A2,RIMS3,UNC5B,PLCG2,MDFI,SEC31B,LCP1,SEPT6,PTP4A3,SALL2,ENO3,KIAA1211,GPC2,GATA2,ZNF711,AQP3,CD83,TUBB2B,EPB41,ELOVL4,DHRS2,ATF5,ARG2,KCNAB2,ZIC2,TP73,NRARP,STAT5A,E2F2,ARID3B,GPSM3,PRRT2,ADRBK2,TRIT1,ENTPD1,BMP8B,SEC11C,LPHN2,ZNF704,NMU,MEX3A,ZFP69B,BTG2,PIM2,KREMEN2,CA11,CBX2,CRMP1,PRSS12,ICAM5,HES6,CXADR,ISYNA1,GAB2,CCDC88C,KSR1,FSD1,DEF6,…
SR_II_138A	CORO1A,NNAT,GATA2,DUSP2,MDFI,AQP3,LCP1,RIMS3,NKX3-1,PTP4A3,MSX1,ARG2,UNC5B,SEC31B,LIMD2,CCDC88C,DDX1,SEPT6,STEAP2,FAM171B,CD83,PIM2,S100A2,EPB41,STAT5A,ARHGDIB,MANSC1,ATF5,ZIC2,CISH,NCR3LG1,GAB2,TRIT1,DEF6,SALL2,ZNF711,ARID3B,MEX3A,SFN,GPC2,ADRBK2,E2F2,PLEK2,HES6,NRARP,IFITM1,BMP8B,GPSM3,ICA1,H2AFY2,HOOK1,FGFR3,CBX2,IFI27,RAPGEF5,TUBB2B,ZFP69B,SLC18A2,ARVCF,GCH1,PTK2B,PTPN6,SYT1,FERMT1,REC8,RNF43…
CR_1_31B	CORO1A,GATA2,RIMS3,DUSP2,MDFI,S100A2,LIMD2,TMSB15A,SEPT6,MEX3A,TRIT1,GPC2,SEC31B,SALL2,ADRBK2,ZNF711,CD83,PTP4A3,CRMP1,UNC5B,NKX3-1,EPB41,FAM171B,ZIC2,BMP8B,STEAP2,LCP1,GCH1,ZFP69B,MEST,PIM2,CCDC88C,ARG2,E2F2,H2AFY2,GPSM3,KIAA1324L,ARID3B,CBX2,TP73,HES6,TUBB2B,ATF5,RHOV,JAG2,FGFR3,ACVR2B,GLCCI1,FSD1,SEMA4D,ARVCF,ENTPD1,ARHGDIB,MEX3B,RHOU,ICA1,PRRT2,HOOK1,SEC11C,EAF2,WASF1,AQP3,NCR3LG1,DEF6,CENPV,…
BMS_345541	CORO1A,LCP1,TMSB15A,NKX3-1,ALDH1A1,GATA2,MDFI,LIMD2,RCOR2,ZNF711,CBX2,SEC31B,STEAP2,MEX3A,CISH,RIMS3,UNC5B,S100A2,CD83,FAM171B,RHOU,SEPT6,ARG2,TBX3,OLFM2,SEC11C,ATP2A3,TUBB2B,SLC7A2,GPC2,APOC1,FZD4,ELOVL4,PIM2,PRRT2,SLC43A1,EPB41,DUSP2,DHRS2,ENTPD1,SEPT5,IL6R,BMP8B,FAM222A,TRIT1,CLEC11A,ADRBK2,GPSM3,CRMP1,H2AFY2,LONRF1,ZFP69B,TMEM98,STEAP1,FKBP5,ATF5,PTP4A3,ARID5A,PLEKHO1,MANSC1,MMP1,E2F2,KIAA121…
dinaciclib	DHRS2,CORO1A,HES6,ARG2,NKX3-1,GATA2,KREMEN2,TRIT1,QPCT,ZFP69B,S100A2,ISYNA1,RIMS3,PTP4A3,CRISPLD1,E2F2,MEST,PRAME,SALL2,LCP1,KCNAB2,TYMP,ARVCF,BEX2,HAPLN3,FAM171B,LPHN1,ISG20,MEX3A,MX1,CBX2,CPS1,NRARP,PIK3R3,ICAM5,PLEKHH1,SLC27A3,JAG2,TUBB2B,RAPGEF2,MFSD2A,EPHB3,ZFP69,PARD6G,MMP1,CCNE1,CPE,BTG2,SLPI,EFNA1,TPD52L1,EPB41,ITPKB,PREX1,NXPH4,SLC6A9,NMU,SELENBP1,PPP1R14C,RAB38,LONRF1,RBPMS2,ST6GAL1,ANK…
alvocidib	CORO1A,HES6,S100A2,SLPI,NRARP,TRIT1,ISYNA1,ARG2,QPCT,KREMEN2,ZFP69B,REC8,MEST,SALL2,PRAME,GATA2,CRISPLD1,HAPLN3,SLC1A3,ICAM5,TYMP,UNC5B,PTP4A3,JAG2,MX1,RAB38,E2F2,MEX3A,SLC7A5,CHST2,ISG20,ARVCF,ZFP69,FAM89A,LIMD2,CDC6,EFNA1,LCP1,SH3BP1,SMAD9,ZNF331,CCNE1,LONRF1,IL6R,MEF2B,EFNB3,SLC6A9,MMP1,FAM171B,HIST2H2AC,BTG2,ADA,TNFSF10,SLC27A3,CBX2,RBPMS2,SEPT6,LPHN1,PPP1R14C,ARID3B,PLEKHH1,HSPA2,ENO3,EPB41,…
linifanib	CORO1A,GATA2,RHOU,SLC43A1,IL17RB,NNAT,MEX3A,FAM171B,FGFR4,CBX2,CPS1,PLBD1,UNC5B,PTP4A3,CENPV,LCP1,DUSP2,E2F2,RIMS3,EPHX2,RGS2,PKDCC,SEMA4G,CYP2S1,PRRT2,BMP4,OLFM2,ARID3A,SEPT6,TBX3,MANSC1,ARID3B,METTL7A,DOK4,SH3BGRL2,SLC2A3,DHRS2,LIMD2,FKBP5,PTGES,GPC2,CCDC88C,MBNL3,KREMEN2,ARG2,FERMT1,RBPMS2,ARVCF,PELI2,ZNF711,ALDH1A1,KIAA0922,PIK3C2B,HIC2,DTX4,NMU,FGFR3,S100A2,DDX1,MARC1,ADRBK2,BCL7A,LPHN1,MEF2…
MK_1775	CORO1A,GJB2,PTP4A3,LCP1,FGFR3,MSX1,RIMS3,NNAT,DDX1,MEX3A,IFITM1,SEPT6,UNC5B,VANGL2,SEC31B,PIM2,ELOVL4,NMU,GATA2,RBPMS2,PRRT2,CISH,HAPLN3,CA2,LIMD2,GAB2,GPC2,PIM1,S100A2,ASS1,AKNA,MDFI,ATF5,TNFSF10,PVRL1,E2F2,ENO3,RHOU,CCDC88C,DOK4,CXADR,LAT,ZNF711,NRARP,LPHN2,H2AFY2,SFN,CTSV,ADA,SPRY1,ZIC2,EPB41,STON2,ARID3B,RBM38,PRRG4,DUSP2,JAG2,CD83,DEF6,IFI27,CBS,SLPI,CBX2,N4BP2,PLBD1,CYFIP2,FAM171B,CENPV,WAS…
AZD7762	NNAT,CORO1A,S100A2,LCP1,MDFI,SEC31B,AQP3,SEPT6,PIM2,DHRS2,FGFR3,DDX1,RIMS3,DEF6,UNC5B,PIM1,GPSM3,KSR1,GSDMB,LIMD2,IFI27,DUSP2,AKNA,GAB2,CISH,RAC2,KIAA0922,SECTM1,WNT5A,MEF2B,TCF7,ARID5A,ADA,ZEB1,SEMA6B,IFI44,CTSV,STON2,FMNL1,DOK4,TMSB15A,GATA2,IFITM1,MX1,GPC4,LAT,STAT5A,GPC2,PTPN13,FLT3LG,TYMP,EGFR,VANGL2,TOX2,SLC1A3,CD74,PXDN,CRISPLD1,PRRT2,FSD1,ENO3,MR1,HAPLN3,NOTCH3,FSCN1,PRTFDC1,PSTPIP2,CEP44…
N9_isopropylolomoucine	CORO1A,S100A2,SEC31B,LCP1,IFI27,TYMP,MDFI,SAP25,CD83,BMP8B,CISH,ASS1,FGFR3,SEPT6,ARHGDIB,DEF6,NRARP,GSDMB,TRIT1,FAM171B,EPHB3,PIM2,SFN,ITPR1,NDRG2,MEF2B,BIK,NRGN,EMB,EFNA1,F3,SLC2A3,HS6ST2,LAMC2,RAPGEF2,PROCR,LYN,KIAA0922,ISG15,IL32,PTK2B,P2RX5,CPS1,SALL2,HLA-F,SLC1A3,HEY1,SELENBP1,PRRT2,CCDC88C,PLA2G4A,IFITM1,TNFAIP3,PDE4A,FERMT1,GAD1,ARID5A,PLCG2,PIM1,SH3BP1,ARG2,CPNE7,IFI6,KSR1,HBEGF,CLDN7,ALD…
momelotinib	NNAT,PTPRCAP,CORO1A,LCP1,SEC31B,S100A2,SRGN,TYMP,DUSP2,DHRS2,DOK3,IL32,MX1,LIMD2,SEPT6,FMNL1,COL7A1,MEX3B,KIAA0922,TNFSF10,TRIT1,NREP,STAT5A,KSR1,BMP8B,IFI27,CD83,HBEGF,ATF5,C1S,PXDN,FAM171B,LAMC2,MEX3A,ADRBK2,MEF2B,OLFM2,ARID5A,GPSM3,PIK3CD,GAB2,PIM1,SALL2,ZFP69B,IFITM1,GLIPR2,FSCN1,EDN1,TENM3,WNT5A,H2AFY2,MMP1,CISH,DSE,GBP1,FNBP1,COL5A1,RFTN1,ADA,ACTA2,TNFAIP8,BIRC3,PLEKHO1,LANCL2,P2RX5,PRTFDC1…
AT13387	MMP1,NNAT,CORO1A,MDFI,DDX1,IFITM1,KREMEN2,IGF2BP1,PRSS12,FCGRT,MEF2B,CHST2,DMKN,SPRY1,HAPLN3,STEAP2,CD74,FAM171B,JAG2,FLRT2,SPRY4,NKX3-1,PRRG4,CTHRC1,LIMD2,RAPGEF2,TMEM171,STEAP1,SALL2,IGFBP2,S100A2,ISYNA1,FGFR3,ARG2,ETV1,ROBO1,SCG2,IFI27,NRARP,GPSM3,FKBP1B,ETV4,GPC4,RIMS3,TRIB2,ST6GAL1,LPHN2,FKBP5,ZIC2,SLIT2,SLC29A4,MAN1A1,FBN2,FABP5,FOSB,TNFSF10,NR2F1,CA11,UNC5B,ENO3,ASS1,TYMP,FZD4,TNFRSF25,ZNF…
SNX_2112	NNAT,CORO1A,S100A2,FGFR3,MDFI,UNC5B,SEC31B,CISH,LIMD2,RAC2,GATA2,PVRL1,METTL7A,GPC2,DUSP2,TBX3,NES,ATF5,MEST,CHST2,TCF7,IL8,OLFML2A,ADRBK2,SFN,GPSM3,LCP1,DEF6,SEPT6,IFITM1,GPAM,GSDMB,CD74,PRRT2,RGS2,MAN1A1,FERMT1,PIM2,PLEK2,PIM1,SPRY4,RHOU,PTK2B,ZNF385A,CORO2A,AUTS2,SH3BP1,RAPGEFL1,ITGA6,ARID5A,MMP1,CRMP1,GRB7,F3,ADA,ZNF711,PGAP3,FMNL1,ARHGDIB,PCOLCE,STC1,MEX3A,GAB2,LRRC8C,DGKA,APOM,FSCN1,SOCS2,N…
tanespimycin	GJB2,APOC1,FERMT1,BMP4,FGFR3,S100A2,APOE,GRB7,PLEK2,NRARP,PVRL1,ALDH1A1,MISP,SFN,MEST,SEMA4G,SPRY4,KLF5,HIC2,MBNL3,RAPGEFL1,EPHB3,IL17RB,EFNB1,SLC12A2,S100A4,IFI27,DGAT2,GLYCTK,RHOU,JUP,ADAM8,PGAP3,GALNT4,CORO2A,PCSK6,ADAP1,NES,ALDH2,ITGB4,FGFR4,F3,ERBB2,C1orf106,AHCYL2,UNC5B,PLBD1,METTL7A,ITGA6,ETV4,CYP2S1,SH3BGRL2,ALS2CL,SHOX2,NOTCH1,SH3BP1,FAM169A,TBX3,EFCAB4A,SPRY1,IFITM1,EVPL,DSC2,PPARG,FZD4…
NVP_231	PTPRCAP,NNAT,MMP1,LIMD2,PLCG2,CORO1A,PRSS12,SEC31B,IFITM1,PRRT2,STAT5A,FAM171B,PIM2,ZNF711,SEPT6,RCOR2,FGFR3,DHRS2,MSX1,CISH,MEX3A,MEST,PIM1,GAL,RIMS3,GAB2,ALDH1A1,DLX1,TCF7,GJB2,AKNA,GATA2,RHOU,ELOVL4,ZIC2,CD83,TUBB2B,TBX3,NFIB,UNC5B,DUSP2,CXorf57,MEF2B,ZC4H2,ATHL1,PTPN13,ENO3,GPC2,KIAA0922,RGS2,FKBP5,ATF5,JPH1,HMGN5,EPB41,LPHN2,JHDM1D,FSD1,KREMEN2,RAPGEF2,PLCXD1,PDE4A,ARID3B,NMU,SGPP2,E2F2,CA11…
ML311	CORO1A,PTPRCAP,DUSP2,LCP1,RIMS3,CISH,SEC31B,LIMD2,PIM2,PLCG2,PRRT2,SEPT6,GATA2,PTP4A3,GPSM3,MEX3A,ADRBK2,CLEC11A,MSX1,ZNF711,ATF5,SLAIN1,STAT5A,UNC5B,EPB41,SCML2,ZIC2,SLC29A4,GPC2,CYFIP2,SOCS2,GAB2,CD83,KIAA0922,E2F2,PIM1,FGFR3,AKNA,MDFI,EVL,CRMP1,APOC1,ELOVL4,DHRS2,NRARP,BTG2,RBPMS2,FSD1,FAM171B,CXorf57,SHOX2,ADA,ATP2A3,NFIB,KIAA1211,ARID5A,CBX2,ENTPD1,ARID3B,SLFN11,BCL7A,FKBP5,RNF122,DDX1,WASF1…
GW_843682X	NNAT,CORO1A,RCOR2,TNFSF10,IFITM1,PRRT2,RIMS3,ALDH1A1,HOXD9,BMP8B,UNC5B,ZNF711,MEX3A,GPC2,DDX1,FAM171B,MX1,DHRS2,IGSF9,PTP4A3,RGS2,H2AFY2,FGFR3,ZNF704,AQP3,ZFP69B,NRARP,SAP25,GATA2,MANSC1,ELOVL4,TYMP,TUBB2B,EPB41,PTPN13,MSX1,PVRL1,CBX2,BTG2,ZIC2,AUTS2,IRF6,CRMP1,FSD1,RAPGEF5,CEP44,SEPT6,ASS1,SCML2,E2F2,ADRBK2,MLLT11,JAG2,KIF21A,GSDMB,MAP2,MAP2K6,REEP2,LIMD2,MDFI,PIM2,FADS2,SV2A,SHOX2,SLC18A2,KREME…
LY_2183240	NNAT,CORO1A,TMSB15A,TUBB2B,RIMS3,GPC2,DUSP2,PRRT2,LIMD2,DDX1,MEX3A,SALL2,CRMP1,ZNF711,PRSS12,MEX3B,FSD1,ADRBK2,SEC31B,SEPT6,TWIST1,PLCG2,KIAA1211,CLEC11A,GATA2,PIM2,BEX4,UNC5B,ELOVL4,STAT5A,MSX1,ZIC2,GAB2,EFNB3,FAM171B,REEP2,SV2A,SEPT5,APBA2,ZC4H2,DLX1,PTCH1,TUB,FAM171A2,PTP4A3,CBX2,ATF5,CRISPLD1,C14orf132,RBPMS2,SCML2,CISH,DPF1,PLEKHO1,MLLT11,JAM3,RNF144A,PRAME,DIRAS1,WASF1,BRSK1,RNF122,AUTS2,CA…
BI_2536	CORO1A,RCOR2,DDX1,RIMS3,MEX3A,DHRS2,GPC2,ALDH1A1,MSX1,ZNF711,SEPT6,PRRT2,TUBB2B,SEC31B,FAM171B,ADRBK2,LIMD2,ZIC2,PRSS12,KIAA1211,CBX2,GATA2,PTCH1,MEST,NKX3-1,ENO3,CRMP1,FSD1,REEP2,RBPMS2,H2AFY2,UNC5B,VANGL2,WASF1,E2F2,LPHN2,FGFR3,SCML2,PIM2,CENPV,SAMD11,AKNA,APBA2,DUSP2,SEMA6B,ELOVL4,CISH,AXIN2,ZBED3,CBS,KIAA0922,ATF5,FAM171A2,LCP1,GAB2,ACVR2B,GSTA4,ANKRD13B,ZFP69B,EPB41,COCH,SEPT5,EVL,SV2A,HMGN5…
GSK461364	NNAT,PTPRCAP,CORO1A,RCOR2,ZNF711,RIMS3,DDX1,GPC2,ALDH1A1,DUSP2,SEPT6,SEC31B,MEX3A,PRRT2,ZIC2,APOC1,FSD1,PIM2,CRMP1,LCP1,MEST,ADRBK2,GAL,LIMD2,UNC5B,RBPMS2,RGS2,GATA2,ELOVL4,MSX1,TUBB2B,KIAA1211,APBA2,PLCG2,PRSS12,MLLT11,CCDC69,DOK3,TWIST1,SCML2,H2AFY2,CISH,FAM171B,WASF1,CBX2,EVL,TUB,ATF5,SV2A,IFITM1,BEX4,DLX1,VANGL2,KSR1,RNF122,AKNA,PTCH1,RP11-122A3.2,E2F2,NR2F1,EPHX2,PLEKHO1,P2RX5,KIAA0922,PIM1,…
triazolothiadiazine	NNAT,PTPRCAP,CORO1A,DDX1,TMSB15A,DUSP2,RIMS3,LIMD2,RCOR2,MEX3A,MSX1,SEPT6,PRRT2,ZIC2,GATA2,PIM2,SEC31B,ZNF711,STAT5A,ADRBK2,FSD1,GPC2,CD83,KIAA1211,PLEKHO1,SALL2,RBPMS2,RNF144A,ELOVL4,UNC5B,CBX2,CISH,APBA2,GAB2,WASF1,PTPN13,PIK3CD,EPB41,E2F2,FAM171B,KIAA0922,CRMP1,TWIST1,SV2A,AKNA,PRAME,SLAIN1,DLX1,ARID5A,PRSS12,MLLT11,SEPT5,ZC4H2,ADA,KSR1,TUBB2B,ATF5,RNF122,AUTS2,LONRF1,EVL,ANKRD13B,SAMD11,H2AFY…
vincristine	NNAT,CORO1A,TMSB15A,RCOR2,MEX3A,RIMS3,DDX1,FAM171B,TUBB2B,PRSS12,SALL2,GPC2,PRRT2,ELOVL4,CRMP1,LIMD2,ZNF711,FAM222A,FSD1,SEPT6,KIAA1211,SLC29A4,CBX2,ADRBK2,ZIC2,UNC5B,TBX3,SEC31B,CISH,DLX1,CKB,PLEKHO1,SV2A,S100A2,AUTS2,C14orf132,PLCG2,MLLT11,ZFP69B,RBPMS2,EFNB3,E2F2,SCML2,EVL,WASF1,GSTA4,JAM3,ROBO1,MSX1,ARID3B,RNF122,BCL7A,PTP4A3,SLC7A2,ANKRD13B,TWIST1,TUB,DUSP2,APBA2,FAM171A2,BEX4,VANGL2,AQP3,RN…
parbendazole	NNAT,CORO1A,DDX1,DUSP2,RIMS3,LIMD2,RCOR2,PRSS12,MEX3A,GPC2,ZNF711,SEPT6,FAM171B,UNC5B,MSX1,CRMP1,SEC31B,DLX1,ADRBK2,PIM2,FSD1,CISH,KIAA1211,GATA2,TUBB2B,CBX2,DHRS2,BEX4,MLLT11,PLCG2,ZC4H2,ATF5,TUB,SCML2,ZIC2,ELOVL4,LCP1,SV2A,STAT5A,E2F2,PLEKHO1,ENTPD1,APBA2,RNF122,SEPT5,H2AFY2,RBPMS2,VANGL2,REEP2,WASF1,CD83,PTP4A3,SAMD11,TBX3,ANKRD13B,HMGN5,FAM171A2,EVL,AKNA,GPSM3,RNF144A,EPB41,KREMEN2,COCH,KIAA0…
KX2_391	NNAT,PTPRCAP,CORO1A,TMSB15A,RIMS3,DDX1,SCG2,MEX3A,RCOR2,PRRT2,GPC2,GATA2,TUBB2B,LIMD2,ALDH1A1,ZNF711,SALL2,DHRS2,CRMP1,KIAA1211,ZFP69B,CBX2,SEPT6,PIM2,UNC5B,MLLT11,ZIC2,SEC31B,SLC29A4,EPB41,ADRBK2,H2AFY2,SEPT5,KIAA1324L,DUSP2,REC8,ATF5,CYFIP2,SLC7A2,SCML2,FSD1,GAB2,MSX1,SV2A,ELOVL4,WASF1,BEX4,FZD3,RBPMS2,GNAZ,SHOX2,ANKRD13B,FAM171B,RNF122,E2F2,APBA2,TRIT1,NXPH4,SEC11C,ZC4H2,DOK3,PLEKHO1,VANGL2,C1…
paclitaxel	DUSP2,DDX1,CORO1A,TMSB15A,S100A2,FAM171B,SALL2,AQP3,GPC2,LCP1,MEX3A,DHRS2,UNC5B,ZIC2,ZNF711,SEPT6,SEC31B,PRRT2,ELOVL4,ZFP69B,MSX1,H2AFY2,TUBB2B,IGF2BP1,MFAP2,SAMD11,ADRBK2,CRISPLD1,KIAA1324L,VANGL2,LIMD2,RHOV,TRIT1,FSD1,IRF6,NRARP,SLAIN1,WASF1,CBX2,SLC6A9,MARK1,IGSF9,PIM2,PTCH1,TYMP,EFNB3,KIAA0922,IFITM1,ASS1,KREMEN2,GJB2,DLX1,CRMP1,AUTS2,SCML2,MLLT11,EPB41,FGFR3,REC8,REEP2,E2F2,MX1,MEIS2,MDFI,RN…
SB_743921	CORO1A,NNAT,RIMS3,RCOR2,DHRS2,DDX1,MEX3A,GPC2,ZNF711,FAM171B,DUSP2,CBX2,PRSS12,S100A2,LCP1,SEC31B,OLFM2,PRRT2,CISH,GJB2,E2F2,LIMD2,ZIC2,ELOVL4,ZFP69B,ADRBK2,SEPT6,TUBB2B,CRMP1,RHOV,EPB41,UNC5B,PTCH1,PLCG2,LRP4,IGSF9,SEPT5,ATF5,MAP2K6,ASS1,MLLT11,H2AFY2,SELENBP1,EPHX2,TRIT1,ANKRD13B,EPHB3,TBX3,ZNF704,KREMEN2,VANGL2,GPR153,PTP4A3,FKBP5,FSD1,AUTS2,AKNA,DLX1,JHDM1D,GSTA4,PIM2,MSX1,NOTCH3,AQP3,GATA2,N…
rigosertib	CORO1A,DUSP2,RIMS3,LIMD2,GPC2,MEX3A,GAL,LCP1,GATA2,GPSM3,SEC31B,SEPT6,PRRT2,ADRBK2,CISH,ZNF711,CRMP1,PIM2,DOK3,FSD1,MSX1,KIAA1211,TUBB2B,UNC5B,STAT5A,ELOVL4,CYFIP2,AKNA,CBX2,ATF5,MLLT11,B4GALNT1,BEX4,RNF122,LAT,RBPMS2,DDX1,KIAA1324L,SV2A,EPB41,ZIC2,ROBO1,COCH,E2F2,KSR1,ARID3B,PIK3CD,CD83,PRSS12,SAMD11,VANGL2,SEPT5,NKX3-1,ZFP69B,PLEKHO1,ZC4H2,ITPR1,SLC7A2,ENTPD1,EVL,SCML2,APBA2,ARID5A,P2RX5,ATP2A3…
BRD_K70511574	NNAT,CORO1A,RIMS3,MSX1,TUBB2B,MEX3A,DUSP2,SEC31B,GPC2,PRRT2,ZNF711,SEPT6,PIM2,LIMD2,LCP1,ADRBK2,CISH,RBPMS2,CLEC11A,PTP4A3,FSD1,UNC5B,KIAA1211,GATA2,CD83,ZIC2,B4GALNT1,ATF5,ELOVL4,STAT5A,CBX2,EPB41,GAB2,APBA2,ARID3B,CYFIP2,SCML2,RNF122,FAM171B,BEX4,E2F2,KSR1,AKNA,SV2A,PIM1,CRMP1,ATP2A3,GPSM3,MLLT11,LAT,ACVR2B,DLX1,TCF7,REEP2,ENTPD1,ZC4H2,CEP44,C9orf72,TRIT1,HDAC9,NT5M,FGFR3,ADA,COCH,RGS2,PIK3CD,M…
ceranib_2	CORO1A,NNAT,RIMS3,RCOR2,TMSB15A,DDX1,FAM171B,PRRT2,SALL2,CRMP1,DUSP2,OLFM2,TUBB2B,GPC2,MEX3A,ZNF711,LIMD2,FSD1,ELOVL4,UNC5B,REEP2,SLC29A4,SEC31B,PRSS12,SEPT6,CBX2,ADRBK2,DLX1,SV2A,KIAA1211,LCP1,FAM222A,GAL,MLLT11,FAM171A2,GSTA4,RBPMS2,PTP4A3,CA11,SEPT5,SCML2,ZIC2,TUB,CLEC11A,ZFP69B,EFNB3,VANGL2,APLP1,LPHN2,PIM2,GATA2,SAMD11,WASF1,ATF5,EPB41,B4GALNT1,H2AFY2,SIX1,BEX4,PLEKHO1,RNF122,EVL,MEST,CAMK1D…
nakiterpiosin	NNAT,CORO1A,DHRS2,DUSP2,RIMS3,CISH,MEX3A,SEC31B,SALL2,PTP4A3,GPC2,TUBB2B,SEPT6,PIM2,ZFP69B,CBX2,ZNF711,ZIC2,RGS2,ATF5,EPB41,UNC5B,GJB2,PLCG2,AKNA,MSX1,LCP1,LIMD2,ADRBK2,E2F2,ELOVL4,CRMP1,H2AFY2,KIAA1211,GPSM3,KIAA1324L,DLX1,SV2A,TRIT1,LAT,SLC29A4,ASS1,S100A2,ALDH1A1,FSD1,ATP2A3,WASF1,PTCH1,FGFR3,FAM171B,SAMD11,MLLT11,RBPMS2,FZD3,NUDT11,FKBP5,TCF7,KIAA0922,ZC4H2,SCML2,NCR3LG1,ARID3B,DEF6,GATA2,RNF…
BRD_K66453893	NNAT,CORO1A,RIMS3,TUBB2B,S100A2,GPC2,MEX3A,GATA2,LIMD2,GJB2,LCP1,ELOVL4,PRRT2,GAB2,FAM171B,SEC31B,PTP4A3,UNC5B,VANGL2,DDX1,CISH,MDFI,SEPT6,AQP3,SEPT5,IGSF9,PIM2,KSR1,ZNF711,SV2A,DLX1,DUSP2,ZNF704,CD83,RNF122,CBX2,STAT5A,E2F2,HAPLN3,MSX1,ADRBK2,SLC29A4,CRMP1,DEF6,PLA2G4A,CLEC11A,ZIC2,PRAME,SAMD11,MLLT11,EVL,FGFR3,EPB41,AUTS2,JAG2,SIX1,AKNA,KIAA0922,PRKCH,KREMEN2,TP73,CRABP2,SLC6A9,KIAA1324L,NOTCH3…
SB_225002	PTPRCAP,NNAT,CORO1A,CISH,TUBB2B,MEX3A,DDX1,PRRT2,GATA2,FAM171B,DLX1,RIMS3,LIMD2,CRMP1,PCOLCE,SAMD11,PTP4A3,ZNF711,SEPT6,MMP1,PRSS12,SLC29A4,DHRS2,GPC2,SEC31B,FSD1,CBX2,ATP2A3,ADRBK2,ELOVL4,SCML2,ROBO1,MSX1,PLEKHO1,MLLT11,TFPI2,PRAME,FAM171A2,APLP1,PIM2,CA11,TUB,RP11-122A3.2,BEX4,ENO3,VANGL2,CTXN1,EVL,UNC5B,SEPT5,RNF122,ZFP69B,EPB41,RBPMS2,APBA2,E2F2,PLCG2,KREMEN2,PGF,BRSK1,DUSP2,CCDC28B,WASF1,CLE…
CHM_1	NNAT,CORO1A,PTPRCAP,GPC2,DDX1,GATA2,PRSS12,RCOR2,ZNF711,CRMP1,LIMD2,MEX3A,FAM171B,ADRBK2,TUBB2B,UNC5B,SEC31B,NKX3-1,S100A2,LCP1,SEPT6,ELOVL4,TWIST1,ZIC2,MDFI,FSD1,LRP4,TUB,SV2A,WASF1,APBA2,CISH,RNF122,SEPT5,CBX2,AUTS2,ZC4H2,AKNA,PIM2,GAB2,LAT,EPB41,VANGL2,MMP1,SLC29A4,MLLT11,H2AFY2,DUSP2,CLEC11A,DHRS2,PTCH1,EVL,REC8,E2F2,COCH,FZD3,SCML2,ACVR2B,ZNF704,ALDH1A1,RNF144A,TBX3,C9orf72,TMEFF1,PLEKHO1,DE…
FQI_1	CISH,PTPRCAP,CORO1A,CA2,ALDH1A1,CLEC11A,RCOR2,SEC31B,PIM2,ERBB2,KRT17,BEX4,RIMS3,STAT5A,GATA2,SEPT5,SEPT6,ATF5,LAT,ZNF711,CHAC1,MEX3A,LIMD2,CRMP1,GAB2,AKNA,NFIB,ADRBK2,APBA2,LCP1,CBX2,FAM171B,PTP4A3,RBPMS2,ZC4H2,KIAA1324L,GPC2,SCML2,PLCG2,ZIC2,PIM1,CD83,CYFIP2,ELOVL4,CCDC28B,DHRS2,FGFR3,ATP2A3,APOC1,FST,KIAA1211,PRSS12,DLX1,GJB2,MLLT11,UNC5B,CTSK,AUTS2,ADM2,ROBO1,MIEN1,COCH,ZNF704,EPB41,RAB3A,PGA…
FQI_2	DHRS2,CORO1A,DDX1,PRRT2,TMSB15A,UNC5B,RIMS3,RCOR2,SALL2,MEX3A,TUBB2B,NNAT,CRMP1,RGS16,GPC2,ZNF711,SEC31B,CLEC11A,LIMD2,S100A2,CBX2,FSD1,GATA2,AUTS2,KIAA1211,MSX1,SEPT5,SEPT6,SLAIN1,SAMD11,MLLT11,ELOVL4,CISH,ZIC2,FAM171B,ADRBK2,GAL,H2AFY2,GAB2,NR2F1,MFAP2,ZFP69B,SYT1,SV2A,NXPH4,EPB41,BEX4,WASF1,RNF122,TUB,VANGL2,SCML2,SLC29A4,NRGN,SAP25,ATF5,PIM2,CEP44,NFIB,ZC4H2,ALDH1A1,STAT5A,FAM171A2,ROBO1,EFNB…
ELCPK	ATP1A3,RIMS3,CRMP1,CORO1A,CLEC11A,RCOR2,DHRS2,CISH,GATA2,STAT5A,GPC2,PCOLCE,PRSS12,CA2,ADRBK2,UNC5B,CHAC1,RAB3A,LIMD2,APBA2,PIM1,CD83,TUBB2B,MEX3A,TBX3,KSR1,ACTA2,KRT17,MTSS1,BEX4,NFIB,PXDN,ZNF711,ATF5,C7orf41,HES6,ZC4H2,SEPT5,SCML2,CTSK,GAL,SLC18A2,GAD1,TUB,RNF144A,KIAA1211,NDRG4,CEP44,CBX2,FAM171B,KIAA1324L,NT5M,SEPT6,LAT,TMEFF1,GPSM3,CTH,RNF122,PIM2,NREP,DNAJC6,FADS2,HMOX1,ADM2,TUBA1A,ASNS,ERB…
docetaxel	DHRS2,NNAT,CORO1A,MMP1,DDX1,ZFP69B,OLFM2,IGF2BP1,ZIC2,MDFI,RIMS3,MEX3A,TRIT1,FAM105A,MSX1,BMP8B,FAM171B,TYMP,CRISPLD1,TUBB2B,SYT1,MEF2B,SLPI,ASS1,ISYNA1,LIMD2,EPB41,GATA2,RHOV,SAMD11,HPDL,CBX2,H2AFY2,LPHN2,IFITM1,NRARP,NKX3-1,ZFP69,HBEGF,PRSS12,UNC5B,ELOVL4,REC8,MLLT11,MFAP2,PRRT2,E2F2,GPC2,FZD8,FSD1,SLC29A4,TMSB15A,SLC6A9,WASF1,RNF122,HAPLN3,GJA1,ENTPD1,ARID3B,PTCH1,SEPT6,IGSF9,SPRY1,MX1,CXADR,K…
tivantinib	DHRS2,NNAT,DDX1,CORO1A,MEST,KREMEN2,MEX3A,SALL2,MDFI,FAM171B,HPDL,RIMS3,PRSS12,ZIC2,HOXD9,ASS1,UNC5B,CBX2,LIMD2,GPC2,SMAD9,MLLT11,SLC29A4,PTCH1,ISYNA1,RAPGEF2,CA11,MSX1,ARID3B,ANKRD13B,FBXO2,TUBB2B,NRARP,SYT1,RBPMS2,MEF2B,ALDH1A1,LPHN2,ZNF711,EPB41,KIAA0922,FSD1,E2F2,H2AFY2,PKDCC,PRRT2,TMSB15A,FCGRT,MAN1A1,GATA2,ELOVL4,KSR1,DOK4,SAMD11,SPRY1,WASF1,RNF122,SEPT6,S100A2,SH2B2,ZC4H2,CENPV,ENTPD1,LPHN…
YK 4_279	NNAT,CORO1A,RIMS3,GPC2,DUSP2,TUBB2B,MEX3A,CRMP1,FAM171B,GATA2,PRSS12,SEPT6,ZNF711,DDX1,LIMD2,UNC5B,KIAA1211,ZIC2,DLX1,PTP4A3,ADRBK2,SV2A,RBPMS2,RNF122,CBX2,SLC29A4,PIM2,FSD1,TWIST1,MSX1,SEC31B,TUB,CA11,MLLT11,CD83,VANGL2,SEPT5,SHOX2,STAT5A,TBX3,ELOVL4,AUTS2,EFNB3,E2F2,EPB41,NFIB,FAM171A2,CISH,KSR1,H2AFY2,MAML3,CYFIP2,APBA2,BEX4,ATF5,SCML2,SOX4,WASF1,PTCH1,SYNGAP1,GAB2,FADS2,ZC4H2,PCOLCE,ZNF704,CE…
isoevodiamine	NNAT,CORO1A,TMSB15A,RIMS3,RCOR2,GPC2,TUBB2B,DDX1,CRMP1,DUSP2,MEX3A,UNC5B,GATA2,ZNF711,PRRT2,SALL2,ADRBK2,SEPT6,LIMD2,FAM222A,TWIST1,KIAA1211,SV2A,ZIC2,MLLT11,SEPT5,C14orf132,GAB2,FAM171B,TUB,VANGL2,CBX2,ZNF704,MARK1,SYT1,GAL,PRSS12,SLC29A4,IGF2BP1,ATF5,ELOVL4,FSD1,PIM2,DHRS2,MAP2,SCML2,CD83,SHOX2,SLAIN1,EPB41,LCP1,E2F2,FAM171A2,SEC31B,RNF122,WASF1,ZC4H2,MEST,FADS2,FKBP5,CA11,NREP,KREMEN2,PLEKHO1,…
brefeldin A	NOV,MSX1,AXIN2,JHDM1D,ICA1,MISP,TBX3,SH3BGRL2,RHOU,NMU,SLC7A2,EPCAM,MMP1,MTSS1,PPFIBP2,CAB39L,ARID3A,EFCAB4A,PKDCC,SLC2A3,BMP4,SLC43A1,TUBB2B,FUT4,ARID3B,RIMS3,FGFR4,SEMA4G,HID1,FOXA1,BTG2,ADAP1,PRRT2,PRSS12,LCP1,IL17RB,ELL3,ZNF703,NCR3LG1,NEK3,APOE,HOXB9,PTP4A3,GATA2,FAM105A,DDX1,CLDN7,STARD10,B4GALNT3,CASZ1,TFPI2,ARHGDIB,LIMD2,NKX3-1,EPB41L4B,SLC29A4,BIK,MAOA,CXADR,MYO5B,GALNT12,LLGL2,ATP7B,GPC…
ouabain	NNAT,CLEC11A,TMSB15A,CORO1A,PTPRCAP,PRSS12,MEX3B,LIMD2,MEX3A,COL1A1,ALDH1A1,FAM171B,MFAP2,RIMS3,NKX3-1,VASH1,GPC2,CRMP1,NR2F1,PRRT2,ZFP69B,GATA2,TUBB2B,FSD1,PCOLCE,SYT11,LTBP1,UNC5B,LPHN2,PLEKHO1,DDX1,CTSK,SV2A,LCP1,ZNF711,TAGLN,C14orf132,NUDT11,ADAMTS1,IGF2BP1,ELOVL4,TRIT1,SYT1,RP11-122A3.2,RAB3B,EFEMP2,HES6,GPC4,DIRAS1,FAM171A2,TUB,DZIP1,FGFR1,ARMCX2,ARG2,ANKRD13B,H2AFY2,RBPMS2,APLP1,CA11,HOXD9…
BRD_K30748066	LAMC2,MX1,SLPI,IFI27,CORO1A,C15orf48,DHRS2,PDE4D,GPC4,ITPR1,IFI44,MMP1,IFI6,PLTP,RCOR2,TYMP,RAPGEF2,CD83,ZIC2,KRT81,IFITM1,PLBD1,CLDN1,ISG15,CA11,TMSB15A,SERHL2,FZD8,HERC5,OAS1,KDELC1,OASL,HLA-F,MDFI,BST2,OAS3,SULF2,GSDMB,PPP1R14C,C1QL1,SLAIN1,NUDT11,AKAP12,CDK18,PIK3CD,GBP1,STC1,ZNF711,KCNAB2,PRRG4,DDX58,CYFIP2,HMGN5,APOLD1,MAMSTR,TAP1,MITF,LPHN2,APOBEC3G,RHOV,SCARB1,NMB,CCND3,CFD,MDM1,DDX26B,OD…
CIL55A	PTX3,CISH,RHOU,APOE,STAT5A,PIM1,GATA2,TCF7L1,GAB2,GJB2,APOC1,CRMP1,FN1,LIMD2,SEC31B,LAT,CXCL1,CCDC69,SIX1,KSR1,TBX3,ARHGDIB,ALDH1A1,RIMS3,CFB,RAB6B,G0S2,TMEM98,ADRBK2,VANGL2,MXRA8,CLEC11A,CD83,PSTPIP2,GPSM3,TFPI2,FAM171A2,PIM2,ATF5,CDC42EP5,LCP1,ZNF711,SEPT6,HIC2,BAMBI,APOM,PELI2,ERO1LB,TNFRSF25,MEX3A,FZD4,IL32,MBNL3,PRAME,PTGER4,ARRB1,HES6,FAM117A,NES,RAB11FIP4,TUBB2B,JAM3,QPRT,ATP7B,LPHN2,KIAA1…
MG_132	DHRS2,FAM171B,OLFM2,NKX3-1,DDX1,MMP1,FZD4,ID4,FZD8,SLC1A3,HAPLN3,SCG2,PRSS12,APOE,PRAME,ARVCF,LCP1,TENM3,LPHN2,SESN3,HOXD9,NES,PRRT2,UST,CXorf57,C19orf71,ZFP69B,SV2A,ARG2,NFIB,CHST2,ISYNA1,OSBPL6,SYT1,LIMD2,TRIB2,CAPS,EFNB3,SPRY1,ICAM5,RBPMS2,PGF,MEX3A,CACHD1,IGF2BP1,RIMS3,TP53INP1,MAPK8IP1,SLC2A3,GPC4,TLE2,APLP1,SLC29A4,ELOVL4,TM7SF2,CADM1,PTCH1,JAM3,REEP2,MAN1A1,PODXL,COL5A2,ST6GAL1,TUBB2B,HES6…
MLN2238	NNAT,MMP1,PTPRCAP,LCP1,GPSM3,MITF,CD83,STAT5A,CLEC11A,SEC31B,LIMD2,SLC1A3,KCNAB2,ARHGDIB,GMPR,LOXL3,TNFRSF14,PIM2,CORO1A,SLC43A3,ITPKB,PIK3CD,C19orf71,APOLD1,RAB38,TRIB2,EGFL8,SEPT6,MCAM,PRSS12,PIM1,IFITM1,APOE,LONRF1,FGFR3,PLEKHA4,SERPINE2,PTCH1,PRAME,DDX1,MFSD12,PMP22,QPCT,DHRS2,DUSP10,TBC1D7,GPR137B,ARID5A,AKNA,CISH,MMP17,ZIC2,CYB5R2,ROBO1,RAC2,FAM89A,GPNMB,LAT,GAB2,SDC3,ZNF697,CFB,CADM4,FAM17…
bortezomib	PTPRCAP,SEC31B,LOXL3,SERPINE2,CISH,LIMD2,LCP1,CORO1A,PIM2,CD83,NKX3-1,SEPT6,GATA2,CLEC11A,PRRT2,STAT5A,SLAIN1,NFIB,SV2A,ARHGDIB,PIM1,SLC43A3,GPSM3,IFITM1,NES,LAT,GMPR,RNF122,ADRBK2,BRSK1,HAPLN3,TUBB2B,ATHL1,CXorf57,CRMP1,RAC2,KIAA1211,AKNA,PLEKHO1,HES6,GPC2,CADM4,CXCL1,EGFL8,TNFRSF19,PIK3CD,MEF2B,PMP22,FGFR3,ARID5A,HIC2,TIMP3,KIAA0922,HDAC9,MANSC1,GAB2,ELOVL4,SOX4,DHRS2,CYB5R2,PLA2G6,BTG2,PRAME,P…
palmostatin B	KIAA1199,DHRS2,CTHRC1,NOV,LPXN,ITPR1,APOE,CD74,SERPINE2,REC8,GDF15,MEF2B,MSX1,ICAM1,LOXL3,NR4A2,STAT5A,LOXL4,SLC27A3,TIMP3,FHL1,MFI2,MYRF,LCP1,MCAM,ST6GAL1,THBS3,MXRA8,MITF,QPCT,CORO1A,CCDC80,RAPGEF2,MMP1,OASL,BACE2,APLP1,G0S2,MFSD12,DUSP2,SDC3,RAB8B,SAP25,LTBP2,P2RX5,PRSS12,C19orf71,WIPI1,RECK,SEMA3B,GMPR,KREMEN1,CA11,FSD1,BCAS3,GPX3,LIMD2,LCN2,GPR137B,SERPINE1,CADM1,FMN1,NR4A1,ICAM5,MMP14,RCN3,…
pitstop2	DHRS2,NNAT,KIAA1199,TIMP3,LOXL3,GDF15,GRB7,ITPR1,NR4A2,RCN3,G0S2,CORO1A,SAP25,PPAP2B,HSD17B14,KREMEN1,CTHRC1,LPXN,MFSD2A,GPC4,CA11,NDRG2,SERPINE2,CD74,TGFB3,ISYNA1,MYRF,ERBB2,KCNS3,BACE2,ST6GAL1,RDH10,REC8,ENG,CFB,IL6R,MX1,ADAMTS1,HLA-DMA,PRAME,FZD1,GPR3,NES,SLC27A3,MFSD12,TPD52L1,PMP22,CAPS,APOBEC3F,MMP17,IFI30,DHCR7,PRRG4,PTCH1,CSF1,HSPA2,NUPR1,CORO2A,RBPMS2,TP53INP2,FAM43A,BMP8B,PRSS12,LEPREL4…
darinaparsin	DHRS2,CORO1A,DUSP2,RAB3A,ATP2A3,CPE,RGS2,HMOX1,SEC11C,PTPRCAP,QPCT,AKR1B10,PTP4A3,NRGN,RHOU,APOE,NR2F1,PRRT2,LOXL3,TIMP3,GAB2,SEPT5,CRMP1,CISH,NES,FSD1,PLCG2,TWIST1,BRSK1,CA11,CD74,RASSF4,REEP2,EEF1A2,PREX1,GMPR,CLEC11A,SV2A,STAT5A,ID2,PRKAR2B,GYG2,SCML2,RNF144A,SCAMP5,SPP1,MEIS3,DLX1,APBB1,FHL1,ALDH1A1,DLG4,NOV,PPAP2B,APLP1,EVL,ROBO1,MAPK8IP1,ZEB1,NPTXR,TUBB2B,KIAA0922,TSHZ1,C16orf45,ATF5,MTSS1,…
QW_BI_011	GAB2,CISH,SEC31B,EEF1A2,ERBB2,ATF5,COL1A1,PDE4D,ALDH1A1,SEPT6,HMOX1,NREP,MEX3B,APOE,APOC1,PRKAR2B,PGAP3,TUBB2B,STAT5A,GPSM3,TFPI2,STARD3,LOX,HEG1,CAMK1D,TWIST1,MIEN1,C3orf14,PIM1,NR2F1,CORO1A,PIM2,CD83,GLIPR2,FAM102B,NOV,C16orf45,ITPR1,STXBP5,RHOU,HIST1H1C,BAMBI,GMPR,LAT,PTP4A3,FOXA1,ROBO1,ELOVL4,HOXC10,RASSF8,LDOC1,CRIP1,ENO3,SCML2,APBA2,TBX3,LIMD2,PTX3,MFGE8,DUSP2,BASP1,BEX2,MLLT11,KAT2B,HIST1H…
SJ_172550	LAT,SEC31B,GDF15,OSBP2,LPXN,PLCG2,SAP25,SPP1,RGS2,PTPRM,ICAM3,CORO1A,RHOU,GAB2,CISH,GAL,FHL1,SPRY4,RNF144B,MSX1,DUSP2,BCAT1,SLCO4A1,NKX3-1,MITF,TIMP3,STC1,HOXB9,RAB17,RASSF8,SPRY2,STAT5A,TMEM158,LYST,HLA-DMA,LCP1,PLIN2,COL18A1,ARHGDIB,IQSEC2,DAPK1,TNFRSF14,GPSM3,IER3,VLDLR,HSPA12A,PIGZ,TCN2,ASB9,C19orf71,C3,SLC43A1,GMPR,SERPINE2,KHDRBS3,SNX10,SLC7A2,MYRF,MOK,CTSL,ETV1,RAB6B,SH2B3,PROS1,GPNMB,S100…
IC_87114	CD74,LPXN,DHRS2,LCP1,TRAF1,CPA4,ACTA2,SERPINE2,THBS1,NEXN,RASSF4,TIMP3,PTX3,IL8,S100A4,HLA-DMA,HMGA2,SEMA7A,COL18A1,DUSP2,SRPX,FLNC,PRKCDBP,GNG11,TPM1,APOL1,SYNPO,UBASH3B,TMEM158,OGFRL1,COL4A1,ANKRD1,FRMD4A,VIM,KIRREL,SPARC,TGFB2,OASL,MXRA8,CSF1,PIK3CD,MEF2B,CAV1,FRMD6,CD40,COL4A2,SAMD9L,RAC2,SH2B3,SLFN12,EDN1,DLC1,NID1,IRAK2,LOXL3,PLAGL1,PDGFC,GPSM3,TNFSF9,TGFA,NRG1,CSRP2,LEPREL1,SERPINE1,DKK3,A…
BRD_K50799972	STAT5A,PIM2,ATP2A3,GPSM3,FGFR3,PLCG2,CFB,CISH,KRT15,GAD1,PIM1,NMU,ARHGDIB,GSDMB,RASSF4,ICAM5,ATF5,CD83,RHOU,SLC43A3,MSX1,CLEC11A,LAT,LPXN,CCDC69,GATA3,RGS2,BCAS3,CTSS,FGFR4,GAL,PTP4A3,RINL,C1QL1,PTGER4,ICAM3,PLIN2,SLC27A2,ADA,HHEX,DEF6,ARID5A,DUSP6,COX6C,CORO1A,SYNPO,SLC12A2,LBH,DTX4,MEX3B,SAP25,BAI2,IFITM1,IGFBP2,GMPR,ERV3-1,ORMDL3,CDC42EP5,FMNL1,B4GALNT3,EPB41,BCAT1,GAB2,ZHX2,CDKN2B,CPVL,IGSF9,…
BRD_K55116708	DHRS2,CISH,GJB2,SEC31B,ATP2A3,CORO1A,CLEC11A,GSDMB,GAB2,IGSF9,ITPR1,DEF6,GPC4,MMP1,ADAM8,KRT81,MSX1,FGFR4,SLC2A12,ATF5,PIM1,CRABP2,GPSM3,STARD3,MROH6,KREMEN2,APOE,LAT,SYTL1,S100A14,GMPR,ORMDL3,CFH,RHOU,TCF7,IRF6,F3,GFPT2,BMP4,STAT5A,HMHA1,CPA4,LAMC2,KIAA0922,PPP1R14C,NOTCH3,BAI2,ENO3,ARHGEF19,ASIC1,MDM1,KCNAB2,CCDC88C,ZNF117,SOCS2,MFSD2A,KRT15,EMB,ARHGDIB,DUSP6,PTPRU,JAG2,MDFI,ICAM5,TACSTD2,MYH14…
fluvastatin	NNAT,PTX3,FAM171B,CPA4,COL5A2,OLFML2A,CTGF,GJA1,COL1A1,CCDC80,LOXL1,CYR61,CHST7,ITGA5,FSTL1,LOX,COL5A1,VEGFC,FGF2,MMP2,GLIPR1,MRC2,PRSS12,NR2F1,PDGFC,HEG1,LOXL3,TAGLN,GPR176,LPAR1,FAM101B,CSF1,PCOLCE,FBN1,PTRF,RFTN1,GLIPR2,FZD2,SERPINE1,SPARC,MMP1,SPOCK1,EFEMP2,MYL9,FHL1,MFAP2,SRGN,ELOVL4,TMEM158,GLRB,LTBP1,SPEG,REEP2,F2R,TENM3,EML1,PXDN,APLP1,CTSK,TNFSF12,RP11-122A3.2,MSRB3,PMP22,LHFP,C1S,BDNF,C…
lovastatin	FBN1,PTX3,LOXL1,GJA1,COL1A1,COL7A1,DKK3,FLNC,TNC,VEGFC,CSF1,COL6A2,C16orf45,MSRB3,PRKCDBP,FAM171B,ANTXR1,LTBP1,GBP1,F2R,ACTA2,PTRF,PMP22,TGFB1I1,PDLIM4,RAB31,NR2F1,NRP1,COL12A1,VIM,SYDE1,PCOLCE,AXL,PLAUR,GLIPR1,TMEM158,LGALS1,ADAM19,ITGA5,HEG1,ITGA1,FZD2,SRPX,TMEM45A,SLC16A2,FGF2,RAC2,DPYD,LHFP,TPM2,LPAR1,GLIPR2,GPR176,MRC2,LOXL3,RGL1,EVC,FERMT2,CFL2,CAV1,RP11-122A3.2,SPARC,COL6A1,GLI3,C1R,EMP3,C…
simvastatin	CPA4,G0S2,CD74,SRGN,RFTN1,FLNC,GJA1,SCN1B,PLAUR,MMP2,OLFML2A,RAC2,FAM171B,NEXN,TMEM158,CSF1,AXL,CYR61,BCAT1,NR2F1,APLP1,COL5A1,MYLK,SEMA7A,PMP22,LOXL1,TFPI2,VIM,CCDC80,FMNL1,PTRF,HEG1,DUSP2,RASSF8,MSRB3,ITGA5,SLC16A2,FZD2,NRIP3,TNC,VEGFC,MOK,CD274,TOX2,MMP1,FAM20C,SYNPO,ABCA1,RP11-122A3.2,COL4A5,LYPD1,PBX3,DNAJB5,MEST,SYDE1,ROR1,MICAL2,LGALS1,LDOC1,DPYD,GADD45B,DFNA5,TUBB6,EVC,SHOX2,MMP14,LOXL3,N…
staurosporine	COL1A1,COL1A2,ACTA2,COL5A1,FHL1,SPARC,C1S,LOXL3,CCDC80,MSX1,FN1,SEC31B,TAGLN,CFH,MRC2,IL11,CFB,ANKRD1,RHOBTB1,FGFBP1,MMP1,ANTXR1,C1R,PTPRCAP,FSTL1,RECK,OLFML2A,GLIPR2,MEX3B,AQP3,TMEM45A,PCDHGC3,MSRB3,DAB2,MCAM,SNAI1,COL6A1,TGFB1I1,FKBP7,CISH,MMP24,TUBA1A,NNMT,MYL9,SMIM10,CPA4,ELOVL4,MXRA8,MMP14,F2R,NES,GAB2,GLIPR1,COL6A2,LEPREL1,KCTD12,MYLK,TRIM6,RDH10,COL12A1,TIMP2,FZD2,TNC,PTPN13,TGFB2,CRISPLD2…
GSK_3 inhibitor IX	NNAT,LOXL3,DDX1,NKX3-1,CORO1A,SEC31B,IFI6,GAB2,PTPRCAP,COL5A1,PCOLCE,PXDN,MEST,TUBB2B,MEX3B,SERPINE2,MMP1,TLE4,NREP,SPARC,EHD3,COL1A1,FGFR1,IGFBP7,COL5A2,DPYSL3,PIM1,DLX1,TRIB2,RGL1,SEPT6,COL4A1,AUTS2,IFI44,LIMD2,CTGF,UBA7,ISG15,S100A3,FAM20C,COL7A1,SECTM1,UCHL1,TUBA1A,KIAA0922,CDC6,F2R,WNT5A,FBN1,AMOT,CXorf57,LAT,APLP1,LOXL2,AHRR,RFTN1,ZEB1,FKBP7,PMP22,GPC2,SPP1,LOXL1,TOX2,RCOR2,PPAP2A,SDC2,PELI…
CHIR_99021	NNAT,PTPRCAP,MMP1,IL8,CORO1A,LOXL3,PGF,COL1A1,NKX3-1,COL5A1,CXCL1,DDX1,PCOLCE,STC1,LCP1,SERPINE2,NREP,SEC31B,COL6A2,ACTA2,RIMS3,GPSM3,MMP2,RFTN1,CD74,WNT5A,TGFB1I1,TMEM158,LOXL1,ITGB3,TAGLN,CXCL2,ZEB1,CHN1,LAT,LPXN,EHD3,CREB5,KRT81,NEXN,CLMP,NRP1,SPARC,NOV,TLE4,STC2,GAB2,PIM2,ANGPTL4,PCDHGC3,ITGA5,MLLT11,TPM1,GPC2,RAC2,UBA7,GSDMB,FKBP7,WIPF1,TUBA1A,FHOD3,RUNX2,CTHRC1,AUTS2,IFI27,TNC,RCN3,IRAK2,CL…
avicin D	LTBP2,COL12A1,PTX3,MMP2,CPA4,MAMLD1,GFPT2,EFEMP1,NEXN,MEST,HAPLN3,FBN1,HMGA2,RAC2,PDGFC,CLEC11A,SERPINE1,ADAMTS1,DKK1,RECK,REEP2,THBS1,RCN3,ENG,LTBP1,GAS6,EFEMP2,CNTNAP1,TOX2,MME,GPR176,VEGFC,NT5E,IGFBP4,BDNF,VAMP5,NRP1,SEMA7A,MSRB3,DKK3,NRG1,RAB31,TIMP1,FLNC,GLIPR1,CCDC80,ABCA1,SH2D5,SCN1B,PRKCDBP,SELM,CAV1,ZEB1,CLMP,TNC,CHST7,AXL,SNPH,LPAR1,VIM,LOXL1,MXRA8,LBH,PTRF,GPAM,CD44,FNDC4,SLC16A2,NR2F1…
CIL56	PTX3,COL1A1,CISH,G0S2,PTPRCAP,STAT5A,SIX1,GATA2,TUBB2B,COL6A2,SEC31B,ENG,PXDN,ZEB1,GAB2,RARRES3,TAGLN,LIMD2,RFTN1,STC1,ARHGEF25,ARHGDIB,FSD1,TOX2,MFGE8,COL6A1,CPA4,PIM1,TGFB1I1,FLNC,TCF7L1,NREP,BCAT1,FN1,CRMP1,GLIPR2,FHL1,PCOLCE,ANKRD1,IFIT1,CHN1,FSTL1,LOXL1,PREX1,KSR1,GPC4,GPSM3,TLE4,DTX3,FUZ,KHDRBS3,TMEFF1,CDK4,LTBP2,TUBA1A,HERC5,PODXL,IFI27,RIMKLB,APBB1,TFPI2,CCDC80,COL4A1,IFITM1,CYBRD1,DZIP1,…
erastin	NNAT,PTX3,CORO1A,LIMD2,MMP1,SEC31B,LAT,LTBP2,IGF2BP1,PKIA,SEMA7A,GPC4,CLEC11A,COL1A1,DDX1,MEX3A,GPSM3,PRRT2,HMGA2,PIM1,GPC2,CRMP1,ANKRD1,ADRBK2,LCP1,REC8,CACNA2D1,NREP,RFTN1,LOX,ARHGEF25,FLNC,GATA2,NUDT11,FAM171A2,TMEFF1,SEPT6,ZEB1,STAT5A,BCAT1,QPRT,WASF1,LPHN2,ADAMTS1,MXRA8,ENO3,DHRS2,CD40,H2AFY2,FGF2,BICC1,TAGLN,ZIC2,HOXD9,CPA4,CTGF,FSD1,PLEKHO1,PIM2,FGFR1,EFEMP2,IL32,TWIST1,BEX4,NEXN,PDGFC,MEF…
ML210	NNAT,PTX3,FBN1,COL1A1,PCOLCE,MXRA8,LOX,COL5A1,TAGLN,PTPRCAP,GPC4,MMP1,NREP,COL6A2,ADAMTS1,TFPI2,CTGF,CORO1A,CLMP,COL4A1,NEXN,GLIPR2,SPOCK1,LOXL2,MMP2,COL6A1,NOV,RECK,RFTN1,LTBP2,FN1,SERPINE1,MRC2,LOXL1,CISH,SDC2,ANGPTL4,EFEMP2,VASN,C16orf45,FSTL1,COL12A1,PPAP2B,COL5A2,FLNC,PXDN,FHL1,IGFBP7,CHN1,F2R,ENG,TPM1,MAMLD1,LIMD2,PRICKLE1,TUBA1A,CITED2,VEGFC,THBS1,LBH,NNMT,VIM,C1QL1,TENM3,LPHN2,CYR61,COL4A…
ML162	COL1A1,PTX3,NNAT,COL6A2,PCOLCE,LOX,NREP,FBN1,TAGLN,MMP2,ACTA2,SPOCK1,LOXL1,COL6A1,ADAMTS1,CTGF,MXRA8,COL5A1,CLMP,COL12A1,COL5A2,C1QL1,MMP1,LOXL2,MRC2,GPC4,NEXN,BICC1,CRMP1,TUBA1A,FN1,TFPI2,MYLK,EFEMP2,COL4A1,MYL9,C16orf45,GLIPR2,RFTN1,LTBP2,VASN,NOV,CORO1A,APLP1,PLCB4,FGFR1,IGFBP3,SERPINE1,RCN3,RAB3B,PXDN,THBS1,SDC2,TPM1,CHN1,COL16A1,TUBB2B,CITED2,VIM,ZEB1,CCDC80,DLG4,BEX4,FAM171A2,FLNC,CYR61,ENG…
1S,3R_RSL_3	COL1A1,NNAT,COL6A2,PCOLCE,NREP,MMP2,MMP1,MXRA8,CTGF,GPC4,LOXL2,TAGLN,PTPRCAP,FN1,MRC2,TFPI2,COL6A1,GLIPR2,COL4A1,SERPINE1,CLMP,NOV,LTBP2,LOXL1,RFTN1,ADAMTS1,SDC2,MYLK,C1QL1,CORO1A,COL12A1,EFEMP2,DDX1,FLNC,IGF2BP1,COL5A2,THBS1,PXDN,TPM1,SEMA7A,RECK,FSTL1,TUBA1A,RAB3B,LIMD2,DKK3,ENG,VIM,CCDC80,VASN,CITED2,RCN3,F2R,IGFBP7,CHN1,COL4A2,MEX3A,PLCB4,FAM171A2,C16orf45,TPM2,TMEFF1,VEGFC,MRAS,GJA1,DLC1,OLF…
CIL41	COL1A1,PTX3,SPP1,PCOLCE,SDC2,CTGF,CCDC80,PTPRCAP,SPARC,CPA4,MFGE8,PXDN,HMOX1,FSD1,LOXL1,ARHGEF25,APLP1,TCF7L1,FN1,GLIPR2,CRMP1,FSTL1,FAM101B,COL4A1,NREP,GPC2,CKB,PMP22,NR2F1,TUBA1A,SEC31B,CORO1A,MMP2,CISH,MYL9,RCOR2,FAM171A2,CALD1,EVL,DLG4,SMO,SEPT6,APBB1,ADRBK2,SEMA6B,THBS1,NES,REC8,MPP2,DKK3,TFPI2,PRKAR2B,ADAMTS1,LIMD2,BRSK1,GPC4,RNF122,SMARCD3,FLNC,BAI2,TMEFF1,TTC28,EHD3,PDGFC,TNC,LOXL2,SIX1,M…
CIL70	RGS16,ACTA2,CISH,PTPRCAP,RCOR2,ATP1A3,LAT,GATA2,DUSP2,CORO1A,IGFBP2,SEC31B,EVL,SALL2,PELI2,MSX1,DIRAS1,HES6,RAB6B,GAL,PLCG2,PTP4A3,MEX3A,RBP1,GPC2,ELOVL4,RIMS3,SV2A,REC8,SDC2,VANGL2,ATP2A3,FAM171A2,BEX4,TWIST1,MFAP2,FAM171B,RAB3A,LIMD2,BRSK1,GMPR,PCOLCE,MEST,LPHN2,OLFM2,TUBB2B,MFGE8,STAT5A,SEPT6,ZNF711,LBH,GPX3,CYFIP2,SAP25,NRGN,APBA2,CRMP1,HEY1,RBPMS2,PREX1,FAM117A,NREP,ENO3,APLP1,REEP2,BCAT1,LO…
BRD_K01737880	LYZ,CORO1A,GPC4,TUBB2B,RCOR2,FBXO2,AKR1C3,TMSB15A,MEX3A,PRRG4,MLLT11,SAMD11,AXIN2,GPC2,SEC61G,DPYSL4,RAPGEF2,CA11,FSD1,MDM1,ATP1A3,CRMP1,KIAA0922,PRRT2,DPF1,PTCH1,CAND2,PCSK1N,ARHGDIB,CHN1,FZD8,KIF21A,HDAC9,ARHGEF26,NUDT11,GPX7,GPR173,PIM1,ZNF711,ZNF300,ATG4C,MAMSTR,WASF1,EGFR,HPDL,EPB41,DNM1,USP49,ITPR1,SEPT6,ADRBK2,BAI2,TLE4,CPE,FCGRT,EFNB3,ODC1,ENTPD1,B4GALNT1,SSBP2,CCNJ,CEP44,SLC40A1,PEG10,TM…
VX_680	KRT15,DOK3,RAPGEF2,TFPI,CRISPLD1,CA11,FZD8,RAB8B,CHN1,MDM1,MPP1,GPC4,PTCH1,WNT5A,TMSB15A,PRSS12,AASS,RP11-122A3.2,ITGA4,PIM1,ROBO1,DNAJC12,LPHN2,SAP25,HSD17B14,TUBB2B,CRMP1,ATG4C,ADA,SEC11C,EPB41,KIAA0922,GPSM3,PCTP,LIMD2,PLTP,MEX3A,GPC2,FAM69B,PCSK1N,MTSS1,PRRG4,UBASH3B,ENTPD1,PLEKHO1,ATP1A3,ODC1,PRTFDC1,RGL1,ZFP69B,ITPR1,AKR1B10,PTPRCAP,CORO1A,CD74,IL8,AMACR,NYNRIN,DPF1,MAP2K6,SEPT6,STMN3,TLE4,…
isoliquiritigenin	HLA-DRB1,PTPRCAP,ERBB2,MFGE8,GPC2,CISH,CD83,GRB7,PGAP3,LAT,STARD3,RAB3A,PTX3,CORO1A,OGDHL,KLHL42,CLEC11A,MIEN1,GSDMB,ORMDL3,TMEM59L,QPRT,SERPINE2,ATP2A3,ST6GAL1,SEC31B,CRMP1,PMP22,PLAT,CEP44,NES,CADM4,TUB,RAB3B,EVL,CALB2,PTP4A3,KIAA0922,MGAT4A,WASF3,GAB2,GPSM3,MUC1,TUBB2B,BRSK1,PIK3CD,ADRBK2,PELI2,APBA2,HAPLN3,TMEM198,SCAMP5,NRG1,NUPR1,KCNAB2,IFITM10,NOV,EEF1A2,RCN3,SEMA4D,SLC29A4,SCML2,SEPT6,STM…
tigecycline	PTX3,CTHRC1,SERPINE2,CD74,HEY1,NES,TIMP3,LCN2,FAM171B,DLX1,CPA4,LPXN,MFSD12,C8orf4,SATB2,MMP1,KAT2B,APBB1,IRX3,B4GALNT1,ETV1,HLA-DMA,INPP5F,HOXC13,RIMS3,PREX1,ANKRD1,PRAME,PLIN2,C1QL1,KLF2,SLC1A4,SRPX,MITF,RGL1,CDKN1C,HOXB4,GNG4,ERO1LB,RAB3A,PCOLCE,TUBB2B,DEPTOR,HOXC6,C19orf71,IFI27,ST3GAL5,SIX1,PLAT,LOXL3,HES6,FSD1,ARHGEF25,SNPH,THNSL2,MEX3A,DLC1,ATP8B2,PRKAR2B,PITPNC1,FAM171A2,SDC3,ANXA6,TBX3,S…
COL_3	DHRS2,NOV,CPS1,PIM2,RHOV,CFD,PLBD1,CORO1A,HAPLN3,TLE2,FGFR3,MSX1,MUC1,RAB26,TPD52L1,ALDH1A1,GDPD3,MDFI,IFITM1,HOOK1,FAM169A,PPARGC1B,IL6R,HMGN5,GALNT6,MSX2,EFNA1,MLK4,ISYNA1,ZIC2,SLC29A2,MERTK,E2F2,RTN4RL2,ARID3B,GRTP1,SEPT6,ZNF100,DSC2,ADAT2,STEAP2,ARHGAP8,GLB1L2,CCDC88C,RAB15,PTGES,CDCA7,EFNA3,SLC12A2,RHPN1,MX1,CTH,CXADR,FABP5,TNFRSF10A,TFAP2C,DTX4,PTCH1,TMC6,OPLAH,CHD7,RAVER2,JPH1,TAF4B,SMKR1,…
BRD_K71781559	SLC27A3,DHRS2,GMPR,ITPKB,CXCL1,MSX1,NR4A1,NKX3-1,RAB38,GJB2,GPNMB,RGS2,MERTK,GOLGA7B,AQP3,SIX1,RGL1,NR4A2,BMP4,FXYD3,PPAP2B,RHOV,FOSB,SELENBP1,IRX3,TMEM158,GDF15,QPCT,TRIB2,MITF,MDFI,NES,SEMA3F,APOLD1,CPVL,TNFRSF14,TBC1D7,ZNF385A,CTSL,ID4,CAB39L,APOE,LOXL3,STON2,STAT5A,S100A2,LYPD3,IQSEC2,THSD4,NMU,SPP1,PYCARD,LAMA3,MFSD2A,LTBP1,SFN,TWIST1,CDK2,PPP1R14C,SNPH,VILL,FABP5,LAT,S100A4,FAM111B,PFKFB4,G…
MLN2480	UCN2,VGF,CTSK,HLA-DRB1,BMP8B,SERPINE2,TNFRSF14,QPCT,TIMP3,APOE,LOXL3,CTHRC1,APOC1,SCG2,SEC11C,SPRY4,TBX2,COL9A3,FAM171B,GPNMB,SLC2A3,MITF,APOLD1,CLEC11A,S100A4,MMP17,ST6GAL1,C19orf71,TRIT1,PFKFB4,B4GALT6,PLEKHH1,SNTB1,ZFP69B,TRIB2,CD74,MBP,GDF15,LYST,TTYH2,SDC3,ST3GAL5,PRSS12,TMEM171,TRAF1,DUSP6,OLFM2,INPP5F,CRISPLD1,KCNAB2,PRAME,SLC27A3,RCN3,KAT2B,PLA2G6,SPRY2,SEMA3B,SNX10,AP1S2,RAPGEF2,CLCN5,IT…
GDC_0879	SERPINE2,TNFRSF14,MITF,SRPX,MMP1,CLEC11A,GPNMB,QPCT,MCAM,SPRY4,MMP17,FMN1,APOLD1,C19orf71,CTSK,LOXL3,MFSD12,LPXN,ITPKB,TTYH2,RAB38,CD74,CTHRC1,APOC1,S100A4,SH2B3,SDC3,INPP5F,GDF15,AP1S2,MFI2,ZNF697,GPR137B,MBP,PFKFB4,TIMP3,PLXNB3,LYST,GYG2,SNX10,TMEM171,PLAT,HLA-DMA,TRIB2,ST3GAL4,HEY1,SLC27A3,ETV1,ST6GAL1,B4GALT6,ETV4,TBC1D7,GMPR,ETV5,BACE2,LAMA4,DUSP4,IL1RAP,NES,SGK1,KCNAB2,SPRY2,WIPF1,ST3GAL5,L…
dabrafenib	LOXL4,UCN2,A2M,HLA-DRA,HLA-DPA1,ITGB3,SERPINE2,MMP1,HLA-DPB1,NGFR,HLA-DRB1,LOXL3,TRPV2,PLAT,MITF,CD74,TRAF1,CLEC11A,ACP5,CSPG4,HMCN1,NFATC2,HLA-DMB,CXCL1,ITGA4,PFKFB4,MSC,MEF2C,COL9A3,SEMA3B,CTHRC1,LEF1,FMN1,APOLD1,HLA-DMA,SNX10,CADM4,CD200,TNFRSF14,SH3TC2,SPP1,NRROS,FAIM3,ICAM1,FAM167B,RUNX3,RNF125,NPAS1,GNG7,CEACAM1,GYPC,PRKCDBP,TIMP3,AFAP1L1,PDGFA,FXYD5,BCHE,GPNMB,GDF15,DAAM2,SRPX,ARHGDIB,GRAS…
PLX_4720	MMP1,SERPINE2,CTHRC1,TIMP3,CLEC11A,COL9A3,IL8,LOXL3,PTX3,SRPX,MMP17,UCN2,CTSK,GPNMB,QPCT,APOLD1,RAB38,ST3GAL6,CYP27A1,FMN1,ECM1,TNFRSF14,LPXN,CD74,TRAF1,HLA-DMA,MITF,GDF15,GMPR,SDC3,PRKCDBP,LYST,MCAM,SNAI2,TTYH2,DUSP10,AP1S2,SYNM,FN1,SNCA,AFAP1L1,ITPKB,SNX10,FRMD4A,MFI2,INPP5F,GPSM3,GPR137B,BAMBI,ZNF697,MBP,NRP2,SPRY4,C19orf71,MFSD12,SH2B3,CHST11,PLXNB3,NOV,TNC,MCOLN3,PIK3CD,SEMA7A,PLOD3,KLF9,VGF…
ML320	NNAT,LAT,GPSM3,CORO1A,CXCL1,SEC31B,IL8,CPA4,GAB2,CTSS,PXDN,TCF7,DDX1,RIMS3,CISH,ADRBK2,AKNA,CRMP1,STAT5A,LIMD2,PIM1,LCP1,RAC2,ARHGDIB,KCNAB2,RASSF4,SEMA7A,BICC1,TMEM158,ACTA2,REC8,TMEFF1,NFKBIZ,PIK3CD,ICAM1,SEPT6,GLIPR2,PIM2,BCAT1,ANKRD1,LPXN,CLEC11A,IRAK2,ARL4C,DKK3,COL18A1,RCOR2,PMAIP1,DPYSL3,MXRA8,MMP2,ZBTB18,ZEB1,LIF,NREP,TRAF1,SAP25,ELFN2,PRKCA,MYRF,KIAA0922,STC1,RFTN1,HKDC1,ADA,RGS14,TRNP1,…
BRD_K29313308	NNAT,RGS16,NKX3-1,PTX3,PTP4A3,SEC31B,CORO1A,CISH,APOC1,TFPI2,PIM2,PRAME,RIMS3,LOXL3,C19orf71,GRB7,RGL1,LIMD2,AUTS2,CTSK,DHRS2,MFSD12,MITF,ZNF704,CLU,METTL7A,SEPT6,CLEC11A,ISG20,IL17RB,BMP8B,PREX1,TBX3,FGFR3,KCNAB2,ADRBK2,CXorf57,CADM4,MAGEH1,GLUL,GLCCI1,SLC27A3,TRIB2,PGAP3,SLC43A3,ORMDL3,GATA2,REC8,MAN1A1,ATF5,ANGPTL4,TNFRSF14,SLC1A4,QPCT,LPXN,IL6R,KIAA1211,ITPKB,GAB2,CDK14,ARID5A,TMEM158,FZD4,OS…
BRD_K88742110	NNAT,PTPRCAP,CORO1A,TUBB2B,RIMS3,RCOR2,SEC31B,CRMP1,CYFIP2,CISH,ADRBK2,GAB2,SEPT6,PTP4A3,DOK3,GATA2,TUB,LIMD2,IFITM1,EVL,TIMP3,REC8,KIAA1211,ASS1,PRAME,ROBO1,SLC7A2,PCSK1N,CCDC69,HES6,KCNAB2,APOM,ASRGL1,ADAMTSL4,NBEA,DOK4,GPC4,GPC2,SEC11C,ATP2A3,PALM,LPHN2,APLP1,ATF5,DAPK1,ARID3A,MAP2K6,SCML2,BRSK1,PRRT2,AKNA,SLC29A4,MEF2B,CLEC11A,FYN,MEX3A,LAT,FAM171A2,ATP7B,CA2,CD83,GPSM3,ZNF711,ENO3,TCF7,KIAA0…
BRD_A02303741	CORO1A,ADRBK2,SEC31B,CRMP1,CRIP1,NR4A1,LIMD2,C19orf71,P2RX5,RIMS3,TWIST1,NES,TUBB2B,PIM2,FGFR3,CLEC11A,MEF2B,MAN1A1,SEPT6,ST6GAL1,SGK1,NR4A2,SERPINE2,ELOVL4,APOE,AQP3,MFSD12,LCP1,FSD1,CEP44,KIAA1211,SLC7A2,TTYH2,TUB,CABLES1,UNC5B,APOLD1,TNFRSF19,CISH,GDF15,BRSK1,TRIB2,REC8,PFKFB4,ITPKB,PLCG2,MITF,SARM1,GPC2,GPR137B,QPCT,ITPR1,GATA2,TBX3,EPHX2,KCNAB2,PITPNC1,ADA,TIMP3,MMP17,LONRF1,KREMEN1,SIK1,RAB…
NSC 74859	CORO1A,PIM2,PRAME,PRSS12,FSD1,ADRBK2,GPSM3,LPXN,SERPINE2,MMP1,MITF,NAT8L,TUB,RBPMS2,CABLES1,ANGPTL4,GAB2,REC8,DPF1,ITPR1,PTPRCAP,CRMP1,TMEFF1,CD83,GPC2,SLC43A3,GPC4,STC1,LOXL3,MCAM,FGFR3,NES,CADM4,TUBB2B,PRKAR2B,COCH,NNAT,TMCC2,DDX1,SEPT6,APLP1,ZNF711,BRSK1,DOK4,LPHN2,ATF5,FBXL16,CXCL1,HAPLN3,STAT5A,CEP44,MMP17,RNF144A,FAM171A2,DUSP2,KHDRBS3,ISYNA1,UST,PIM1,LIMD2,CAMK1D,ICAM1,LRFN1,MEX3A,RNF122,F…
AZD7545	PTPRCAP,CORO1A,SEC31B,APOC1,CTSK,MMP1,DUSP2,CISH,PRSS12,SEPT6,PLCG2,GRB7,ENO3,HMGN5,MSX1,FGFR3,PIM2,KCNAB2,PGAP3,RGS2,PGF,CYFIP2,ADA,PIK3CD,GPSM3,DHRS2,COL27A1,MITF,RBPMS2,RPL22L1,FAM132B,HMGA2,SRGN,TNNT1,ZNF711,MIEN1,SEMA4D,LCP1,ADRBK2,ARID5A,RIMS3,KREMEN2,ICAM3,ZNF704,ZNF100,PTP4A3,RAC2,FGFR4,E2F2,ERBB2,SEMA6B,POLR3G,LBH,TSPAN12,PLLP,NRGN,GAL,TCF7,CABLES1,AGR2,STC1,NXPH4,LRFN1,HES6,HOXA7,PLCXD1…
PLX_4032	PTX3,COL1A1,ACTA2,MMP1,SERPINE2,NNAT,GPNMB,FN1,LOXL3,SRPX,CLEC11A,SPARC,QPCT,LAMA4,CTHRC1,MCAM,ITPKB,GMPR,PCOLCE,FMN1,MITF,MMP17,TIMP3,RAB38,RCN3,ARHGAP31,PMP22,TRIB2,TNFRSF14,SCARF2,MMP2,SDC3,APOLD1,TNC,PCDHGC3,PFKFB4,NRP2,MXRA8,SYNM,PLEKHA4,ITGA1,FRMD4A,MMP14,GPR137B,SIRPA,CPQ,CALD1,AP1S2,GLI3,PDLIM4,LYST,HTRA1,SNCA,TIMP1,SH2B3,FAM20C,IL1RAP,TTYH2,DKK3,TMEM171,TMCC2,PLXNB3,LOX,FBN1,C19orf71,LOX…
compound 1B	UCN2,PDE3A,NOV,CPS1,QPCT,GPNMB,LUM,GDF15,RAB38,MITF,SPP1,C8orf4,CXCL1,LPXN,APOLD1,TNFRSF14,PFKFB4,AP1S2,HSPB8,LY96,TFPI2,STC1,ITGB3,GRAMD1B,SGK1,TNFRSF19,SLC1A4,CCL2,MFSD12,ITPKB,ITGA7,MME,KIAA1199,TMEM158,DNER,MMP1,C19orf71,CYP27A1,GNG11,HAPLN3,IL8,ECM1,SH2B3,FMN1,CSGALNACT1,ANGPTL4,IGFBP7,SLPI,LTBP1,WIPF1,CTSK,PAG1,SLC7A2,TMTC2,MOXD1,SIRPA,CTSL,DAB2,FBN2,CRYAB,SLC7A11,CPQ,SRGN,COL12A1,PIK3CD,FA…
BRD_K99006945	HLA-DRB1,PDE3A,MMP1,LUM,LOXL3,CYP27A1,SERPINE2,SULF1,PTX3,TRPV2,COL9A3,CTGF,KIAA1199,UCN2,ANKRD1,NES,GYPC,CD74,PCDH18,KRT81,SLIT2,SNTB1,TNC,NOV,TIMP3,INHBA,DACT1,FN1,FBN1,TNFRSF14,FAP,DAAM2,HAS2,COL12A1,IGFBP4,S100A4,LOX,LZTS1,ADAMTS15,CRYAB,LEF1,BMP4,QPCT,LTBP2,ACTA2,L1CAM,MITF,CTSK,APOE,TMEM47,LAMA4,SFRP1,PAG1,BCHE,COL1A2,SGK1,TLR4,HAPLN3,ECM1,ENPP2,CHST2,PODXL,SDC3,CPS1,SPRY4,PRR16,NAT8L,ST3GA…
fulvestrant	CISH,ERBB2,PTPRCAP,SEC31B,PGAP3,CORO1A,COL1A1,GRB7,RGS2,MIEN1,IQSEC2,STARD3,ORMDL3,NKX3-1,GATA3,SDCBP2,PLCG2,S100P,DUSP2,GSTA4,AQP3,IRX3,NMU,SLC39A6,TAGLN,FOXA1,GSDMB,SELENBP1,COX6C,HS6ST1,RIMS3,TRPS1,TP53I11,ELL3,FAM102B,HIST1H4H,ZNF711,HMGN5,TBX3,SLC9A3R1,COL5A1,FKBP5,IL11,ID4,RDH10,CHST2,PLA2G4A,BCAT1,CA11,HID1,RNASE4,PBLD,GPC4,FAAH2,EPHB3,SAP25,OASL,EPN3,RASEF,FBN1,SCML2,CCDC69,ATF5,KIAA1244,…
SKI_II	NNAT,NOV,PTPRCAP,NKX3-1,DDX1,ELOVL4,SEPT5,SEC31B,GPX3,FBLN1,SALL2,GATA2,RIMS3,TUBB2B,HAPLN3,CRMP1,IL11RA,TBX3,SAMD11,ZNF331,PRSS12,PTPN13,GJB2,ID4,UNC5B,DEPTOR,GPC4,GSTA4,ZIC2,TUB,HSPA2,ATP2A3,CA11,METTL7A,ZNF704,ADRBK2,MAP2K6,LIMD2,SESN3,AMH,GPC2,SEC11C,PALM,FGFR2,OLFM2,CBX2,IRX3,MEX3A,PTP4A3,PCOLCE,FAM171A2,FKBP5,HS6ST1,CDON,EPHB3,SELENBP1,CISH,GABRE,BCAT1,CORO1A,NXPH4,PLCG2,ASS1,E2F2,WASF1,MDF…
cimetidine	SLC40A1,DUSP2,SRGN,CORO1A,SEC11C,CPA4,AXIN2,TUBB2B,GMPR,GGT1,ITGA7,CALB2,TTYH2,PTP4A3,KCNS3,TAGLN,KIF5C,HMOX1,RBP1,AKR1C3,CRMP1,ST6GAL1,TNFRSF14,STAT5A,PCSK1N,CADM1,GCNT2,NRG1,PLIN2,NID1,C1QL1,IRS2,SLPI,LFNG,VSIG10L,IRF5,ZBED6CL,FAM111B,TSPAN33,ANKRD1,RRAGD,IQSEC2,ENO3,GDF15,MITF,JAZF1,BRI3BP,RNF157,RGS2,RFTN1,MAP2,TOX,S100A4,ST3GAL5,CABLES1,SEMA6A,CDK14,KCNAB2,DNAJC6,MTUS1,PIM2,TFEB,ARNT2,CPE,CL…
JW_480	FGFR3,PIM2,FBXO27,PDE4D,FAM171B,S100A2,PTX3,PIM1,GAD1,SEC31B,RASL11A,TSPAN33,RGS2,ATF5,DDX58,IRF5,CTSK,ELOVL4,MX1,HR,IFIT2,RAPGEFL1,CTSH,OTX1,AQP3,ISG15,MAP6D1,CISH,IFIH1,PTGR1,USP18,JAG2,KRT80,FMNL1,STON2,EFNA1,SRGN,MID1,RHOV,CTSL,SCML2,CHAC1,CFH,FBXO2,RBPMS2,SIK1,EPHX2,GCLC,HMOX1,HSPA2,CTSV,ITGB4,SMARCD3,IL27RA,ASS1,PRSS16,PIGZ,GATA2,PRSS12,RNF144B,EGFR,ZNF608,SLC48A1,APOC1,GDF15,LPHN2,PTGES,FO…
itraconazole	PTPRCAP,CISH,SEC31B,CORO1A,PTP4A3,KRT81,APOE,MSX1,GATA2,RGS2,ZNF711,COCH,RBPMS2,PIM1,PRSS12,ARHGDIB,SEPT6,MMP1,GAB2,HHEX,TUBB2B,MEX3A,LIMD2,H2AFY2,STAT5A,FBXO2,AQP3,ID4,PEG10,GPSM3,KCNK5,CRABP2,ADRBK2,CTSH,ADAMTSL4,SCML2,AIF1L,MEST,CTSS,GPC2,IQSEC2,AKNA,ZBED6CL,DMKN,SEMA4D,FAM171B,GSDMB,CRMP1,BEX4,AS3MT,EFNB3,EPB41,KIAA0922,ORMDL3,KSR1,PDE9A,SMKR1,DLX1,FKBP1B,BMF,ZC4H2,DDX26B,TBX3,CA11,TMEM98,DEF…
pifithrin_mu	CORO1A,ATP1A3,RIMS3,SEC31B,TUBB2B,PTP4A3,CISH,ADRBK2,CA11,GPC4,OLFM2,CD83,CRMP1,DDX1,SEPT6,SEC11C,MEX3A,ERO1LB,SALL2,LIMD2,ZNF711,PIM2,GAB2,IGFBP2,CYFIP2,ZNF704,ST6GAL1,LOXL3,HES6,NES,AUTS2,GPC2,PGF,PRRT2,KIAA0922,KIAA1211,TMEFF1,NMU,RHOU,ARHGDIB,GRB7,BRSK1,EVL,SCML2,RNF122,FAM171A2,ATF5,PAQR8,SATB1,DUSP2,CADM4,PELI2,ATP7B,EPB41,ADA,FGFR4,GLCCI1,CDON,PLCG2,CAMK1D,SCAMP5,E2F2,PTCH1,FSD1,TRAF1,ENTP…
SB_525334	NNAT,APOE,GYG2,ERBB2,HID1,APOC1,DDX1,GRB7,PGAP3,SALL2,HIC2,SLC2A3,PRRT2,OLFM2,FGFR4,ZNF711,MITF,ANXA9,GPC2,MEX3A,PKDCC,CRMP1,FAM171B,H2AFY2,CBX2,NRGN,FOXA1,RAP1GAP,SLC7A2,RAB3A,ITPKB,SAP25,DHRS2,TNFRSF14,QPCT,RNF144A,BAMBI,KIAA1211,MSX2,APOM,CPVL,RHOU,CREB3L4,MDFI,PLA2G6,GSTA4,ZNF74,AUTS2,C19orf71,PRAME,EFNB3,PLEKHH1,TRPS1,SLC27A3,SLC29A4,ACSS1,METTL7A,CABLES1,ZIC2,GPR137B,BCAS3,CA11,PREX1,RAB11F…
phloretin	CORO1A,TMSB15A,RIMS3,CISH,IGF2BP1,RCOR2,GATA2,LPHN2,ZNF711,SEC31B,DHRS2,GPC2,ADRBK2,MEX3A,TUBB2B,CBX2,ENO3,SEPT6,MEX3B,PRRT2,EVL,SLC29A4,DUSP2,PIM2,GAB2,FAM171B,CRMP1,APOE,TLE2,ATF5,PRAME,RBPMS2,LIMD2,CBS,ELOVL4,E2F2,FGFR3,ROBO1,FAM171A2,TRIT1,APOC1,HES6,BMP8B,ZFP69B,LAT,COCH,EPB41,CERS4,FGFR4,KCNAB2,SEPT5,VASH1,GPSM3,CAMK1D,SCML2,KREMEN2,PIK3R3,LPHN1,KIAA0922,BAI2,MBNL3,APLP1,RHOU,KSR1,LCP1,DDX1…
valdecoxib	CPS1,CISH,FGFR4,APOC1,RHOU,ALDH1A1,SEC31B,IL17RB,TSPAN12,HID1,ENO3,KREMEN2,PTP4A3,RBPMS2,CORO1A,DGAT2,NKX3-1,EPHX2,CA2,HMGN5,DUSP2,ZIC2,SEC11C,SPRY1,HAPLN3,CXADR,ATF5,RGS2,TNNT1,SCML2,MSX1,GCHFR,TLE2,SEMA4G,ZBED6CL,METTL7A,APOE,SLC2A3,ZFP69B,MSX2,TRIT1,STEAP2,SEPT6,ZNF711,TRPS1,EFNA1,TSPAN33,CREB3L4,CCDC88C,EFCAB4A,GAD1,C1orf115,RAPGEF5,GPAM,FAM132B,SGPP2,SLC27A2,NXPH4,FAM171B,ASRGL1,DHRS2,BMP8B,…
PF_750	DHRS2,FGFR4,HID1,SEC31B,FAM171B,FOXA1,IL17RB,EFCAB4A,PTP4A3,CA11,FZD4,ERBB2,SEC11C,SLC2A3,TLE2,PLCG2,GRB7,RGS2,ARID3B,RHOU,PGAP3,KREMEN2,ATF5,MSX1,SEMA4G,NMU,NFIB,LPHN1,PRSS12,ISYNA1,KIAA1244,FAAH,CXADR,TRPS1,PTCH1,GCHFR,ELOVL4,SYT7,PARD6A,GCH1,CASZ1,SESN3,PRRT2,OSBP2,METTL7A,KAZALD1,SCML2,REEP6,ARG2,PDE4A,E2F2,GJA1,NRGN,HOXC10,ARID3A,FBXO2,TNNT1,DGAT2,NFIA,HR,RHPN1,ENO3,N4BP2,ZNF100,RBPMS2,CPE,A…
ML239	NNAT,TMSB15A,CORO1A,RIMS3,FADS2,CRMP1,GPC2,RCOR2,SRGN,PRRT2,VASH1,MEX3A,SEC11C,MEX3B,SV2A,MLLT11,GATA2,ADRBK2,HES6,TUBB2B,LAT,SAMD11,SALL2,LIMD2,NUDT11,DCLK2,DDX1,BRSK1,C14orf132,RAB3A,TWIST1,PLEKHO1,HAPLN3,ZFP69B,PGF,TUB,BMP8B,DLX1,ZNF711,PCOLCE,SEC31B,IGFBP5,BEX4,ELOVL4,NFATC4,OLFM2,APBA2,CA11,PRKAR2B,LPHN2,SCML2,CISH,ALDH1A1,GLCCI1,SEPT6,DNAJC6,CAMK1D,PTP4A3,CKB,SLC22A17,RBPMS2,DPF1,TMEFF1,COC…
MST_312	MMP1,TMSB15A,RIMS3,LOXL3,RCOR2,CORO1A,TWIST1,PCOLCE,SERPINE2,TUBB2B,GPC2,DDX1,CADM4,PRAME,CRMP1,CD74,MEX3A,ELOVL4,LIMD2,FSD1,JAM3,FAM171B,PRRT2,CHST2,PRKAR2B,RAB3A,C14orf132,ADRBK2,ZNF711,NES,SEC31B,CA11,SALL2,OLFM2,SEPT6,APBA2,BRSK1,MEX3B,TUB,TRIB2,LPHN2,PTCH1,FAM222A,PFKFB4,DLX1,ROBO1,GPSM3,DIRAS1,CEP44,RNF144A,SV2A,DPF1,CSRP2,DNAJC6,KIAA1211,MMP17,CTHRC1,PGF,SCML2,GDAP1,SHOX2,ERO1LB,EVL,RBPMS2…
TW_37	CORO1A,ZNF711,PTP4A3,DDX1,TUBB2B,RIMS3,CRMP1,HES6,GPC2,REC8,PRRT2,SEPT6,SEC31B,DUSP2,ZFP69B,VASH1,ENO3,ALDH1A1,PDE4D,TRIT1,MAP2K6,ADRBK2,RAB3A,PIM2,CA11,CBX2,BMP8B,MEX3A,SCML2,RTN4RL2,FSD1,GLCCI1,TUB,KCNAB2,RGS2,ROBO1,FAM171B,WASF1,GDAP1,APBA2,AUTS2,PGF,KIAA1211,KSR1,ST6GAL1,ATF5,H2AFY2,CKB,FAM69B,EPB41,HMGB1P1,CDON,MLLT11,STEAP2,LIMD2,CEP44,LPHN1,CACNA2D1,BMF,LPHN2,HEY1,RAPGEF5,E2F2,HIST3H2A,BEX…
gossypol	CORO1A,NOV,CISH,PLCG2,TLE2,SALL2,BMP8B,ZIC2,SEC31B,LAT,SEPT6,APOC1,ZNF711,TRIT1,RBPMS2,MEST,VASH1,TUBB2B,GAD1,SEC11C,CCDC69,ZFP69B,LIMD2,HIC2,SLC43A1,HAPLN3,SV2A,DUSP2,PIM2,CAPS,EPB41,PTP4A3,GDPD3,ATF5,HOOK1,MEX3B,H2AFY2,AXIN2,E2F2,GATA2,GPC2,CBX2,ZNF74,KIAA1324L,FCGRT,CA11,GAB2,PTCH1,MDFI,FAM132B,FAM171B,KIAA0922,STAT5A,KREMEN2,ZFP69,FAM169A,CAMK1D,PIK3R3,KIAA1211,PRRT2,AUTS2,ACACB,SCML2,JAM3,FA…
BRD1812	NNAT,PTPRCAP,NKX3-1,MMP1,SALL2,CISH,TUBB2B,MSX1,FAM171B,ID4,PTP4A3,MEX3A,SEC31B,SEPT5,ZNF711,TRPS1,FAM43A,LIMD2,GATA2,ELOVL4,CORO1A,TBX3,HAPLN3,RCOR2,DUSP2,GAB2,HES6,RNF144A,DEPTOR,BMP8B,DIRAS1,ZFP69B,SEPT6,GPC2,STEAP2,RAB3A,TRIT1,ZIC2,SCARF2,DLX1,SIX1,AUTS2,OLFM2,ATF5,PRRT2,FZD4,ERO1LB,LONRF1,VANGL2,EPB41,CLGN,IGSF9,ROBO1,KREMEN1,FSD1,KHDRBS3,C16orf45,FYN,RIMS3,CCNE1,ASRGL1,KPNA5,PLEKHO1,NRIP3,S…
YM_155	DHRS2,MEST,CA11,CRABP2,FAM171B,OLFM2,ISYNA1,RGS2,TFPI2,SEPT6,CXCL1,LPHN2,ADAMTSL4,SLAIN1,SLC1A3,OSR2,CPA4,HAPLN3,DDX1,FMNL1,CORO1A,FNBP1,DLX1,KREMEN2,PIM2,SLC35F2,DYNC2H1,KRT81,MEF2B,PIK3CD,SPRY1,CCNE1,FIGN,RAPGEF2,ZNF331,PLCG2,PDGFC,RBPMS2,LCP1,CBS,DDX26B,ICAM5,ELOVL4,EFNB3,ADA,ZFP82,PCDHB2,ARHGAP29,HSD17B14,PRICKLE1,TNNT1,GLRB,GPC4,ARHGEF26,ENO3,LANCL2,AASS,TMEM136,H2AFY2,ZNF85,SCML2,FBXO2,REEP…
BRD_K92856060	NNAT,CRMP1,PTPRCAP,RCOR2,FAM171B,TUBB2B,PRAME,HOXB13,NKX3-1,BMP8B,CORO1A,LIMD2,ZNF711,HES6,SEC11C,CD74,TWIST1,GPC2,REEP2,DDX1,SLAIN1,JAM3,ELOVL4,RGS16,DOK3,GPC4,RNF144A,FAM171A2,SEPT6,LPHN2,CD83,ID4,ZFP69B,FSD1,NAT8L,MITF,LONRF1,ADRBK2,APOLD1,SCML2,GAD1,NR2F1,MEX3A,HAPLN3,SLC22A17,HSD17B14,ITPKB,TRIT1,GNAZ,FAM222A,CA11,IGF2BP1,ZIC2,CHN1,BRSK1,SEPT5,TENM3,NES,SARM1,SCAMP5,PTP4A3,ARNT2,APBA2,CAMK1D…
neopeltolide	PTPRCAP,CORO1A,SRGN,CLEC11A,SEC31B,CISH,CCDC69,STAT5A,CTSK,LIMD2,LAT,GATA2,APOC1,PRSS12,RIMS3,ATF5,ADRBK2,SEPT6,RBPMS2,DUSP2,PIM2,PIM1,COL27A1,TSPAN33,GPSM3,ZNF711,DEF6,KRT17,ADA,ATP1A3,S100A2,CHST2,ICAM5,TFPI2,SH2D5,APBA2,MEX3B,SOCS2,HHEX,GAB2,PTX3,SLFN11,RCOR2,CYFIP2,FSD1,PLIN2,APOBEC3G,RP11-122A3.2,PSTPIP2,KCNAB2,KSR1,PKIA,TCF7,FMNL1,CRMP1,LRP6,ARHGDIB,WIPF1,RAC2,AKNA,E2F2,IL32,PLEKHO1,ARHGAP4…
KHS101	CORO1A,CISH,APOE,SLC2A3,RHOU,SEC31B,GRB7,FGFR3,BAMBI,DHRS2,ERBB2,PRSS12,PGAP3,MSX2,HID1,HIC2,FGFR4,DUSP2,BMP8B,MANSC1,FAM171B,MDFI,IL17RB,LCP1,PIM2,C1orf115,CXADR,STAT5A,TRIT1,ENO3,KREMEN2,PVRL1,ZNF74,DENND1C,MBNL3,ATF5,E2F2,RAP1GAP,RAB17,KIAA0040,CLEC11A,SEPT6,CBX2,ELL3,SESN3,SEC11C,CADPS2,ZFP69B,FZD4,ARG2,CASZ1,ADRBK2,STARD10,DEF6,PLEKHH1,PIK3R3,CD83,PREX1,GPAM,AKNA,STARD3,SLC29A2,EFCAB4A,PLLP,…
spautin_1	DHRS2,APOC1,KRT15,APOE,SLC2A3,FGFR4,IL17RB,LAT,PTPRCAP,MMP1,FBXO2,CPS1,CISH,MSX1,FZD4,HIC2,SLPI,MBNL3,HID1,TRIT1,CXADR,FCGRT,CORO1A,NR6A1,PSTPIP2,PIM1,GPAM,KREMEN2,ICAM5,HHEX,C3,FZD5,EPHX2,GSTM4,ARID3A,KSR1,ZFP69B,STAT5A,CKB,ZNF74,KHK,AKR1B10,DMKN,CLEC11A,SLC27A2,SLC6A9,BRI3BP,DHCR7,RAB17,CXorf57,FADS2,CA2,SLC4A11,GLYCTK,SLC43A1,NUAK2,ANXA9,DLX1,ISYNA1,NRGN,SEMA4G,HOOK1,FAM46B,RBPMS2,CTH,ZIC2,HAP…
oligomycin A	DHRS2,NKX3-1,ALDH1A1,FAM171B,SEC31B,APOC1,NNAT,MSX1,GPC4,GJA1,TRIT1,FGFR4,ZFP69B,SEC11C,PTP4A3,CA11,SESN3,DLX1,SLC2A3,ELOVL4,HID1,ZIC2,KREMEN2,HAPLN3,BMP8B,CKB,METTL7A,IL17RB,RHOU,CORO1A,PIK3R3,LPHN2,APOE,PTCH1,GPAM,PRRT2,FZD4,CERS4,MFSD2A,CXADR,ID4,SEPT6,AUTS2,ISYNA1,TLE2,ARG2,SCML2,JAM3,NFIB,ZFP69,NR2F1,ID2,DUSP2,LPHN1,E2F2,HMGN5,NFIA,MANSC1,FAAH,IRX3,ERO1LB,PLCXD1,BTG2,RAPGEF2,ATF5,MEX3A,PRSS1…
BRD_K97651142	DHRS2,APOC1,PTPRCAP,CORO1A,SEC31B,ALDH1A1,MSX1,APOE,FGFR4,RGS2,RBPMS2,ATF5,PTP4A3,HSD17B14,ADRBK2,SEPT6,HMGN5,PIM2,HIC2,KHK,MERTK,STAT5A,PRSS12,SLC43A1,CA11,PHGDH,ISYNA1,ZNF74,ST6GAL1,MMP1,CYFIP2,ITPR1,EPB41,CXADR,HAPLN3,GPAM,LAT,IL17RB,ZIC2,SCML2,KCNAB2,ENTPD1,NRARP,DMKN,ELOVL4,ARRB2,ICAM3,GPSM3,H2AFY2,LPHN1,SRGN,RPL22L1,PRAME,PCK2,ICAM5,TLE2,PARD6A,ASRGL1,E2F2,HES6,SEMA4G,AIF1L,NMU,FGFR3,DLG4,P…
SR8278	KRT19,GATA3,APOE,UNC13D,KRT7,DHRS2,MERTK,ALDH1A3,ADAM8,ERBB2,PREX1,ATP2A3,EFCAB4A,INHBB,MYO5C,RHPN1,PTPRCAP,KRT8,CORO1A,CMTM7,SATB1,ARHGDIB,CCDC69,TRPS1,SELENBP1,BMP4,SFXN2,CAPS,UCP2,MUC1,MISP,CREB3L4,TRPV4,GDPD3,SLC40A1,HPDL,PARD6A,EPHB6,ATP1A3,CGN,LIPH,NBEAL2,CMTM8,JPH1,MGAT4A,TFPI2,ZNF552,ASRGL1,LAMC2,GSDMB,PARD6B,ODC1,CADM4,PLCG2,TTC9,ELL3,ZSCAN16,ERBB3,AKAP12,MAL2,FAM83H-AS1,SPTBN2,LLGL2,MSX…
[truncated: 1 more rows]
