# Supplementary material for: scDR: Predicting Drug Response at Single-Cell Resolution
Source: Genes (Basel). 2023 Jan 19;14(2):268. doi: 10.3390/genes14020268 (PMC9957092; doi:10.3390/genes14020268)
Supplement: Supplementary file 1 [file genes-14-00268-s001.zip › Table S2.xlsx]

## Sheet: up-GO terms
drug	up-regulated DRGs-enriched GO terms
azacitidine	GO:0030198,GO:0043062,GO:0048762,GO:0001837,GO:0007162,GO:0060485,GO:0061383,GO:0060317,GO:0030111,GO:0060070,GO:1903034,GO:0052547,GO:0017015,GO:0060343,GO:0043687,GO:1903844,GO:0035987,GO:0090092,GO:0060828,GO:0048608,GO:0061458,GO:0001706,GO:0010718,GO:0007178,GO:0031589,GO:0045861,GO:0061384,GO:0032963,GO:0003203,GO:0051895,GO:0150118,GO:0060021,GO:0007179,GO:0002062,GO:0090287,GO:0071560,GO:…
nelarabine	GO:0030198,GO:0043062,GO:0050673,GO:0034329,GO:0001101,GO:0048732,GO:0061448,GO:0033002,GO:0050678,GO:0032526,GO:0003007,GO:0085029,GO:1901888,GO:0050680,GO:0043277,GO:0048660,GO:0051216,GO:0048659,GO:0060536,GO:0150146,GO:0001655,GO:0022612,GO:0072001,GO:0033273,GO:0003206,GO:0060337,GO:0071357,GO:0071548,GO:0003231,GO:0035455,GO:0031589,GO:0034340,GO:0010812,GO:0071230,GO:0019216,GO:0060840,GO:…
abiraterone	GO:0009615,GO:0051607,GO:0030198,GO:0043062,GO:0061448,GO:1903900,GO:0060337,GO:0071357,GO:0034340,GO:0045069,GO:0030199,GO:0050792,GO:0051216,GO:0045071,GO:1903901,GO:0043903,GO:0097191,GO:0019079,GO:0019058,GO:0042771,GO:0048525,GO:0001818,GO:0043518,GO:1901797,GO:2001236,GO:0002062,GO:0035455,GO:0033627,GO:0008630,GO:0032480,GO:0033628,GO:0030330,GO:0072332,GO:0030282,GO:0006929,GO:0033629,GO:…
ifosfamide	GO:0060337,GO:0071357,GO:0034340,GO:0042110,GO:0009615,GO:0007159,GO:0051607,GO:0002819,GO:1903037,GO:0034341,GO:0050863,GO:0022407,GO:0002697,GO:0002683,GO:0071346,GO:0002285,GO:1903039,GO:0002699,GO:0060333,GO:0032102,GO:0050870,GO:0007162,GO:0046631,GO:0051249,GO:0022409,GO:0019883,GO:0001819,GO:0002685,GO:0031348,GO:0030217,GO:0002696,GO:0031349,GO:0046632,GO:0001818,GO:0032956,GO:0050867,GO:…
temozolomide	GO:0048608,GO:0048732,GO:0061458,GO:0030198,GO:0043062,GO:0061180,GO:0061448,GO:0051216,GO:0030879,GO:0001890,GO:0042326,GO:0001655,GO:0060536,GO:0031589,GO:0060349,GO:0001892,GO:0022612,GO:0001933,GO:0060541,GO:0002062,GO:0048286,GO:0048863,GO:0060348,GO:0003416,GO:0071466,GO:0001837,GO:0098868,GO:0001822,GO:0060512,GO:0009410,GO:0007179,GO:0072001,GO:0060394,GO:0098739,GO:0045926,GO:0071560,GO:…
tamoxifen	GO:0030198,GO:0043062,GO:0022407,GO:0045785,GO:1903034,GO:0007159,GO:0050673,GO:0002685,GO:0050900,GO:0050678,GO:0061041,GO:1903037,GO:0001503,GO:0042110,GO:0048872,GO:0022409,GO:0048771,GO:0050863,GO:0042326,GO:0001933,GO:0007162,GO:0042476,GO:0048732,GO:0061458,GO:0050730,GO:0032102,GO:1903039,GO:0030193,GO:1900046,GO:1903708,GO:0050818,GO:0033363,GO:2001236,GO:0048608,GO:0051249,GO:0042475,GO:…
regorafenib	GO:0043588,GO:0008544,GO:0030198,GO:0043062,GO:0051017,GO:0031589,GO:0061572,GO:0070268,GO:0030216,GO:0002934,GO:0009913,GO:0031581,GO:0007044,GO:0150115,GO:0050673,GO:0031424,GO:0002064,GO:0032231,GO:0060713,GO:0034329,GO:0050891,GO:0051897,GO:0043491,GO:0061436,GO:0007160,GO:0030104,GO:0050678,GO:0032970,GO:0016331,GO:0033561,GO:0060669,GO:0051896,GO:0003093,GO:0070254,GO:0070673,GO:0007015,GO:…
sorafenib	GO:0008544,GO:0043588,GO:0070268,GO:0042119,GO:0002934,GO:0009913,GO:0061436,GO:0031581,GO:0050891,GO:0033561,GO:0043312,GO:0002283,GO:0002064,GO:0002446,GO:0030104,GO:0030216,GO:1990778,GO:0052126,GO:0034329,GO:0060713,GO:0072659,GO:0044409,GO:0070227,GO:0030198,GO:0043062,GO:0031424,GO:0045216,GO:0060711,GO:0050900,GO:0090557,GO:0060669,GO:0045785,GO:0006970,GO:0051701,GO:0070228,GO:0001704,GO:…
bendamustine	GO:0097178,GO:0007266,GO:0031529,GO:0035023,GO:0070268,GO:0045216,GO:0051017,GO:0061572,GO:0002064,GO:0120032,GO:1900027,GO:0072659,GO:0060491,GO:0120192,GO:0001885,GO:0007162,GO:0051056,GO:0120193,GO:0007043,GO:0043588,GO:1990778,GO:0048608,GO:0061458,GO:0046578,GO:0007265,GO:0060706,GO:0045446,GO:0007015,GO:0031032,GO:0070673,GO:0034698,GO:0046164,GO:0030216,GO:0009913,GO:0070830,GO:0003158,GO:…
dexamethasone	GO:0048706,GO:0048704,GO:0007389,GO:0003002,GO:0048705,GO:0009952,GO:0048562,GO:0051216,GO:0048568,GO:0048762,GO:0061448,GO:0001763,GO:0060317,GO:0060485,GO:0061138,GO:0050900,GO:0048754,GO:1901888,GO:0007219,GO:0045746,GO:0032535,GO:0050919,GO:0001837,GO:0008361,GO:0048771,GO:0001666,GO:0034329,GO:0001569,GO:0110110,GO:0030198,GO:0035115,GO:0045446,GO:0043062,GO:0036293,GO:0060562,GO:0003198,GO:…
tacrolimus	GO:0031581,GO:0034329,GO:0008544,GO:0002702,GO:0007044,GO:0150115,GO:0030198,GO:0043062,GO:0002720,GO:0060713,GO:0001892,GO:0043588,GO:0060670,GO:0060669,GO:0060706,GO:0060711,GO:0043405,GO:0002700,GO:0045785,GO:0002699,GO:0070268,GO:0002718,GO:0030322,GO:0001890,GO:0007162,GO:0022407,GO:0031589,GO:0043406,GO:0120032,GO:0060491,GO:0002367,GO:0007229,GO:0022408,GO:0043087,GO:0045216,GO:0048608,GO:…
clofarabine	GO:0030198,GO:0043062,GO:0071560,GO:0071559,GO:0043687,GO:0007179,GO:0031589,GO:0002064,GO:0007178,GO:0061448,GO:0001890,GO:0017015,GO:1903844,GO:0060670,GO:0033627,GO:1901342,GO:0035987,GO:0002576,GO:0090092,GO:0043277,GO:0048608,GO:0045765,GO:0061458,GO:0010951,GO:0051216,GO:0001706,GO:0010466,GO:0061138,GO:1904018,GO:0003382,GO:0001892,GO:0071634,GO:0001763,GO:0002062,GO:0007162,GO:0071604,GO:…
gemcitabine	GO:0030198,GO:0043062,GO:0035987,GO:0001706,GO:0043687,GO:0090287,GO:0061448,GO:0031589,GO:0007492,GO:0045765,GO:0071560,GO:0071559,GO:1901342,GO:0002576,GO:0045766,GO:0051216,GO:0010810,GO:0040013,GO:0051271,GO:0033627,GO:0001704,GO:0061383,GO:0007044,GO:0150115,GO:1904018,GO:0007179,GO:0090092,GO:0030199,GO:0030336,GO:0051146,GO:0060348,GO:0048762,GO:0007178,GO:2000146,GO:0007369,GO:0051017,GO:…
mitomycin	GO:0030198,GO:0043062,GO:0071560,GO:0071559,GO:0017015,GO:1903844,GO:0090092,GO:0090287,GO:0007179,GO:0061448,GO:0007178,GO:0051216,GO:0060536,GO:0003422,GO:0002576,GO:0045765,GO:0003416,GO:0035987,GO:0003414,GO:0003429,GO:0090171,GO:0060351,GO:0098868,GO:0043687,GO:0001706,GO:1901342,GO:0048545,GO:0003417,GO:0003418,GO:0003433,GO:0043277,GO:0002062,GO:0003413,GO:0002063,GO:0031589,GO:0060350,GO:…
chlorambucil	GO:0030198,GO:0043062,GO:0061448,GO:0060485,GO:0048545,GO:0002576,GO:0051216,GO:0060536,GO:0048762,GO:0097305,GO:0048608,GO:0017015,GO:0061458,GO:0003414,GO:0003429,GO:0090171,GO:1903844,GO:0003422,GO:0001101,GO:0072659,GO:0060348,GO:0003416,GO:0001837,GO:0035987,GO:0003418,GO:0003433,GO:0060343,GO:0060351,GO:0061383,GO:0098868,GO:0045765,GO:0002063,GO:0002934,GO:1901654,GO:0001706,GO:0090092,GO:…
topotecan	GO:0030198,GO:0043062,GO:0071560,GO:0071559,GO:0035987,GO:0001706,GO:0007179,GO:0061448,GO:0017015,GO:1903844,GO:0002576,GO:0090287,GO:0090092,GO:0007492,GO:0007178,GO:0031589,GO:0033002,GO:0043687,GO:0051216,GO:1901342,GO:0045765,GO:0043277,GO:0007369,GO:0001704,GO:0050673,GO:0002063,GO:0048660,GO:0048659,GO:0048545,GO:1904019,GO:0003418,GO:0003433,GO:1904018,GO:0002062,GO:0003416,GO:0033627,GO:…
doxorubicin	GO:0048545,GO:1904019,GO:0072659,GO:1901654,GO:1990778,GO:0030198,GO:0043062,GO:0010634,GO:0010632,GO:0010631,GO:0090132,GO:0090130,GO:0043588,GO:0033002,GO:0048660,GO:2000379,GO:0048659,GO:0060326,GO:0001667,GO:0098742,GO:0048144,GO:1901342,GO:0003014,GO:0017015,GO:1904035,GO:0048608,GO:1903844,GO:0090092,GO:0061458,GO:0045765,GO:0007179,GO:0031960,GO:0007266,GO:0015718,GO:0030100,GO:0071560,GO:…
teniposide	GO:0030198,GO:0043062,GO:0071560,GO:0071559,GO:0017015,GO:1903844,GO:0090287,GO:0007179,GO:0090092,GO:0051216,GO:0003206,GO:0042476,GO:0061448,GO:0001655,GO:0072001,GO:0052548,GO:0048545,GO:0001101,GO:1901654,GO:0031589,GO:0003208,GO:0052547,GO:0031099,GO:0043687,GO:0043588,GO:0003205,GO:0010951,GO:0048608,GO:0038063,GO:0050673,GO:0061458,GO:0061138,GO:0010466,GO:0007178,GO:0042475,GO:0003418,GO:…
etoposide	GO:0030198,GO:0043062,GO:0034329,GO:0001890,GO:0051897,GO:0043588,GO:0045216,GO:0001101,GO:0072659,GO:0031589,GO:0050900,GO:1990778,GO:0007266,GO:0035023,GO:0048608,GO:0061458,GO:0070268,GO:0001892,GO:1901654,GO:0007044,GO:0150115,GO:0007043,GO:0051896,GO:0050921,GO:0009415,GO:0030193,GO:0031638,GO:0061138,GO:1900046,GO:0007160,GO:0043491,GO:0008544,GO:0018108,GO:0018212,GO:0003382,GO:0050818,GO:…
ruxolitinib	GO:0002576,GO:0007162,GO:0030198,GO:0043062,GO:0043687,GO:0030195,GO:1900047,GO:0051056,GO:0050819,GO:1903035,GO:0042326,GO:0001933,GO:0061045,GO:0052547,GO:1903034,GO:0030193,GO:1900046,GO:0061041,GO:0050818,GO:0050900,GO:0097503,GO:0001503,GO:0043473,GO:0051346,GO:0045861,GO:0010466,GO:0001936,GO:0022408,GO:0052548,GO:0031639,GO:0031345,GO:0001935,GO:0046578,GO:0033059,GO:0042730,GO:0050866,GO:…
sunitinib	GO:0002064,GO:0048608,GO:0061458,GO:0008544,GO:0001885,GO:0001890,GO:0030198,GO:0043062,GO:0051897,GO:0003382,GO:0098801,GO:0003014,GO:0051896,GO:0045926,GO:1901184,GO:0060713,GO:0018108,GO:0001558,GO:0018212,GO:0043491,GO:0048568,GO:0038127,GO:0045216,GO:0014065,GO:0050731,GO:0060669,GO:0045446,GO:0003093,GO:0007173,GO:1901185,GO:0042058,GO:0031581,GO:0060670,GO:0050730,GO:0001892,GO:0043588,GO:…
lenvatinib	GO:0043588,GO:0030198,GO:0043062,GO:0002934,GO:0031581,GO:0008544,GO:0022408,GO:0022407,GO:0007162,GO:0098911,GO:0070268,GO:0030216,GO:0045216,GO:0034329,GO:0033627,GO:0042119,GO:0086069,GO:1903034,GO:0009913,GO:0018108,GO:0030193,GO:0018212,GO:1900046,GO:0061041,GO:0052548,GO:0001890,GO:0050818,GO:0098901,GO:0002446,GO:0050900,GO:1903035,GO:0034113,GO:0052547,GO:0086005,GO:0045785,GO:0007043,GO:…
pazopanib	GO:0002934,GO:0031581,GO:0007162,GO:0048732,GO:0034329,GO:0007043,GO:0072659,GO:0050918,GO:0051897,GO:0022408,GO:1990778,GO:0045216,GO:2001238,GO:0035457,GO:0042129,GO:0022407,GO:0008544,GO:0018108,GO:0043588,GO:0032530,GO:0018212,GO:0002576,GO:0030198,GO:0043062,GO:0042552,GO:0007272,GO:0008366,GO:0044409,GO:0007044,GO:0150115,GO:0042098,GO:0090083,GO:0050891,GO:0071526,GO:0051896,GO:0062023,GO:…
tivozanib	GO:0045216,GO:0002934,GO:0007043,GO:0021602,GO:0086069,GO:0021545,GO:0034329,GO:0021675,GO:0048706,GO:0098911,GO:0051346,GO:0009952,GO:0070268,GO:0007162,GO:0034109,GO:0035457,GO:0070673,GO:0008544,GO:0043588,GO:0072659,GO:0038128,GO:0048704,GO:0045217,GO:0098901,GO:0050900,GO:0022408,GO:0086005,GO:0086091,GO:0022407,GO:0003002,GO:0045177,GO:0016324,GO:0043296,GO:0005911,GO:0030057,GO:0016328,GO:…
axitinib	GO:0045216,GO:0034329,GO:0007043,GO:0120192,GO:0120193,GO:0061436,GO:0030198,GO:0043062,GO:0043588,GO:0031581,GO:0033561,GO:0072659,GO:0034612,GO:0008544,GO:0070268,GO:1990778,GO:0070830,GO:0045446,GO:0001892,GO:0001885,GO:0052126,GO:0071356,GO:0050900,GO:0002064,GO:0043297,GO:0022407,GO:0002702,GO:0072678,GO:0003158,GO:0060713,GO:0061028,GO:0044409,GO:0050891,GO:0002699,GO:0032402,GO:0031424,GO:…
cabozantinib	GO:0045216,GO:0007043,GO:0034329,GO:0120192,GO:0045682,GO:0120193,GO:0097327,GO:0008544,GO:0072659,GO:0097178,GO:0050891,GO:0030198,GO:0043062,GO:1990778,GO:0030104,GO:0090557,GO:0070254,GO:0070673,GO:0031529,GO:1900027,GO:0070830,GO:0045604,GO:1900029,GO:0043297,GO:0007162,GO:0033627,GO:0022407,GO:0005911,GO:0016323,GO:0043296,GO:0016324,GO:0045177,GO:0016328,GO:0070160,GO:0005923,GO:0030057,GO:…
tamatinib	GO:0016082,GO:0090382,GO:1903307,GO:0140029,GO:0045921,GO:0003002,GO:0009952,GO:0006904,GO:0007389,GO:0021675,GO:0016188,GO:0001845,GO:0045177,GO:0017137
nintedanib	GO:0030198,GO:0043062,GO:0043405,GO:0043491,GO:0050863,GO:0051896,GO:1903034,GO:0007159,GO:0050730,GO:0051249,GO:0070663,GO:1903037,GO:0042119,GO:0050900,GO:0042110,GO:0050670,GO:0032944,GO:0051897,GO:0043312,GO:0002283,GO:0071901,GO:0002446,GO:0061041,GO:0022407,GO:0045785,GO:0045453,GO:1903035,GO:0018108,GO:0018212,GO:0050866,GO:0031581,GO:0033627,GO:0022604,GO:0070661,GO:0070372,GO:0010769,GO:…
temsirolimus	GO:0022407,GO:0030198,GO:0043062,GO:0007162,GO:0022408,GO:0031668,GO:0050866,GO:1903037,GO:0062197,GO:0050900,GO:0001935,GO:0030100,GO:0007159,GO:0050673,GO:0043312,GO:0071496,GO:0002283,GO:0001818,GO:0042119,GO:0001936,GO:0002446,GO:0031638,GO:0045861,GO:0097191,GO:0050863,GO:2001236,GO:0031669,GO:0006869,GO:0048608,GO:0051249,GO:0061458,GO:0051896,GO:0031667,GO:0052547,GO:0050730,GO:0072659,GO:…
sirolimus	GO:0030198,GO:0043062,GO:0018108,GO:0018212,GO:0050730,GO:0022407,GO:0007162,GO:0050900,GO:0051216,GO:0048771,GO:1903034,GO:0031589,GO:0045785,GO:0051896,GO:0030324,GO:0030323,GO:0050673,GO:0032963,GO:0061041,GO:0043491,GO:2001236,GO:0061448,GO:0050731,GO:0031639,GO:0060541,GO:0090092,GO:2001238,GO:0010755,GO:1903037,GO:0022408,GO:0031638,GO:0034329,GO:0001667,GO:0007160,GO:0042326,GO:1901342,GO:…
crizotinib	GO:0030198,GO:0043062,GO:0031589,GO:0051607,GO:0060760,GO:0032496,GO:0002237,GO:0060337,GO:0071357,GO:0034340,GO:0009615,GO:0050921,GO:0051897,GO:1903034,GO:0035455,GO:0048009,GO:0061041,GO:0031345,GO:1903035,GO:0061448,GO:0035457,GO:0010977,GO:0043567,GO:0048608,GO:0051896,GO:0007266,GO:0050673,GO:0061458,GO:0032488,GO:0043568,GO:0071560,GO:0010951,GO:0048661,GO:0051216,GO:0071559,GO:0010755,GO:…
olaparib	GO:0042119,GO:0002446,GO:0050900,GO:0043312,GO:0002283,GO:0008544,GO:0048017,GO:0045682,GO:0007162,GO:0045604,GO:0072659,GO:0009913,GO:0120032,GO:0010869,GO:0060491,GO:0043588,GO:0030198,GO:0006909,GO:0043062,GO:0090382,GO:0022408,GO:0035023,GO:1990778,GO:0048015,GO:0030574,GO:0002934,GO:0034350,GO:0048754,GO:0032800,GO:0050663,GO:0002685,GO:0032963,GO:0034109,GO:0031099,GO:0030856,GO:0031638,GO:…
trifluoperazine	GO:0030198,GO:0043062,GO:0051607,GO:0009615,GO:0060337,GO:0071357,GO:0034340,GO:0031589,GO:0019058,GO:0061448,GO:0044409,GO:0010810,GO:1903900,GO:0046718,GO:0060536,GO:0050900,GO:0052126,GO:0051701,GO:0003422,GO:0051216,GO:0051897,GO:0060760,GO:0060326,GO:0045071,GO:1903901,GO:0043903,GO:0043491,GO:0060759,GO:0035457,GO:0019079,GO:0045069,GO:0003416,GO:0035987,GO:0051896,GO:0050792,GO:0098868,GO:…
fingolimod	GO:0030198,GO:0043062,GO:0061448,GO:0051216,GO:1903034,GO:0061041,GO:0035987,GO:0001704,GO:0001706,GO:0010634,GO:0048771,GO:0062197,GO:1904018,GO:0090130,GO:0001558,GO:0050918,GO:1901342,GO:0010595,GO:0045766,GO:0045765,GO:0016049,GO:0048661,GO:0048660,GO:0050921,GO:0048659,GO:0060536,GO:0007492,GO:0050900,GO:0010631,GO:0090132,GO:0022617,GO:0007369,GO:0032963,GO:0043542,GO:0050818,GO:0001935,GO:…
nilotinib	GO:0051607,GO:0009615,GO:0060337,GO:0071357,GO:0034340,GO:0045071,GO:0045069,GO:1903901,GO:0019079,GO:0048525,GO:0030198,GO:0043062,GO:1903900,GO:0043903,GO:0034341,GO:0002697,GO:0001819,GO:0048771,GO:0022407,GO:0019058,GO:0002720,GO:0050792,GO:0002718,GO:0045785,GO:0045453,GO:0046849,GO:0002819,GO:0002702,GO:0031581,GO:0002703,GO:0002367,GO:0050688,GO:0002700,GO:0031589,GO:0002699,GO:0002483,GO:…
masitinib	GO:0030198,GO:0043062,GO:0031589,GO:0007044,GO:0150115,GO:0001667,GO:0061041,GO:1903034,GO:0010810,GO:0045785,GO:0031345,GO:0007160,GO:0010631,GO:0090132,GO:0044409,GO:0090130,GO:0010632,GO:0048608,GO:1903035,GO:0061458,GO:0010977,GO:1904018,GO:0052126,GO:0034329,GO:0018108,GO:0018212,GO:0061045,GO:0045766,GO:1901342,GO:0010634,GO:0045765,GO:0048041,GO:0061138,GO:0051893,GO:0090109,GO:0150116,GO:…
imatinib	GO:0030198,GO:0043062,GO:0033627,GO:0048736,GO:0060173,GO:0042475,GO:0042476,GO:0050900,GO:0022407,GO:0034329,GO:0018108,GO:0018212,GO:0016331,GO:0001655,GO:0021915,GO:0001843,GO:0060606,GO:0045926,GO:0031589,GO:0007044,GO:0014020,GO:0150115,GO:0044409,GO:0001841,GO:0033628,GO:0035148,GO:0035878,GO:0031099,GO:0045785,GO:0052126,GO:0060536,GO:0046718,GO:0042326,GO:0002064,GO:0031581,GO:0070243,GO:…
belinostat	GO:0030198,GO:0043062,GO:0071560,GO:0071559,GO:0043687,GO:0090287,GO:0061448,GO:0031589,GO:0007179,GO:0007178,GO:0035987,GO:0090092,GO:0051216,GO:0017015,GO:0001706,GO:1903844,GO:0002576,GO:0001503,GO:0060348,GO:0045765,GO:0044706,GO:0007566,GO:0007492,GO:0045766,GO:0030199,GO:1901342,GO:0010810,GO:0070482,GO:0032963,GO:0032060,GO:1904018,GO:0001704,GO:0010977,GO:0014909,GO:0007565,GO:0003012,GO:…
vorinostat	GO:0030198,GO:0043062,GO:0060337,GO:0071357,GO:0034340,GO:0035987,GO:0051607,GO:0061448,GO:0051216,GO:0031589,GO:0001706,GO:0009615,GO:1903034,GO:0060536,GO:0003422,GO:0090287,GO:0070482,GO:0001503,GO:0061041,GO:0043687,GO:0071560,GO:0010810,GO:0060348,GO:0007492,GO:0071559,GO:0010466,GO:0003416,GO:0010634,GO:0001666,GO:0003414,GO:0003429,GO:0090171,GO:0052547,GO:0060351,GO:0098868,GO:0036293,GO:…
ciclopirox	GO:0030198,GO:0043062,GO:0061448,GO:0035987,GO:0051216,GO:0001706,GO:0043687,GO:0001704,GO:0071560,GO:0071559,GO:0031589,GO:0001503,GO:0007492,GO:0002576,GO:0060536,GO:0003422,GO:0033627,GO:0010810,GO:0060348,GO:0090287,GO:0007369,GO:2001236,GO:0097191,GO:0030199,GO:2001237,GO:0060485,GO:0090092,GO:0010634,GO:0032496,GO:0003416,GO:0045765,GO:0048762,GO:0002237,GO:0017015,GO:0044706,GO:1903844,GO:…
istradefylline	GO:0030198,GO:0043062,GO:0061448,GO:0090287,GO:0001503,GO:0051216,GO:0060348,GO:0032963,GO:0010975,GO:0017015,GO:1903844,GO:0060485,GO:0090092,GO:0043687,GO:0010810,GO:0010977,GO:0048762,GO:0001935,GO:0001649,GO:0040013,GO:0051271,GO:0050769,GO:0010721,GO:0007178,GO:0007179,GO:0035987,GO:0001938,GO:0001936,GO:0071560,GO:0001706,GO:0030336,GO:0071559,GO:1901342,GO:0002062,GO:0060350,GO:0031345,GO:…
thalidomide	GO:0001503,GO:0048771,GO:0030198,GO:0043062,GO:0007162,GO:0043409,GO:0031214,GO:0110148,GO:0060485,GO:0042326,GO:0030279,GO:0048545,GO:0044706,GO:0045862,GO:1901654,GO:0070371,GO:0030111,GO:0001933,GO:0042476,GO:0070372,GO:0030282,GO:0046849,GO:0060828,GO:0050673,GO:0060070,GO:0031960,GO:0030278,GO:0050900,GO:0030502,GO:0048286,GO:0052547,GO:0022407,GO:0048762,GO:0030177,GO:0043627,GO:0070373,GO:…
dasatinib	GO:1903532,GO:0021700,GO:0046942,GO:0015849,GO:0051047,GO:0045921,GO:1903307,GO:0045665,GO:0031345,GO:0071695,GO:0055081,GO:0015711,GO:0010975,GO:0016082,GO:0050768,GO:0010721,GO:0003002,GO:0017156,GO:0007409,GO:0010876,GO:0048469,GO:0051961,GO:0006865,GO:0006869,GO:0006631,GO:0035107,GO:0035108,GO:0055083,GO:0140029,GO:0010977,GO:1905952,GO:0030279,GO:1905954,GO:0030278,GO:0016079,GO:0016188,GO:…
ibrutinib	GO:0030198,GO:0043062,GO:0032963,GO:0048762,GO:0022617,GO:0035987,GO:0031589,GO:0001706,GO:0010718,GO:0007162,GO:0045765,GO:0002576,GO:0001503,GO:0060485,GO:1901342,GO:0010717,GO:0001704,GO:0030574,GO:0031345,GO:0001935,GO:0061448,GO:0007492,GO:0032964,GO:0051216,GO:0001837,GO:0010810,GO:0001938,GO:0048771,GO:1903034,GO:0010975,GO:0032060,GO:0030168,GO:0034110,GO:0010812,GO:1905048,GO:0051896,GO:…
bosutinib	GO:0030198,GO:0043062,GO:0032963,GO:0010810,GO:0030199,GO:0002576,GO:0001503,GO:0010975,GO:0043687,GO:0031345,GO:0030574,GO:0031589,GO:0032964,GO:0048678,GO:0090287,GO:0022617,GO:0070482,GO:0050900,GO:0001666,GO:0017015,GO:0001935,GO:0010977,GO:1903844,GO:0006509,GO:0036293,GO:0010812,GO:0035987,GO:0071560,GO:0071559,GO:1905049,GO:0001706,GO:0001936,GO:0052547,GO:0060348,GO:1903034,GO:0030193,GO:…
gefitinib	GO:0030198,GO:0043062,GO:0010975,GO:0032963,GO:0022604,GO:0060840,GO:0045666,GO:0060348,GO:0050770,GO:0007409,GO:0048762,GO:0010977,GO:0031345,GO:0032964,GO:0050769,GO:0045665,GO:0061448,GO:0035904,GO:0060485,GO:0010976,GO:0090287,GO:0060536,GO:0010718,GO:0050808,GO:0051402,GO:0030199,GO:0051216,GO:0043523,GO:0031346,GO:0050768,GO:0010810,GO:0010721,GO:0010769,GO:0050772,GO:0043524,GO:0001503,GO:…
erlotinib	GO:0010975,GO:0030198,GO:0043062,GO:0010718,GO:0032963,GO:0010717,GO:0061448,GO:0060485,GO:0032964,GO:0090287,GO:0060348,GO:0048762,GO:0031345,GO:0050808,GO:0022604,GO:0060840,GO:0071560,GO:0051216,GO:0071559,GO:0001837,GO:0035904,GO:0010977,GO:0001764,GO:0021700,GO:1903844,GO:0001503,GO:0007178,GO:0007409,GO:0050769,GO:0045665,GO:0061138,GO:0045666,GO:0060351,GO:0043524,GO:0010976,GO:0031346,GO:…
vandetanib	GO:0010975,GO:0032963,GO:0050804,GO:0099177,GO:0050769,GO:0030198,GO:0043062,GO:0045665,GO:0045666,GO:0022604,GO:0099504,GO:0042063,GO:0009612,GO:0035904,GO:0099003,GO:0062023,GO:0005925,GO:0030055,GO:0014069,GO:0032279,GO:0030133,GO:0099572,GO:0098984,GO:0070382,GO:0098793,GO:0008021,GO:0048786,GO:0098685,GO:0031091,GO:0098978
lapatinib	GO:0030198,GO:0043062,GO:0061448,GO:0032963,GO:0060348,GO:0048762,GO:0010975,GO:0051216,GO:0060485,GO:0001503,GO:0010718,GO:0090287,GO:0001667,GO:0060349,GO:0010810,GO:0010717,GO:0060536,GO:0001935,GO:0031589,GO:0060840,GO:0007517,GO:0010976,GO:0032964,GO:0030199,GO:0050769,GO:0001837,GO:0001649,GO:0045665,GO:0031345,GO:0010977,GO:0007409,GO:0003416,GO:0010812,GO:0035987,GO:0010595,GO:0045766,GO:…
afatinib	GO:0030198,GO:0043062,GO:0032963,GO:0010975,GO:0061448,GO:0001503,GO:0090287,GO:0035987,GO:0051216,GO:0001706,GO:0060348,GO:0048762,GO:0060485,GO:0071560,GO:0071559,GO:0060536,GO:0001704,GO:0010718,GO:0042476,GO:0007492,GO:0001667,GO:0030199,GO:0045666,GO:0050769,GO:0045665,GO:0031345,GO:0030168,GO:0050808,GO:0010977,GO:1903844,GO:0007517,GO:0010976,GO:0090092,GO:0030574,GO:0060351,GO:0031346,GO:…
neratinib	GO:0030198,GO:0043062,GO:0032963,GO:0061448,GO:0051216,GO:0060348,GO:0048762,GO:0010718,GO:0060485,GO:0061045,GO:0030195,GO:1900047,GO:0030193,GO:1900046,GO:0050819,GO:0050818,GO:0061041,GO:1903035,GO:0001935,GO:0006469,GO:0003416,GO:0035987,GO:0035265,GO:0007596,GO:0060351,GO:0098868,GO:0007599,GO:0050817,GO:0060350,GO:0033673,GO:0060536,GO:0010810,GO:0001706,GO:1903034,GO:0001667,GO:0032964,GO:…
trametinib	GO:0030198,GO:0043062,GO:0061448,GO:0003414,GO:0003429,GO:0090171,GO:0003422,GO:0002062,GO:0030199,GO:0003418,GO:0003433,GO:0048705,GO:0051216,GO:0001655,GO:0060349,GO:0072001,GO:0060536,GO:0060351,GO:0003413,GO:0001822,GO:0003417,GO:0060348,GO:2000146,GO:0060485,GO:0003416,GO:0040013,GO:0030336,GO:0051271,GO:0098868,GO:0002063,GO:0060350,GO:0001523,GO:0016101,GO:0035115,GO:0042445,GO:0055081,GO:…
selumetinib	GO:0061448,GO:0051216,GO:0060536,GO:0003422,GO:0060351,GO:0003417,GO:0003418,GO:0003416,GO:0003413,GO:0003414,GO:0003429,GO:0090171,GO:0098868,GO:0030198,GO:0043062,GO:0002062,GO:0060350,GO:0035265,GO:0003433,GO:0060349,GO:0048705,GO:0090287,GO:0060348,GO:0007389,GO:0002063,GO:0030199,GO:0060485,GO:0048608,GO:0001655,GO:0061458,GO:0022612,GO:0042063,GO:0030326,GO:0035113,GO:0048709,GO:0010001,GO:…
sitagliptin	GO:0003002,GO:0001503,GO:0048736,GO:0060173,GO:0035107,GO:0035108,GO:0030326,GO:0035113,GO:0007389,GO:0042475,GO:0042476,GO:0060070,GO:0001649,GO:0045833,GO:0032092,GO:0051098,GO:0050678,GO:0060828,GO:0016042,GO:0034754,GO:0030278,GO:0048732,GO:0090287,GO:0010975,GO:0002063,GO:0070997,GO:0043393,GO:0009952,GO:0051099,GO:0048762,GO:0030879,GO:1901214,GO:0030111,GO:0050770,GO:0060485,GO:0051055,GO:…
vorapaxar	GO:0046849,GO:0045453,GO:0005911
BEC	GO:0003002,GO:0009952,GO:0007389,GO:0048568,GO:0048562,GO:0048706,GO:0045666,GO:0050769,GO:0061448,GO:0010976,GO:0031346,GO:0022604,GO:0010975,GO:0060070,GO:0051216,GO:0007163,GO:0090596,GO:0048736,GO:0060173,GO:0042471,GO:0001655,GO:0022612,GO:0048705,GO:0048732,GO:0007266,GO:0031667,GO:0010721,GO:0007409,GO:0030111,GO:0045665,GO:0043627,GO:0071901,GO:0048103,GO:0035107,GO:0035108,GO:0021700,GO:…
sildenafil	GO:0048732,GO:0048871,GO:0042110,GO:0022407,GO:0001894,GO:0010952,GO:0001503,GO:0052547,GO:0001959,GO:0045862,GO:0060759,GO:0006919,GO:0045780,GO:0046852,GO:0007162,GO:0010803,GO:0071356,GO:0045453,GO:0007015,GO:0033209,GO:0043280,GO:0043281,GO:0034612,GO:0046632,GO:0050863,GO:0046631,GO:0010950,GO:0052548,GO:2001056,GO:0072593,GO:0021879,GO:0032970,GO:0007159,GO:2000116,GO:0030902,GO:2000377,GO:…
cyclophosphamide	GO:0048871,GO:0070482,GO:0002448,GO:0001666,GO:0036293,GO:0045576,GO:0071498,GO:0043303,GO:0002279,GO:0097193,GO:0090287,GO:0046394,GO:0016053,GO:0010038,GO:0043304,GO:0090101,GO:0033006,GO:0033273
bexarotene	GO:0007162,GO:0001667,GO:0060485,GO:0007043,GO:0090200,GO:0048762,GO:0022408,GO:0003382,GO:0048608,GO:0061458,GO:0033273,GO:0002064,GO:0033627,GO:0090130,GO:0016338,GO:0051099,GO:0033628,GO:0098742,GO:0045216,GO:0034110,GO:0090199,GO:0050673,GO:0003148,GO:0010952,GO:0034341,GO:0006970,GO:0052547,GO:0052126,GO:0072089,GO:0022407,GO:0045682,GO:0010631,GO:0090132,GO:0034329,GO:0045742,GO:0001755,GO:…
methotrexate	GO:0030198,GO:0043062,GO:0043687,GO:0070482,GO:0031589,GO:0060840,GO:0090287,GO:0010810,GO:0001666,GO:0017015,GO:0061448,GO:1903844,GO:0036293,GO:0043567,GO:0030199,GO:0007565,GO:0040013,GO:0050673,GO:0035904,GO:0002690,GO:0051271,GO:0022612,GO:0030336,GO:0007179,GO:0007162,GO:0071560,GO:0048009,GO:2000146,GO:0002687,GO:0071559,GO:0007044,GO:0150115,GO:0050921,GO:0001558,GO:0044342,GO:0044706,GO:…
dacarbazine	GO:0030198,GO:0043062,GO:1903035,GO:0061448,GO:0003158,GO:0061045,GO:0030195,GO:1900047,GO:0097237,GO:0050819,GO:1903034,GO:0043393,GO:0001885,GO:0045446,GO:0051098,GO:0002064,GO:0051100,GO:0051216,GO:0010975,GO:0051897,GO:0001666,GO:0030193,GO:0010038,GO:1900046,GO:0045665,GO:0061041,GO:0032535,GO:0036293,GO:0050818,GO:0051055,GO:1902041,GO:0010977,GO:0048608,GO:0061458,GO:1904035,GO:1902644,GO:…
fluorouracil	GO:0030198,GO:0043062,GO:0030199,GO:0035987,GO:0031589,GO:0001706,GO:0002576,GO:0043687,GO:0032963,GO:0001503,GO:0010810,GO:0007492,GO:0061448,GO:0030336,GO:0040013,GO:0051271,GO:2000146,GO:0050900,GO:0090287,GO:1903035,GO:0001704,GO:0070482,GO:0010812,GO:0001935,GO:0001666,GO:0010718,GO:0007566,GO:0036293,GO:0090092,GO:0061045,GO:0030195,GO:1900047,GO:0007162,GO:0051216,GO:0071560,GO:0045765,GO:…
decitabine	GO:0030198,GO:0043062,GO:0035987,GO:0001706,GO:0043687,GO:0032963,GO:0051216,GO:0031589,GO:0007492,GO:0002576,GO:0090287,GO:0061448,GO:0010812,GO:0001704,GO:0030199,GO:0001503,GO:0022617,GO:0042063,GO:0003416,GO:0061383,GO:0098868,GO:0010977,GO:0010595,GO:0052547,GO:0003414,GO:0003429,GO:0090171,GO:0001558,GO:0003422,GO:0071560,GO:0010810,GO:0071559,GO:0016049,GO:0060348,GO:0010001,GO:0048762,GO:…
omacetaxine mepesuccinate	GO:0001558,GO:1904019,GO:1901654,GO:0001667,GO:0015718,GO:0007266,GO:0048608,GO:0016049,GO:0061458,GO:0010634,GO:0051897,GO:0035023,GO:0030195,GO:0031638,GO:0044706,GO:1900047,GO:0097191,GO:0030198,GO:0043062,GO:0050819,GO:0055081,GO:2000351,GO:0048545,GO:1903035,GO:0051896,GO:0010632,GO:0015711,GO:0030100,GO:0072577,GO:0007265,GO:1905207,GO:1905209,GO:0010631,GO:0060326,GO:0090132,GO:0043687,GO:…
vincristine	GO:0048545,GO:1901654,GO:0030198,GO:0043062,GO:0051346,GO:0052548,GO:1904019,GO:0052547,GO:0097284,GO:0043277,GO:0050673,GO:0031589,GO:0070293,GO:0043588,GO:0003014,GO:0017015,GO:0050678,GO:1903844,GO:0031099,GO:0071356,GO:0010951,GO:0010634,GO:0044409,GO:0072659,GO:0010466,GO:0034612,GO:0018108,GO:0044706,GO:0031100,GO:0018212,GO:0070268,GO:0001961,GO:0031638,GO:0010632,GO:0007179,GO:0052126,GO:…
paclitaxel	GO:0030198,GO:0043062,GO:0043687,GO:1903035,GO:1903034,GO:0030195,GO:1900047,GO:0061045,GO:0002576,GO:0050819,GO:0052547,GO:0007162,GO:0031345,GO:0010977,GO:0051346,GO:0030193,GO:1900046,GO:0052548,GO:1904019,GO:0050818,GO:0061041,GO:0031589,GO:0040013,GO:0051271,GO:0071560,GO:0071559,GO:0050900,GO:2000146,GO:0032102,GO:0010466,GO:0031638,GO:0045665,GO:1902041,GO:1904035,GO:0090092,GO:0050673,GO:…
docetaxel	GO:0030198,GO:0043062,GO:0002576,GO:0007162,GO:0010595,GO:0043687,GO:1904019,GO:0051346,GO:1903034,GO:1903035,GO:0031345,GO:0060326,GO:0010977,GO:0061045,GO:0030195,GO:1900047,GO:0006066,GO:0010634,GO:0050819,GO:0090287,GO:0048545,GO:0061041,GO:0010466,GO:1904035,GO:0010594,GO:0061448,GO:0043542,GO:0001667,GO:0050918,GO:0090092,GO:0040013,GO:0042063,GO:0051271,GO:1905049,GO:0050673,GO:0051216,GO:…
bortezomib	GO:0030198,GO:0043062,GO:0043588,GO:0008544,GO:0061138,GO:0062197,GO:0001763,GO:0034599,GO:0006979,GO:0022612,GO:0048608,GO:0061458,GO:0051146,GO:0030216,GO:0061448,GO:0048754,GO:0060562,GO:0007044,GO:0150115,GO:0045616,GO:0055002,GO:0009913,GO:0007584,GO:0060343,GO:0055001,GO:0048732,GO:0046942,GO:0015711,GO:0042692,GO:0015849,GO:0070268,GO:0010951,GO:0045682,GO:0031581,GO:0051346,GO:0015718,GO:…
fluvastatin	GO:0045216,GO:0007219,GO:0007043,GO:0008544,GO:0009913,GO:0045746,GO:0022408,GO:0008593,GO:0002934,GO:0070268,GO:0007162,GO:0045682,GO:0030216,GO:0043588,GO:0072659,GO:0071772,GO:0071773,GO:1990778,GO:0016266,GO:0045604,GO:0005911,GO:0045177,GO:0016323,GO:0016324,GO:0043296,GO:0016327,GO:0005923,GO:0070160,GO:0030057,GO:0005938,GO:0016328,GO:0055037,GO:0016010,GO:0090665,GO:0030864,GO:0016459,GO:…
lovastatin	GO:0045216,GO:0007043,GO:0002934,GO:0034329,GO:0086069,GO:0070830,GO:0120192,GO:0120193,GO:0098911,GO:0043297,GO:0072659,GO:0032528,GO:0070268,GO:0060670,GO:1990778,GO:0055081,GO:0038128,GO:0032530,GO:0060491,GO:0098901,GO:0034332,GO:0002027,GO:0030033,GO:0086005,GO:0086091,GO:0014065,GO:0005911,GO:0043296,GO:0005923,GO:0070160,GO:0030057,GO:0016323,GO:0045177,GO:0016328,GO:0016324,GO:0001533,GO:…
simvastatin	GO:0086069,GO:0098911,GO:0048732,GO:0002934,GO:0045216,GO:0045604,GO:0009913,GO:0008593,GO:0009952,GO:0008544,GO:0098901,GO:0006750,GO:0045682,GO:0007219,GO:0019184,GO:0086005,GO:0086091,GO:0007043,GO:0034332,GO:0030216,GO:0048565,GO:0045746,GO:0086004,GO:0060491,GO:1903115,GO:0055123,GO:0060485,GO:0002065,GO:0070268,GO:0003002,GO:0060441,GO:0006534,GO:0098900,GO:0006749,GO:0086002,GO:0086065,GO:…
tigecycline	GO:0030198,GO:0043062,GO:0008544,GO:0043588,GO:0050673,GO:0045682,GO:0031589,GO:0009913,GO:0031581,GO:0072001,GO:0048565,GO:0007229,GO:0034329,GO:0007160,GO:0055123,GO:0014032,GO:0014031,GO:0048864,GO:0001655,GO:0014033,GO:0022407,GO:0007043,GO:0030216,GO:0042476,GO:0048762,GO:0061138,GO:0060562,GO:0050678,GO:0045216,GO:0001822,GO:0060485,GO:0072015,GO:0048754,GO:0001763,GO:0110110,GO:0061307,GO:…
dabrafenib	GO:0030199,GO:0007411,GO:0097485,GO:0007409,GO:0007179,GO:0071560,GO:0071559,GO:0021954,GO:0022038,GO:0061448,GO:0001655,GO:0007178,GO:0085029,GO:0042476,GO:0030198,GO:0043062,GO:0021953,GO:0021952,GO:0030900,GO:0021675,GO:0051017,GO:0010721,GO:0061572,GO:0022612,GO:0021537,GO:0050808,GO:0001505,GO:0010717,GO:0060348,GO:0007435,GO:0021955,GO:0048732,GO:0045665,GO:0007431,GO:0010975,GO:1904888,GO:…
fulvestrant	GO:0046849,GO:0052547,GO:0007596,GO:0048771,GO:0007599,GO:0050817,GO:1903035,GO:0048871,GO:0019915,GO:0001935,GO:0044409,GO:0010632,GO:0050673,GO:0001936,GO:0001503,GO:0010466,GO:0010594,GO:0045453,GO:0051346,GO:0046718,GO:0030198,GO:0043062,GO:0052126,GO:0051098,GO:0052548,GO:0050678,GO:0031214,GO:0110148,GO:0051701,GO:0010951,GO:0051216,GO:0010631,GO:0043393,GO:0090132,GO:1903034,GO:0045861,GO:…
cimetidine	GO:0030198,GO:0043062,GO:0035987,GO:0001706,GO:0051216,GO:0001704,GO:0007492,GO:0034329,GO:0060536,GO:0061448,GO:0007044,GO:0150115,GO:0001503,GO:0060349,GO:0008544,GO:0060348,GO:0048608,GO:0007369,GO:0061458,GO:0002062,GO:0003422,GO:0045682,GO:0061041,GO:0001667,GO:0031581,GO:0003416,GO:0043588,GO:0048705,GO:0045766,GO:0098868,GO:0042476,GO:0002063,GO:0060350,GO:1903034,GO:0031589,GO:0031638,GO:…
itraconazole	GO:0030198,GO:0043062,GO:0035987,GO:0007162,GO:0001706,GO:0050900,GO:0002576,GO:0032963,GO:0010812,GO:0071560,GO:0010810,GO:0001704,GO:0071559,GO:0043473,GO:0030199,GO:0007492,GO:0031589,GO:0061448,GO:0090287,GO:0017015,GO:0007369,GO:1903844,GO:1901889,GO:2001238,GO:0033059,GO:0051895,GO:0150118,GO:0060485,GO:0051216,GO:0050931,GO:0048762,GO:0032402,GO:0060326,GO:0032401,GO:0051904,GO:0043687,GO:…
valdecoxib	GO:0030198,GO:0043062,GO:0071560,GO:0071559,GO:0090287,GO:0017015,GO:1903844,GO:0007178,GO:0007179,GO:0061448,GO:0090092,GO:0052547,GO:0001503,GO:0043687,GO:0051216,GO:1903034,GO:0030199,GO:0002576,GO:0060348,GO:0061041,GO:0048762,GO:0010466,GO:0061383,GO:0031589,GO:0060485,GO:0042476,GO:0030193,GO:1900046,GO:0010951,GO:0007596,GO:0030512,GO:0007599,GO:0010810,GO:0050817,GO:0035904,GO:1903845,GO:…

## Sheet: down-GO terms
drug	down-regulated DRGs-enriched GO terms
azacitidine	GO:0016053,GO:0046394,GO:1901570,GO:0006631,GO:0072330
nelarabine	GO:0048608,GO:0061458,GO:0048771,GO:0046849,GO:0007411,GO:0097485,GO:0007409,GO:0034308,GO:0001503,GO:0042572,GO:0006066,GO:0007548,GO:0001523,GO:0001649,GO:0040013,GO:0043303,GO:0051271,GO:0016101,GO:0002279,GO:0060560,GO:0050900,GO:0002448,GO:0048640,GO:0002685,GO:0045668,GO:0014032,GO:0030279,GO:0045926,GO:0006721,GO:0046164,GO:0014031,GO:0048864,GO:0006069,GO:0001776,GO:0042326,GO:0001755,GO:…
abiraterone	GO:0060536,GO:0003002,GO:0009395,GO:0032535,GO:0061180,GO:0060485,GO:0016102,GO:0007389,GO:0048705,GO:0070830,GO:0051216,GO:0001558,GO:0120192,GO:0007163,GO:0043087,GO:0031274,GO:0060317,GO:0044242,GO:0035115,GO:0009952,GO:0048704,GO:0120193,GO:0048762,GO:0031272,GO:0061448,GO:0043297,GO:0046503,GO:0016042,GO:0043405,GO:0045216,GO:0016114,GO:0031269,GO:0030879,GO:0001523,GO:0031268,GO:0060644,GO:…
ifosfamide	GO:0030198,GO:0043062,GO:0061448,GO:0060485,GO:0051216,GO:0060348,GO:0048762,GO:0061138,GO:0015918,GO:0060562,GO:0006869,GO:0001763,GO:1903035,GO:0006979,GO:0071560,GO:0071559,GO:0010876,GO:0055093,GO:0030301,GO:0010812,GO:1903034,GO:0001837,GO:0061041,GO:0061045,GO:0048754,GO:0070482,GO:0038063,GO:0043200,GO:0002237,GO:0036296,GO:0070252,GO:0001666,GO:0060536,GO:0030199,GO:0036293,GO:0010717,GO:…
temozolomide	GO:0050900,GO:0002685,GO:0002791,GO:0050920,GO:0048762,GO:0002687,GO:0060485,GO:0050921,GO:0050708,GO:2000106,GO:0060326,GO:0001776,GO:0031345,GO:0001890,GO:0001667,GO:0042110,GO:0002551,GO:0097531,GO:0033627,GO:0048568,GO:0002448,GO:0071887,GO:1903532,GO:0030595,GO:0018108,GO:0014032,GO:0018212,GO:0055074,GO:0030198,GO:0043062,GO:0002688,GO:0014031,GO:0048864,GO:0051047,GO:0016049,GO:0010977,GO:…
tamoxifen	GO:0022612,GO:0060425,GO:0048732,GO:0048568,GO:0035272,GO:0030326,GO:0035113,GO:0061448,GO:0060541,GO:0035115,GO:0030324,GO:0030323,GO:0007431,GO:0048736,GO:0060173,GO:0035107,GO:0035108,GO:0035136,GO:0007219,GO:0002062,GO:0030278,GO:0002064,GO:0051216,GO:0060441,GO:0001837,GO:0030879,GO:0008544,GO:0060317,GO:0030033,GO:0050774,GO:0045446,GO:0007435,GO:0001655,GO:0001885,GO:0001503,GO:1902993,GO:…
regorafenib	GO:0010975,GO:0022604,GO:0045666,GO:0007409,GO:0050769,GO:0003002,GO:0007389,GO:0010976,GO:0045665,GO:0048706,GO:0031346,GO:0009952,GO:0050770,GO:0031345,GO:0010977,GO:0007411,GO:0001764,GO:0097485,GO:0048568,GO:1990138,GO:0050768,GO:0051961,GO:0060560,GO:0048675,GO:0048562,GO:0010721,GO:0048704,GO:0010769,GO:0030516,GO:0048588,GO:0061387,GO:0048638,GO:0050808,GO:0050819,GO:0035641,GO:0016049,GO:…
sorafenib	GO:0010975,GO:0007409,GO:0045666,GO:0050769,GO:0048568,GO:0043393,GO:0021954,GO:0045665,GO:0007411,GO:0097485,GO:0022604,GO:0021872,GO:0044070,GO:0051961,GO:0051098,GO:0021953,GO:0031346,GO:0048167,GO:0031345,GO:0007389,GO:0061351,GO:0021879,GO:0010721,GO:0050768,GO:0010977,GO:0045744,GO:0001764,GO:0001654,GO:0150063,GO:0098885,GO:0048880,GO:0007269,GO:0099643,GO:0043010,GO:0035641,GO:0032890,GO:…
bendamustine	GO:0030198,GO:0043062,GO:0007409,GO:0048568,GO:0007389,GO:0010975,GO:0007411,GO:0097485,GO:0048705,GO:0071230,GO:0048562,GO:0042476,GO:0003007,GO:0043518,GO:0030199,GO:0031345,GO:0032963,GO:0043516,GO:0030326,GO:0035113,GO:0048706,GO:0001503,GO:0001708,GO:0010463,GO:0014812,GO:0045665,GO:0061448,GO:2001239,GO:0060485,GO:0043524,GO:0035107,GO:0035108,GO:0043200,GO:0051402,GO:0010977,GO:0090287,GO:…
dexamethasone	GO:0060337,GO:0071357,GO:0034340,GO:0030099,GO:0042110,GO:0050670,GO:0032944,GO:0050730,GO:0070663,GO:0046651,GO:0032943,GO:0031345,GO:1901654,GO:0002685,GO:0010518,GO:0043405,GO:0002819,GO:0070661,GO:0032816,GO:0022409,GO:0046683,GO:0002460,GO:0018108,GO:0018212,GO:0010863,GO:0010517,GO:0070371,GO:0060193,GO:0019882,GO:1900274,GO:0002683,GO:0043434,GO:0006469,GO:0071902,GO:0051604,GO:0007159,GO:…
tacrolimus	GO:0007389,GO:0003002,GO:0048568,GO:0045666,GO:0048562,GO:0048705,GO:0031346,GO:0003007,GO:0009952,GO:0010975,GO:0050769,GO:0030326,GO:0035113,GO:0048706,GO:0090287,GO:0060536,GO:0035107,GO:0035108,GO:0035115,GO:0016202,GO:0022604,GO:1901861,GO:0048634,GO:0021872,GO:0010717,GO:0051216,GO:0007409,GO:0035136,GO:0001708,GO:0071230,GO:0048736,GO:0060173,GO:0010463,GO:0001837,GO:0061448,GO:0021953,GO:…
clofarabine	GO:0001776,GO:0071901,GO:0001780,GO:0007389,GO:0048872,GO:0003002,GO:0038179,GO:1902749,GO:0010948,GO:0044839,GO:0045665,GO:0048167,GO:0006469,GO:0051348,GO:0007050,GO:0033314,GO:0043407,GO:0048638,GO:0050768,GO:0003263,GO:0003264,GO:0042110,GO:0007409,GO:0060914,GO:0033673,GO:0061053,GO:0050863,GO:0051961,GO:0051386,GO:0001933,GO:0051098,GO:1901988,GO:0046634,GO:0099177,GO:0007411,GO:0097485,GO:…
gemcitabine	GO:0007389,GO:0003002,GO:0009952,GO:0021953,GO:0007409,GO:0048568,GO:0009798,GO:0030900,GO:0035137,GO:2000826,GO:0043523,GO:0045666,GO:0051098,GO:0030879,GO:0043524,GO:0061351,GO:0021954,GO:0021879,GO:0099504,GO:0051402,GO:0048562,GO:0003263,GO:0003264,GO:0006874,GO:0035116,GO:0060536,GO:0060914,GO:0007517,GO:0055074,GO:0050769,GO:0030326,GO:0035113,GO:0003007,GO:0060021,GO:0061053,GO:0099003,GO:…
mitomycin	GO:0007409,GO:0007411,GO:0097485,GO:0007389,GO:0045666,GO:0003002,GO:0006836,GO:0050769,GO:0048167,GO:0010976,GO:0099504,GO:0031346,GO:0010975,GO:0038179,GO:0007269,GO:0099643,GO:0099003,GO:0009952,GO:0022604,GO:0001505,GO:0016079,GO:1903307,GO:0050804,GO:0099177,GO:0051386,GO:0097484,GO:0009410,GO:0008360,GO:0061351,GO:0008021,GO:0098793,GO:0070382,GO:0048786,GO:0030672,GO:0099501,GO:0150034,GO:…
chlorambucil	GO:0007409,GO:0007411,GO:0097485,GO:0051098,GO:0001776,GO:0051100,GO:0050769,GO:0045744,GO:0043392,GO:0090022,GO:0022604,GO:0045666,GO:0010975,GO:0016601,GO:0031346,GO:0002260,GO:0042692,GO:0043197,GO:0044309,GO:0099572,GO:0014069,GO:0097060,GO:0032279,GO:0031252,GO:0098984,GO:0150034,GO:0005874,GO:0045211
topotecan	GO:0007409,GO:0007411,GO:0097485,GO:0045666,GO:0010975,GO:0003002,GO:0050769,GO:0007389,GO:0008038,GO:0048641,GO:0071679,GO:0022604,GO:0048568,GO:0007269,GO:0099643,GO:0006836,GO:0099177,GO:0097484,GO:0050770,GO:0048167,GO:0048786,GO:0098793,GO:0043197,GO:0044309,GO:0014069,GO:0032279,GO:0030133,GO:0150034,GO:0099572,GO:0098984,GO:0044306,GO:0008021
doxorubicin	GO:0007409,GO:0007411,GO:0097485,GO:0003002,GO:0050769,GO:0007389,GO:0022604,GO:0060021,GO:0009952,GO:0045665,GO:0010975,GO:0061351,GO:0050768,GO:2000177,GO:1990138,GO:0051961,GO:0045666,GO:0021872,GO:0030900,GO:0010092,GO:0048709,GO:0003203,GO:0097484,GO:0046631,GO:0021953,GO:0035137,GO:0046632,GO:0060560,GO:0010721,GO:0090287,GO:0030217,GO:2000648,GO:0021510,GO:0050884,GO:0030330,GO:0071156,GO:…
teniposide	GO:0007409,GO:0007389,GO:0007411,GO:0097485,GO:0003002,GO:0009952,GO:0048568,GO:0048562,GO:0060560,GO:0050808,GO:0060914,GO:0001776,GO:0022604,GO:0060021
etoposide	GO:0007389,GO:0007411,GO:0097485,GO:0007409,GO:0003002,GO:0010975,GO:0021953,GO:0048568,GO:0009952,GO:0050769,GO:0045666,GO:0030900,GO:0061351,GO:0021879,GO:0048562,GO:0060914,GO:0071679,GO:0003007,GO:0022604,GO:0021872,GO:0045665,GO:0097484,GO:0060560,GO:0030879,GO:0010721,GO:0048638,GO:0038179,GO:0043524,GO:0050768,GO:0035148,GO:0060041,GO:0048786
ruxolitinib	GO:0032496,GO:0001101,GO:0002237,GO:0002886,GO:0042110,GO:0007565,GO:0048871,GO:0032526,GO:0044706,GO:0002888,GO:0033273,GO:0060135,GO:0071229,GO:0097327,GO:0050863,GO:0045746,GO:0046697,GO:0043300,GO:0043303,GO:0002279,GO:0007159,GO:0002448,GO:0052547,GO:0009410,GO:0045932,GO:1903707,GO:0008544,GO:0071222,GO:1903037,GO:0071219,GO:0043304,GO:0030198,GO:0043281,GO:0060100,GO:1905155,GO:0052548,GO:…
sunitinib	GO:0043524,GO:0048566,GO:0048568,GO:0048872,GO:0043393,GO:0050769,GO:0045666,GO:0022604,GO:0048167,GO:0030900,GO:0032957,GO:0061351,GO:0007265,GO:0045661,GO:0048873,GO:0007409,GO:1901215,GO:0045921,GO:0043523,GO:0048715,GO:0021872,GO:0051098,GO:0048565,GO:0062023,GO:0031094,GO:0098978,GO:0005201
lenvatinib	GO:0048568,GO:0030198,GO:0043062,GO:0090287,GO:0048562,GO:0001654,GO:0150063,GO:0048880,GO:0090596,GO:0003007,GO:0003281,GO:0061448,GO:0001655,GO:0060412,GO:0072001,GO:0003206,GO:0003231,GO:0007411,GO:0043010,GO:0097485,GO:0007517,GO:0001822,GO:0048705,GO:0048048,GO:0045666,GO:0030199,GO:0007409,GO:0003205,GO:0050769,GO:0030900,GO:0003279,GO:0060348,GO:0021872,GO:0048592,GO:0010975,GO:0021884,GO:…
pazopanib	GO:0021872,GO:0045666,GO:0048568,GO:0021879,GO:0050769,GO:0021884,GO:0030900,GO:0048562,GO:0031346,GO:0021954,GO:0072132,GO:0021953,GO:0035107,GO:0035108,GO:0022604,GO:0048566,GO:0042471,GO:0007389,GO:0042733,GO:0030326,GO:0035113,GO:0048645,GO:0001654,GO:0060348,GO:0150063,GO:0048736,GO:0060173,GO:0048880,GO:0061448,GO:0061180,GO:0030879,GO:0090103,GO:0010976,GO:0010975,GO:0008360,GO:0061351,GO:…
tivozanib	GO:0048568,GO:0060485,GO:0048762,GO:0001503,GO:0030198,GO:0043062,GO:0030199,GO:0001837,GO:0010975,GO:0003007,GO:0072132,GO:0001649,GO:0110110,GO:0060317,GO:0022604,GO:0048048,GO:0048566,GO:0003203,GO:0048562,GO:0060021,GO:0090596,GO:0042476,GO:0003283,GO:0060348,GO:0050769,GO:0003197,GO:0003181,GO:0061351,GO:0003171,GO:0010718,GO:0010721,GO:0003179,GO:0021915,GO:0072089,GO:0007409,GO:2000027,GO:…
axitinib	GO:0030198,GO:0043062,GO:0045666,GO:0050769,GO:0010975,GO:0031346,GO:0022604,GO:0010976,GO:0048562,GO:0048568,GO:0007389,GO:0007409,GO:0043393,GO:0003007,GO:0001654,GO:0150063,GO:0048880,GO:0051098,GO:0048705,GO:0021700,GO:0035265,GO:0060348,GO:0001764,GO:0001947,GO:0090287,GO:0010721,GO:2000826,GO:0003002,GO:0050808,GO:0003143,GO:0061371,GO:0061448,GO:0035987,GO:0030879,GO:0021510,GO:0007411,GO:…
cabozantinib	GO:0051216,GO:0030198,GO:0043062,GO:0050769,GO:0060351,GO:0061448,GO:0048705,GO:0060350,GO:0002062,GO:0060348,GO:0010975,GO:0045666,GO:0048645,GO:0003413,GO:0035265,GO:0060349,GO:0003422,GO:0003417,GO:0003418,GO:0003433,GO:0090103,GO:0048562,GO:0007409,GO:0090287,GO:0003416,GO:0048568,GO:0031346,GO:0072089,GO:0010721,GO:0022604,GO:0060536,GO:0098868,GO:0007411,GO:0060840,GO:0007517,GO:0097485,GO:…
tamatinib	GO:0030198,GO:0043062,GO:0009615,GO:0051607,GO:0061448,GO:0060337,GO:0071357,GO:0051216,GO:0034340,GO:0060348,GO:0045071,GO:0060349,GO:0045069,GO:0090287,GO:0035455,GO:0060350,GO:0030199,GO:0007492,GO:0001503,GO:1903901,GO:0008544,GO:0035987,GO:1903900,GO:0001101,GO:0060351,GO:0019079,GO:0002062,GO:1904018,GO:0001706,GO:0048525,GO:0048705,GO:0035265,GO:0045766,GO:0043588,GO:0010634,GO:1901342,GO:…
nintedanib	GO:0090287,GO:0007178,GO:0061448,GO:0090092,GO:0071560,GO:0071559,GO:0048568,GO:1903844,GO:0017015,GO:0030198,GO:0043062,GO:0060856,GO:0048705,GO:0007179,GO:0048562,GO:0051216,GO:0007389,GO:0007517,GO:0035904,GO:0030509,GO:0030510,GO:0003002,GO:0071772,GO:0071773,GO:0060348,GO:0050769,GO:0060485,GO:0010171,GO:0030199,GO:0090596,GO:0051781,GO:0003007,GO:0045666,GO:0048762,GO:0042692,GO:0014706,GO:…
temsirolimus	GO:0003002,GO:0007389,GO:0009952,GO:0045666,GO:0010975,GO:0001655,GO:0048754,GO:0007409,GO:0050769,GO:0060562,GO:0031346,GO:0009954,GO:0007411,GO:0045665,GO:0097485,GO:0001822,GO:0048736,GO:0060173,GO:0061138,GO:0048663,GO:0072001,GO:0043524,GO:0001763,GO:0001228,GO:0001216,GO:0003714
sirolimus	GO:0045666,GO:0050769,GO:0048736,GO:0060173,GO:0035107,GO:0035108,GO:0045665,GO:0048568,GO:0001655,GO:0010975,GO:0003007,GO:0060562,GO:0007411,GO:0097485,GO:0001822,GO:0010976,GO:0031346,GO:0007389,GO:0072001,GO:0007265,GO:0010721,GO:0050768,GO:0030326,GO:0035113,GO:0003002,GO:0048663,GO:0007409,GO:0051961,GO:0022604,GO:0021953,GO:0072006,GO:0048562,GO:0003183,GO:0032956,GO:0090287,GO:0003174,GO:…
crizotinib	GO:1903532,GO:1903307,GO:0051047,GO:0060560,GO:0043405,GO:0045921,GO:0038179,GO:0007409,GO:0006836,GO:0007411,GO:0060412,GO:0097485,GO:0048640,GO:0048546,GO:0003149,GO:0050769,GO:0046717,GO:0022604,GO:0038110,GO:0009791,GO:0007269,GO:0099643,GO:0031338,GO:0051386,GO:0071352,GO:0032890,GO:0010975,GO:0002888,GO:0007265,GO:0070669,GO:0097484,GO:1904951,GO:0048588,GO:0033008,GO:0043306,GO:0010721,GO:…
olaparib	GO:0021953,GO:0045665,GO:0061351,GO:0030900,GO:0003007,GO:0051098,GO:0010463,GO:0031346,GO:0010975,GO:0010721,GO:0050768,GO:0021537,GO:0007409,GO:0050769,GO:0043392,GO:0051961,GO:0051100,GO:0048715,GO:0051451,GO:0021872,GO:0010464,GO:0061448,GO:0007405,GO:0010092,GO:0007389,GO:0048167,GO:0048562,GO:0090287,GO:0038179,GO:2000826,GO:0060644,GO:0021761,GO:0061180,GO:0022604,GO:0017145,GO:0035265,GO:…
trifluoperazine	GO:0070371,GO:0070372,GO:0043405,GO:1901568,GO:0048762,GO:0022408,GO:0060485,GO:0035336,GO:0072330,GO:0055088,GO:0007162,GO:1904951,GO:0072089,GO:0001667,GO:0006069,GO:0046394,GO:0016053,GO:0009791,GO:0043406,GO:0001755,GO:0055081,GO:0048568,GO:0010092,GO:0031128,GO:0042632,GO:0055092,GO:0006631,GO:0051222,GO:0006000,GO:0007351,GO:0008595,GO:0033008,GO:0043306,GO:1901570,GO:0071902,GO:0046777,GO:…
fingolimod	GO:0035107,GO:0035108,GO:0035137,GO:0048736,GO:0060173,GO:0001837,GO:0022604,GO:0007411,GO:0097485,GO:0060443,GO:0060041,GO:0035116,GO:1904837,GO:0030326,GO:0035113,GO:0060021,GO:0045666,GO:0043393,GO:0009952,GO:0060603,GO:0048762,GO:0021953,GO:0001228,GO:0001216
nilotinib	GO:0048568,GO:0001503,GO:0031345,GO:0007409,GO:0060485,GO:0048562,GO:0042063,GO:0090287,GO:0051216,GO:0010001,GO:0048762,GO:0061180,GO:0030879,GO:0044344,GO:0061448,GO:0043407,GO:0071774,GO:0043405,GO:0051056,GO:0007265,GO:0090288,GO:0003007,GO:0030510,GO:0048566,GO:0042552,GO:0044070,GO:0051897,GO:0007272,GO:0008366,GO:0001933,GO:0048709,GO:0048736,GO:0060173,GO:0007411,GO:0097485,GO:0010975,GO:…
masitinib	GO:0001837,GO:0005942,GO:0001228,GO:0001216,GO:0016303,GO:0035004,GO:0001217,GO:0001227,GO:0052742
imatinib	GO:0071229,GO:0090287,GO:0001101,GO:0071230,GO:0030198,GO:0043062,GO:0001655,GO:0072001,GO:0003156,GO:0043200,GO:0072089,GO:0048645,GO:0048568,GO:0048608,GO:0045765,GO:0061458,GO:0046683,GO:0051216,GO:0007584,GO:0061448,GO:0008360,GO:1901342,GO:0007565,GO:0001822,GO:1901654,GO:0022612,GO:0030947,GO:0040013,GO:0060541,GO:0048732,GO:0051271,GO:0031960,GO:0033273,GO:0031667,GO:0071560,GO:1990823,GO:…
belinostat	GO:0046879,GO:0009914,GO:0051056,GO:0030072,GO:0003002,GO:0009952,GO:0007409,GO:0007411,GO:0097485,GO:0016601,GO:0010975,GO:0032370,GO:1903532,GO:0046883,GO:0051047,GO:0022604,GO:0050773,GO:0007389,GO:0030279,GO:1905954,GO:0030073,GO:0090276,GO:0048873,GO:0046887,GO:0045666,GO:0048732,GO:0035020,GO:0002791,GO:0048736,GO:0060173,GO:0097484,GO:0001655,GO:0000578,GO:0035137,GO:0010976,GO:0016358,GO:…
vorinostat	GO:0007411,GO:0097485,GO:0007409,GO:0046879,GO:0009914,GO:0030072,GO:0001505,GO:0051208,GO:0046883,GO:0050769,GO:0009952,GO:0051651,GO:0016049,GO:0022604,GO:0060412,GO:0010975,GO:0060411,GO:0045787,GO:0099504,GO:0006874,GO:1903532,GO:0071158,GO:0003002,GO:1903307,GO:0055074,GO:0030073,GO:0090276,GO:0021772,GO:0051209,GO:0003007,GO:0045921,GO:2000177,GO:0099003,GO:0051283,GO:0021988,GO:0045666,GO:…
ciclopirox	GO:0003002,GO:0007389,GO:0009952,GO:0048568,GO:0035137,GO:0030879,GO:0035116,GO:0003007,GO:0060411,GO:0048736,GO:0060173,GO:0048732,GO:0048562,GO:0030278,GO:0060840,GO:0001759,GO:0060412,GO:0061138,GO:0061180,GO:0007411,GO:0097485,GO:0051446,GO:0035107,GO:0035108,GO:0006809,GO:0048754,GO:0061351,GO:0003279,GO:0060037,GO:0001763,GO:0046209,GO:0007409,GO:2001057,GO:0021772,GO:0009791,GO:2000177,GO:…
istradefylline	GO:0048568,GO:0043405,GO:0060337,GO:0071357,GO:0034340,GO:0048015,GO:0048017,GO:0014065,GO:0045017,GO:0043406,GO:0046474,GO:0005911,GO:0070160,GO:0005923,GO:0043296,GO:0030139
thalidomide	GO:0060337,GO:0071357,GO:0034340,GO:0009615,GO:0051607,GO:1903532,GO:0035107,GO:0035108,GO:0007435,GO:0051047,GO:0007431,GO:0060333,GO:0060004,GO:2000826,GO:0050707,GO:0032727,GO:0048736,GO:0060173,GO:0035148,GO:0035272,GO:0050663,GO:0039528,GO:0060174,GO:0034341,GO:0032647,GO:0001818,GO:0001819,GO:2000027,GO:0032607,GO:0032728,GO:0050708,GO:0030326,GO:0035113,GO:0035904,GO:0022604,GO:0035115,GO:…
dasatinib	GO:0030198,GO:0043062,GO:0060337,GO:0071357,GO:0034340,GO:0051607,GO:0009615,GO:0031589,GO:0010810,GO:0045071,GO:0045069,GO:0034341,GO:1903901,GO:0019058,GO:0002697,GO:1903900,GO:0060333,GO:0019079,GO:0007044,GO:0150115,GO:0002819,GO:0045785,GO:0048525,GO:0050727,GO:0007162,GO:0035455,GO:0071346,GO:0002699,GO:0045778,GO:0050729,GO:0002460,GO:0001667,GO:0051346,GO:0010812,GO:0033627,GO:0035987,GO:…
ibrutinib	GO:0008544,GO:0009913,GO:0043588,GO:0045216,GO:0030216,GO:0007043,GO:0045682,GO:0034329,GO:0120192,GO:0120193,GO:0045604,GO:0070830,GO:0031589,GO:0002934,GO:0045616,GO:0043297,GO:0046777,GO:0031424,GO:0070268,GO:0008543,GO:0070293,GO:0050678,GO:0048732,GO:0050673,GO:0030856,GO:0022612,GO:0072659,GO:0018108,GO:0051897,GO:0018212,GO:0030198,GO:0043062,GO:0043491,GO:0048736,GO:0060173,GO:1990778,GO:…
bosutinib	GO:0008544,GO:0043588,GO:0009913,GO:0030216,GO:0060337,GO:0071357,GO:0034340,GO:0045682,GO:0051607,GO:0070268,GO:0009615,GO:0002934,GO:0045604,GO:0031424,GO:0045216,GO:0045616,GO:0031581,GO:2000116,GO:0048871,GO:0043281,GO:0001890,GO:0052548,GO:0045071,GO:0045684,GO:0051797,GO:0052547,GO:0045069,GO:0034329,GO:0033627,GO:0043616,GO:0061436,GO:0050673,GO:1903900,GO:0033561,GO:0045104,GO:0045103,GO:…
gefitinib	GO:0008544,GO:0043588,GO:0009913,GO:0030216,GO:0070268,GO:0031424,GO:0045682,GO:0002934,GO:0001890,GO:0045216,GO:0045604,GO:0048608,GO:0061458,GO:0001101,GO:0090132,GO:0032526,GO:0090130,GO:0038128,GO:0052548,GO:0001892,GO:0050673,GO:0038083,GO:0052547,GO:0007043,GO:0010631,GO:0060713,GO:0031589,GO:0033627,GO:0050891,GO:0051897,GO:0018108,GO:0006692,GO:0006693,GO:0018212,GO:0061436,GO:0061138,GO:…
erlotinib	GO:0008544,GO:0043588,GO:0030216,GO:0070268,GO:0009913,GO:0031424,GO:0001890,GO:0031581,GO:0045216,GO:0034329,GO:0007043,GO:0060713,GO:0045682,GO:0002934,GO:0001892,GO:0061436,GO:0030198,GO:0043062,GO:0060670,GO:0033561,GO:0060669,GO:0060706,GO:0048608,GO:0061458,GO:0038127,GO:0038128,GO:0007173,GO:1901184,GO:0002064,GO:0031589,GO:0090132,GO:0050891,GO:0090130,GO:0051897,GO:0052548,GO:0060711,GO:…
vandetanib	GO:0008544,GO:0043588,GO:0009913,GO:0030216,GO:0070268,GO:0002934,GO:0031424,GO:0045216,GO:0045682,GO:0050673,GO:0007043,GO:0045604,GO:0034329,GO:0022612,GO:0031581,GO:0050678,GO:0086069,GO:0060425,GO:0032526,GO:0061138,GO:0030198,GO:0043062,GO:0001890,GO:0001763,GO:0098911,GO:0060337,GO:0071357,GO:0060713,GO:0042476,GO:0090132,GO:0034340,GO:0090130,GO:0043616,GO:0071364,GO:0060443,GO:0006821,GO:…
lapatinib	GO:0008544,GO:0043588,GO:0009913,GO:0030216,GO:0045216,GO:0045682,GO:0070268,GO:0007043,GO:0045604,GO:0002934,GO:0031424,GO:0034329,GO:0120192,GO:0120193,GO:0045616,GO:0033627,GO:0050891,GO:0050673,GO:0030104,GO:0038128,GO:0070830,GO:0001890,GO:0007219,GO:0030856,GO:0043297,GO:0045684,GO:0031589,GO:0090132,GO:0048565,GO:0090130,GO:0043616,GO:0061436,GO:0061138,GO:0038127,GO:0048608,GO:0045606,GO:…
afatinib	GO:0008544,GO:0043588,GO:0009913,GO:0030216,GO:0070268,GO:0045216,GO:0031424,GO:0045682,GO:0002934,GO:0007043,GO:0031581,GO:0034329,GO:0001890,GO:0045604,GO:0001892,GO:0060670,GO:0060706,GO:0031589,GO:0030198,GO:0043062,GO:0120192,GO:0003382,GO:0120193,GO:0060713,GO:0045616,GO:0033627,GO:0050891,GO:0043616,GO:0060711,GO:0030104,GO:0050673,GO:0060669,GO:0007219,GO:0045104,GO:0019369,GO:0045103,GO:…
neratinib	GO:0008544,GO:0043588,GO:0009913,GO:0030216,GO:0045682,GO:0070268,GO:0045216,GO:0045604,GO:0034329,GO:0002934,GO:0031424,GO:0007043,GO:0031581,GO:0001890,GO:0050673,GO:0031589,GO:0045684,GO:0045616,GO:0050678,GO:0048608,GO:0050891,GO:0061458,GO:0002064,GO:0030104,GO:0061138,GO:0030198,GO:0043062,GO:0120192,GO:0001763,GO:0030856,GO:0001892,GO:0022612,GO:0120193,GO:0007044,GO:0150115,GO:0034446,GO:…
trametinib	GO:0043407,GO:0070371,GO:0043409,GO:0070373,GO:0031581,GO:0070372,GO:0050819,GO:0022407,GO:0050818,GO:0030198,GO:0043062,GO:0071901,GO:1903035,GO:0001933,GO:0006469,GO:0061045,GO:0030195,GO:1900047,GO:0051348,GO:0030193,GO:0042326,GO:1900046,GO:0007162,GO:1903034,GO:0022408,GO:0033673,GO:0061041,GO:0051607,GO:0050866,GO:0043405,GO:0060425,GO:0032102,GO:0031638,GO:0097191,GO:0032963,GO:2001236,GO:…
selumetinib	GO:0022407,GO:0007162,GO:0071901,GO:0022408,GO:0070373,GO:0042326,GO:0001933,GO:0043407,GO:0050863,GO:0070371,GO:0051348,GO:0043405,GO:0033673,GO:1903037,GO:0006469,GO:0007159,GO:0070372,GO:0043409,GO:0098742,GO:0031581,GO:0060441,GO:0060425,GO:0010001,GO:0070293,GO:0050868,GO:0042110,GO:0072077,GO:0042129,GO:0001655,GO:0072087,GO:0051249,GO:0050866,GO:0050673,GO:0060602,GO:0072001,GO:1903038,GO:…
sitagliptin	GO:0001667,GO:0040013,GO:0051271,GO:0007162,GO:0010632,GO:2000146,GO:0002687,GO:0010631,GO:0090132,GO:0090130,GO:0050920,GO:0050921,GO:0030198,GO:0043062,GO:0030336,GO:0050927,GO:0050926,GO:0006929,GO:0002690,GO:0038065,GO:0060100,GO:1905155,GO:0030595,GO:0010935,GO:0060099,GO:0002367,GO:0007229,GO:0010934,GO:1902166,GO:1905153,GO:0050918,GO:0002685,GO:0010951,GO:1902165,GO:0006509,GO:0052548,GO:…
vorapaxar	GO:0030198,GO:0043062,GO:0060337,GO:0071357,GO:0034340,GO:0072001,GO:0001822,GO:0009615,GO:0001655,GO:0061448,GO:0051607,GO:0090287,GO:0030199,GO:0060485,GO:0001656,GO:0007517,GO:2000027,GO:0048762,GO:0010717,GO:1903844,GO:0090092,GO:0050673,GO:0051216,GO:0010718,GO:0001101,GO:0001837,GO:0001503,GO:1905330,GO:0010464,GO:0001649,GO:0016202,GO:0001935,GO:1901861,GO:0010453,GO:0017015,GO:0048634,GO:…
BEC	GO:0030198,GO:0043062,GO:0006022,GO:0016266,GO:0006023,GO:0022407,GO:0030203,GO:0061448,GO:0051216,GO:0097503,GO:0006493,GO:0006024,GO:1903510,GO:0009101,GO:0052547,GO:0001667,GO:0052548,GO:0018146,GO:0006486,GO:0043413,GO:0030199,GO:0050863,GO:0070085,GO:0061041,GO:0042339,GO:0009100,GO:0044272,GO:0007162,GO:0007159,GO:0010631,GO:0090132,GO:1903317,GO:0042110,GO:0090130,GO:1903034,GO:0043542,GO:…
sildenafil	GO:0071560,GO:0071559,GO:0030198,GO:0043062,GO:0007179,GO:0048545,GO:0010718,GO:0010038,GO:0043588,GO:0010717,GO:0045956,GO:0031960,GO:0045823,GO:0007178,GO:0009612,GO:0050708,GO:0030177,GO:0001837,GO:2001023,GO:0060351,GO:0090263,GO:0002791,GO:0006979,GO:0071277,GO:0032964,GO:0062197,GO:0030656,GO:0061469,GO:0051952,GO:0055002,GO:0048762,GO:0061448,GO:0051591,GO:0048736,GO:0060173,GO:0003417,GO:…
cyclophosphamide	GO:0030198,GO:0043062,GO:0071560,GO:0071559,GO:0007178,GO:0007179,GO:0032963,GO:0090092,GO:0051346,GO:0048762,GO:0003416,GO:0043588,GO:0001523,GO:0001837,GO:0061448,GO:0048568,GO:0098868,GO:0060485,GO:0002063,GO:0016102,GO:0016101,GO:0010718,GO:0090287,GO:0030856,GO:0006721,GO:0030199,GO:0009798,GO:0008544,GO:0002062,GO:0009913,GO:0051216,GO:0070208,GO:0042573,GO:0035115,GO:0045604,GO:0003382,GO:…
bexarotene	GO:0007517,GO:0010975,GO:0048640,GO:0048638,GO:0003002,GO:0071230,GO:1905330,GO:0050804,GO:0099177,GO:0014706,GO:0007389,GO:0016202,GO:1901861,GO:0048634,GO:0045926,GO:0007519,GO:0060537,GO:2000027,GO:0007409,GO:0060688,GO:0046849,GO:0060538,GO:0055022,GO:0061117,GO:1990823,GO:1990830,GO:0045665,GO:0061138,GO:0050770,GO:0060070,GO:0021700,GO:0030308,GO:0048167,GO:0060828,GO:0035914,GO:0046621,GO:…
methotrexate	GO:0042254,GO:0006364,GO:0016072,GO:0022613,GO:0009069,GO:0034470,GO:1901605,GO:0006544,GO:0034501,GO:0071459,GO:0034660,GO:0009124,GO:0050905,GO:0030490,GO:0035404,GO:0006563,GO:0009071,GO:0000462,GO:0045787,GO:1901607,GO:0009112,GO:0030684,GO:0030686,GO:0098978,GO:0043197,GO:0044309,GO:0031690,GO:0048027
dacarbazine	GO:0070371,GO:0007265,GO:0001894,GO:0048871,GO:0070372,GO:0042110,GO:0030595,GO:0097530,GO:0001933,GO:0043303,GO:0043524,GO:0002279,GO:0008360,GO:0002448,GO:0021954,GO:0043405,GO:0030217,GO:0033089,GO:0048872,GO:1990266,GO:0030098,GO:0019216,GO:0060326,GO:0042326,GO:0048873,GO:1901215,GO:0097529,GO:0070374,GO:0007204,GO:0045576,GO:0071375,GO:0060249,GO:0007411,GO:0097485,GO:0000082,GO:0021953,GO:…
fluorouracil	GO:0007411,GO:0097485,GO:0048565,GO:0007409,GO:0055123,GO:0005543,GO:0035091
decitabine	GO:2000136,GO:0061323,GO:0032835,GO:0001822,GO:0001655,GO:0072012,GO:0031018,GO:0072001,GO:0061437,GO:0061440,GO:0048565,GO:0048546,GO:0060914,GO:0009952,GO:0031016,GO:0007409,GO:0055123,GO:0007411,GO:0097485,GO:0060070,GO:2000826,GO:0001667,GO:0002320,GO:0042110,GO:0030111,GO:0060840,GO:0048762,GO:0060412,GO:0072006,GO:0060485,GO:0051145,GO:0003281,GO:0043303,GO:0060560,GO:0007389,GO:0060828,GO:…
omacetaxine mepesuccinate	GO:0051098,GO:0003002,GO:0051100,GO:0048568,GO:0007389,GO:0007517,GO:0010171,GO:0001654,GO:0150063,GO:0048880,GO:0048705,GO:0048562,GO:0001503,GO:0048706,GO:0060538,GO:0043393,GO:0010463,GO:0021953,GO:0043949,GO:0061351,GO:0021954,GO:0048641,GO:0007519,GO:0021915,GO:0043392,GO:0050769,GO:0048873,GO:0003007,GO:2000177,GO:0045666,GO:0051451,GO:0048741,GO:0009952,GO:0048704,GO:0010464,GO:0007224,GO:…
vincristine	GO:0003002,GO:0007389,GO:0007409,GO:0048568,GO:0048562,GO:0007411,GO:0097485,GO:0009952,GO:0021953,GO:0021915,GO:0071679,GO:0003007,GO:0001505,GO:0051098,GO:0001655,GO:0051100,GO:0010463,GO:0060562,GO:0048732,GO:0001822,GO:0035148,GO:0048705,GO:0021954,GO:0021879,GO:0072001,GO:0009798,GO:0043392,GO:0001838,GO:0051101,GO:0030326,GO:0035113,GO:0001843,GO:0048715,GO:0051451,GO:0060606,GO:0048741,GO:…
paclitaxel	GO:0007389,GO:0048562,GO:0048568,GO:0003002,GO:0021915,GO:0035148,GO:0007411,GO:0097485,GO:0007409,GO:0048736,GO:0060173,GO:0045746,GO:0021953,GO:0001655,GO:0090103,GO:0016331,GO:0090102,GO:0042471,GO:0003007,GO:0001838,GO:0060021,GO:0045666,GO:0043583,GO:0048732,GO:0050673,GO:0060562,GO:0072175,GO:0042733,GO:0001822,GO:0035137,GO:0060840,GO:0048663,GO:0030879,GO:0048705,GO:0072001,GO:0001841,GO:…
docetaxel
bortezomib	GO:0007411,GO:0097485,GO:0042110,GO:0007409,GO:0048640,GO:0031345,GO:0010975,GO:0014066,GO:0050863,GO:0048015,GO:0021953,GO:0048017,GO:0043303,GO:0014065,GO:0002279,GO:0021517,GO:0007159,GO:0021954,GO:0002448,GO:0040015,GO:0021515,GO:0001776,GO:0050769,GO:0045666,GO:0045576,GO:0045621,GO:0030595,GO:0016601,GO:0021522,GO:1903708,GO:0045730,GO:0001780,GO:1902107,GO:0022407,GO:0030593,GO:0030217,GO:…
fluvastatin	GO:0030198,GO:0043062,GO:0061448,GO:0051216,GO:0090287,GO:0032963,GO:0030199,GO:0002062,GO:0035987,GO:0001706,GO:0007517,GO:0060348,GO:0007492,GO:0048762,GO:0060536,GO:0001503,GO:0060485,GO:0003414,GO:0003429,GO:0090171,GO:0010975,GO:0060351,GO:0003422,GO:0050920,GO:0010718,GO:0001704,GO:0071559,GO:0032964,GO:0003418,GO:0003433,GO:0001837,GO:0071560,GO:0003416,GO:0010717,GO:0003007,GO:0017015,GO:…
lovastatin	GO:0030198,GO:0043062,GO:0090287,GO:0061448,GO:0001503,GO:0060348,GO:0071559,GO:0051216,GO:0071560,GO:0007517,GO:0010977,GO:0007178,GO:0090092,GO:0034329,GO:0017015,GO:0050920,GO:1903844,GO:0031345,GO:0010721,GO:0045665,GO:0007179,GO:0050921,GO:0060537,GO:0060485,GO:0060415,GO:0010634,GO:0010935,GO:0050768,GO:0048644,GO:0061041,GO:0048762,GO:0014706,GO:0022612,GO:0001649,GO:0002062,GO:0031589,GO:…
simvastatin	GO:0030198,GO:0043062,GO:0001503,GO:0032496,GO:0002237,GO:0007492,GO:0061448,GO:0045785,GO:0007411,GO:0097485,GO:0010634,GO:0050920,GO:0060348,GO:0035987,GO:0050900,GO:0001706,GO:0060350,GO:0001667,GO:0071222,GO:0003422,GO:0051216,GO:0010632,GO:0071219,GO:0060415,GO:0060349,GO:0061041,GO:0010631,GO:0031589,GO:0090132,GO:0071526,GO:0048644,GO:0090130,GO:0021561,GO:0021610,GO:0001935,GO:0070252,GO:…
tigecycline	GO:0003002,GO:0007389,GO:0048706,GO:0009952,GO:0048568,GO:0048704,GO:0010975,GO:0038084,GO:0048562,GO:0035148,GO:0035924,GO:0007409,GO:1900746,GO:0045666,GO:0045665,GO:1902547,GO:0060485,GO:0031346,GO:0016331,GO:0048705,GO:0001574,GO:0001838,GO:0050819,GO:0060021,GO:0003007,GO:0050769,GO:1903035,GO:0072175,GO:0043516,GO:0060562,GO:0045165,GO:0050678,GO:1990823,GO:1990830,GO:0003203,GO:1903034,GO:…
dabrafenib	GO:0030198,GO:0043062,GO:0048771,GO:0022407,GO:0043473,GO:0042110,GO:0070661,GO:0070663,GO:0048066,GO:1903037,GO:0046651,GO:0032943,GO:0050866,GO:0010544,GO:0050670,GO:0007162,GO:0032944,GO:0050931,GO:0007159,GO:0022408,GO:0046849,GO:1903035,GO:0050863,GO:0042326,GO:0030318,GO:0019886,GO:0050671,GO:0001933,GO:0032946,GO:0002495,GO:0002504,GO:0033059,GO:0050730,GO:0070665,GO:0050900,GO:1903039,GO:…
fulvestrant	GO:0045444,GO:0001655,GO:0048762,GO:0072001,GO:0010721,GO:0001656,GO:0046394,GO:0016053,GO:0007409,GO:0046879,GO:0045598,GO:0009914,GO:0060562,GO:0045665,GO:0048732,GO:0007411,GO:0097485,GO:0001822,GO:0060485,GO:0048608,GO:0010717,GO:0003206,GO:0061458,GO:0003231,GO:0007548,GO:0071353,GO:0048715,GO:0070208,GO:0070670,GO:0048015,GO:0048017,GO:0001837,GO:0048562,GO:0001667,GO:0072330,GO:1903532,GO:…
cimetidine	GO:0051235,GO:0032958,GO:0046173,GO:0019216,GO:0006066,GO:0060402,GO:0034341,GO:0051209,GO:0051283,GO:0051282,GO:0051208,GO:0030098,GO:0035455,GO:0071379,GO:0046165,GO:0051897,GO:0060401,GO:0051651,GO:1901617,GO:0002367,GO:0043647,GO:0097553,GO:0002285,GO:0051047,GO:2000107,GO:0002696,GO:0032957,GO:0051251,GO:0043405,GO:0050867,GO:1903307,GO:1903532,GO:0002718,GO:0033197,GO:0061082,GO:0031214,GO:…
itraconazole	GO:0007409,GO:0001655,GO:0007411,GO:0097485,GO:0035107,GO:0035108,GO:0001822,GO:0072001,GO:0030879,GO:0048736,GO:0060173,GO:0003007,GO:0048754,GO:0072089,GO:0050769,GO:0030326,GO:0035113,GO:0048732,GO:0061180,GO:0048638,GO:0048715,GO:0060441,GO:0060411,GO:0061138,GO:0021953,GO:0045666,GO:0048568,GO:0035115,GO:0030900,GO:0045682,GO:0001763,GO:0042692,GO:0035137,GO:0045604,GO:0003002,GO:0003206,GO:…
valdecoxib	GO:0060485,GO:0001505,GO:0006639,GO:0006638,GO:0046394,GO:0016053,GO:0048762,GO:0001837,GO:0061448,GO:0006641,GO:0030879,GO:0001655,GO:0044282,GO:0043407,GO:0060441,GO:0046486,GO:0050769,GO:0055081,GO:0032488,GO:0045666,GO:0042311,GO:0060317,GO:0097755,GO:0006836,GO:0055089,GO:0048663,GO:0043409,GO:0002070,GO:0030258,GO:0072001,GO:0060644,GO:0003002,GO:0030742
